# Supplementary material for: Identification and experimental validation of ferroptosis-related gene lactotransferrin in age-related hearing loss
Source: Front Aging Neurosci. 2024 Jan 11;16:1309115. doi: 10.3389/fnagi.2024.1309115 (PMC10809180; doi:10.3389/fnagi.2024.1309115)
Supplement: Supplementary file 1 [file Table_1.XLSX]

## Sheet: DEGs in the GSE35234 dataset
ID	adj.P.Val	P.Value	t	B	logFC	Gene.symbol	Gene.title
ILMN_2523841	0.13509	0.0123	-2.99586	-3.00956	-2.40357
ILMN_2703329	0.180749	0.0206	-2.70522	-3.50644	-2.25158
ILMN_2633179	0.259009	0.0406	-2.32331	-4.14475	-2.10351
ILMN_1220577	0.0697224	0.00392	-3.64459	-1.89674	-2.04514
ILMN_2635272	0.13166	0.0118	-3.01721	-2.97288	-1.92027
ILMN_1249975	0.270907	0.0441	-2.275	-4.22356	-1.8323
ILMN_1247185	0.103956	0.0079	-3.24496	-2.58118	-1.79856
ILMN_1239210	0.0120527	0.000118	-5.83284	1.53268	-1.73088	Scn11a	sodium channel, voltage-gated, type XI, alpha
ILMN_1244169	0.00267219	1.71e-06	-9.25817	5.49761	-1.60874	Sftpd	surfactant associated protein D
ILMN_2772264	0.295796	0.0524	-2.17699	-4.38172	-1.54907
ILMN_1244008	0.20577	0.0264	-2.5664	-3.74106	-1.53816
ILMN_1242977	0.0101535	7.71e-05	-6.1319	1.94574	-1.51486	Hoxb5	homeobox B5
ILMN_2469743	0.241139	0.0353	-2.40192	-4.0154	-1.45989
ILMN_1230194	0.071903	0.00417	-3.60879	-1.9577	-1.41497
ILMN_2899041	0.00653121	2.68e-05	-6.91065	2.95692	-1.39648	Mmp3	matrix metallopeptidase 3
ILMN_2513393	0.114695	0.00945	-3.1441	-2.75468	-1.37597
ILMN_2474052	0.00033151	3.66e-08	-13.5583	8.68599	-1.35422
ILMN_3028637	0.111636	0.00899	-3.17194	-2.70679	-1.34477	Calca	calcitonin/calcitonin-related polypeptide, alpha
ILMN_2463573	0.252269	0.0386	-2.35216	-4.09742	-1.32711
ILMN_2601705	0.0504678	0.00212	-4.00082	-1.29593	-1.30894	Pirt	phosphoinositide-interacting regulator of transient receptor potential channels
ILMN_2677207	0.286789	0.0494	-2.21105	-4.32703	-1.27595
ILMN_2729447	0.0330514	0.000902	-4.51468	-0.453851	-1.26986	Zfp871	zinc finger protein 871
ILMN_1258548	0.0432237	0.00161	-4.16553	-1.02249	-1.26262
ILMN_2744657	0.00505688	1.03e-05	-7.67301	3.86088	-1.25641
ILMN_1242258	0.241362	0.0354	-2.40076	-4.01732	-1.20969
ILMN_1226667	0.0818543	0.00527	-3.47513	-2.18605	-1.20219
ILMN_2608768	0.175371	0.0195	-2.73617	-3.45384	-1.19252
ILMN_1241214	0.158721	0.0163	-2.83758	-3.28088	-1.18147	Myh4	myosin, heavy polypeptide 4, skeletal muscle
ILMN_2490758	0.158622	0.0163	-2.83882	-3.27876	-1.1604
ILMN_2745775	0.238936	0.0348	-2.41108	-4.00024	-1.1291
ILMN_1235646	0.0239736	0.000489	-4.89493	0.146332	-1.11128	Sec14l3	SEC14-like lipid binding 3
ILMN_1250421	0.153934	0.0154	-2.87014	-3.22518	-1.09609	Mmp12	matrix metallopeptidase 12
ILMN_2491213	0.306407	0.0561	-2.13725	-4.44511	-1.08892	Calca	calcitonin/calcitonin-related polypeptide, alpha
ILMN_2631505	0.0795539	0.00496	-3.50922	-2.12771	-1.08095
ILMN_3159695	0.014625	0.00017	-5.58449	1.17897	-1.07848	Cdhr3	cadherin-related family member 3
ILMN_2744660	0.00527318	1.48e-05	-7.37886	3.52176	-1.07647
ILMN_2690014	0.013755	0.000155	-5.64761	1.26979	-1.06648	Syt4	synaptotagmin IV
ILMN_1252827	0.251028	0.0382	-2.3568	-4.08979	-1.04954	Frmd7	FERM domain containing 7
ILMN_1246800	0.0239736	0.000489	-4.8951	0.146601	-1.04738	Serpina3n	serine (or cysteine) peptidase inhibitor, clade A, member 3N
ILMN_2594855	0.056102	0.00262	-3.87738	-1.50279	-1.04501	Pdpk1	3-phosphoinositide dependent protein kinase 1
ILMN_2762863	0.00660752	2.93e-05	-6.84257	2.87215	-1.04331
ILMN_2687014	0.0478418	0.00193	-4.0559	-1.20415	-1.03907	Cyp2e1	cytochrome P450, family 2, subfamily e, polypeptide 1
ILMN_2495167	0.015864	0.000207	-5.45241	0.986917	-1.03659	Flrt1	fibronectin leucine rich transmembrane protein 1
ILMN_2754364	0.00267219	1.89e-06	-9.16379	5.40851	-1.02561	Ltf	lactotransferrin
ILMN_2704562	0.177203	0.0199	-2.72523	-3.47244	-1.02391
ILMN_2420209	0.00527318	1.23e-05	-7.52477	3.69146	-1.02166	Nhsl2	NHS-like 2
ILMN_2684370	0.168165	0.0181	-2.77877	-3.38129	-0.997898
ILMN_2520582	0.0511077	0.0022	-3.98082	-1.32935	-0.994999
ILMN_1250928	0.0227373	0.000437	-4.966	0.256156	-0.992894	Zfhx3	zinc finger homeobox 3
ILMN_2819558	0.216033	0.029	-2.51256	-3.83135	-0.979282
ILMN_1239234	0.00482839	7.79e-06	-7.90253	4.11737	-0.975548	Lnpep	leucyl/cystinyl aminopeptidase
ILMN_2670527	0.0888367	0.0061	-3.39154	-2.32933	-0.97097	Rbfox2	RNA binding protein, fox-1 homolog (C. elegans) 2
ILMN_1251011	0.445288	0.119	-1.69123	-5.11925	-0.961873
ILMN_1225085	0.0120097	0.000117	-5.84193	1.54543	-0.960382	Prkcb	protein kinase C, beta
ILMN_1253691	0.0434247	0.00163	-4.15865	-1.03385	-0.95743	Fam102b	family with sequence similarity 102, member B
ILMN_2514225	0.108254	0.00848	-3.20501	-2.64989	-0.950787	Luc7l2	LUC7-like 2 (S. cerevisiae)
ILMN_2649286	0.244577	0.0365	-2.38343	-4.04594	-0.949923
ILMN_2640927	0.00436136	5.21e-06	-8.24725	4.48966	-0.941481	Slc23a2	solute carrier family 23 (nucleobase transporters), member 2
ILMN_1237378	0.00671285	3.02e-05	-6.81929	2.843	-0.938271	Scg2	secretogranin II
ILMN_2780619	0.0122709	0.000121	-5.81582	1.50875	-0.934708	Zdhhc21	zinc finger, DHHC domain containing 21
ILMN_1235652	0.185428	0.0215	-2.68071	-3.54804	-0.928757	Usp37	ubiquitin specific peptidase 37
ILMN_2509817	0.0519469	0.00228	-3.95951	-1.36499	-0.925283	Atp8a1	ATPase, aminophospholipid transporter (APLT), class I, type 8A, member 1
ILMN_2788223	0.00876673	5.83e-05	-6.33284	2.21548	-0.924193	Kng1	kininogen 1
ILMN_2633062	0.0820679	0.00529	-3.47238	-2.19076	-0.919518
ILMN_1232121	0.1661	0.0177	-2.79033	-3.36156	-0.914558	Zeb2	zinc finger E-box binding homeobox 2
ILMN_1257525	0.0613178	0.00314	-3.7729	-1.67903	-0.911136	Cpeb3	cytoplasmic polyadenylation element binding protein 3
ILMN_1241369	0.00548784	1.85e-05	-7.19745	3.30662	-0.908584	Gpr149	G protein-coupled receptor 149
ILMN_2753149	0.0267598	0.000587	-4.78042	-0.0321924	-0.904255	Avil	advillin
ILMN_1256967	0.0152909	0.000189	-5.51213	1.0741	-0.903088	Prkca	protein kinase C, alpha
ILMN_1254218	0.0834681	0.00543	-3.45768	-2.21594	-0.902138	Nisch	nischarin
ILMN_2498108	0.0308661	0.000767	-4.61378	-0.295432	-0.901008	Zzef1	zinc finger, ZZ-type with EF hand domain 1
ILMN_2952275	0.0177455	0.000257	-5.30856	0.774628	-0.896842	Arg1	arginase, liver
ILMN_1224091	0.706443	0.345	-0.988077	-5.97116	-0.888993	Xist	inactive X specific transcripts
ILMN_1251986	0.0563885	0.00265	-3.87166	-1.51241	-0.884726	Rc3h2	ring finger and CCCH-type zinc finger domains 2
ILMN_1230853	0.0345936	0.00101	-4.44463	-0.566661	-0.881602	Cfb	complement factor B
ILMN_1233424	0.0246981	0.000514	-4.86339	0.0973506	-0.873784	Arhgef2	rho/rac guanine nucleotide exchange factor (GEF) 2
ILMN_1249710	0.0616672	0.00317	-3.76674	-1.68946	-0.873713	Tmcc1	transmembrane and coiled coil domains 1
ILMN_2594575	0.00533693	1.53e-05	-7.34967	3.48745	-0.868123	Celf2	CUGBP, Elav-like family member 2
ILMN_2710166	0.00527318	1.45e-05	-7.39264	3.53791	-0.867144	Ddx3x	DEAD/H (Asp-Glu-Ala-Asp/His) box polypeptide 3, X-linked
ILMN_2491125	0.0138215	0.000158	-5.63407	1.25036	-0.866337	Tbl1xr1	transducin (beta)-like 1X-linked receptor 1
ILMN_1257579	0.0245409	0.000507	-4.87296	0.112224	-0.860137	Nup210	nucleoporin 210
ILMN_2753809	0.00780881	4.04e-05	-6.60118	2.56604	-0.856528	Mmp3	matrix metallopeptidase 3
ILMN_2456243	0.0199447	0.000327	-5.15215	0.540148	-0.85617	Zfp148	zinc finger protein 148
ILMN_2576590	0.0509478	0.00218	-3.98649	-1.31986	-0.855756	Map1b	microtubule-associated protein 1B
ILMN_2741677	0.198305	0.0245	-2.60895	-3.6694	-0.851824	Bach1	BTB and CNC homology 1, basic leucine zipper transcription factor 1
ILMN_2662934	0.449394	0.121	-1.68035	-5.13466	-0.849505	Reg3g	regenerating islet-derived 3 gamma
ILMN_1249824	0.00227453	1.05e-06	-9.72502	5.92411	-0.848044	Igf1r	insulin-like growth factor I receptor
ILMN_3114546	0.00436136	5.73e-06	-8.16423	4.40139	-0.847797	Tmod2	tropomodulin 2
ILMN_1218169	0.00451026	6.77e-06	-8.02128	4.24735	-0.843226	Kmt2a	lysine (K)-specific methyltransferase 2A
ILMN_1250956	0.0140721	0.000162	-5.61902	1.22873	-0.841732	Prune2	prune homolog 2 (Drosophila)
ILMN_3159131	0.00533693	1.56e-05	-7.33238	3.46708	-0.840395	Cyp2a5	cytochrome P450, family 2, subfamily a, polypeptide 5
ILMN_2688236	0.00436136	5.7e-06	-8.16919	4.40669	-0.8343	Atp2a3	ATPase, Ca++ transporting, ubiquitous
ILMN_1216662	0.0154772	0.000196	-5.48863	1.03985	-0.832201	Kif5c	kinesin family member 5C
ILMN_2544890	0.0801334	0.00504	-3.50045	-2.14272	-0.831844	Pde4b	phosphodiesterase 4B, cAMP specific
ILMN_1225037	0.141487	0.0132	-2.95509	-3.07957	-0.827372	Arhgap32	Rho GTPase activating protein 32
ILMN_1215120	0.00527318	1.39e-05	-7.42767	3.57886	-0.827115	Sema4a	sema domain, immunoglobulin domain (Ig), transmembrane domain (TM) and short cytoplasmic domain, (semaphorin) 4A
ILMN_2606313	0.513871	0.162	-1.49963	-5.38183	-0.825232
ILMN_1215530	0.182488	0.021	-2.69583	-3.52238	-0.825028	Ccnt2	cyclin T2
ILMN_2791935	0.00505688	9.58e-06	-7.73045	3.92573	-0.823234	Htr3b	5-hydroxytryptamine (serotonin) receptor 3B
ILMN_2433213	0.0110705	9.83e-05	-5.96093	1.7113	-0.82261	Klf7	Kruppel-like factor 7 (ubiquitous)
ILMN_2418143	0.0778184	0.00476	-3.53336	-2.08644	-0.821839	Nktr	natural killer tumor recognition sequence
ILMN_1215969	0.115927	0.00962	-3.13371	-2.77255	-0.820726	Rcor1	REST corepressor 1
ILMN_1233554	0.0386314	0.00126	-4.30979	-0.785637	-0.819145	Pbrm1	polybromo 1
ILMN_1245042	0.435736	0.113	-1.72166	-5.07585	-0.817
ILMN_1258086	0.0148154	0.000176	-5.56009	1.1437	-0.816152	Setd1b	SET domain containing 1B
ILMN_2447456	0.0089626	6.03e-05	-6.30773	2.18212	-0.813962	Kdm6a	lysine (K)-specific demethylase 6A
ILMN_1229315	0.0830616	0.00538	-3.46318	-2.20652	-0.813188	Tns1	tensin 1
ILMN_2433964	0.0543155	0.00247	-3.91196	-1.44469	-0.810519	Gigyf1	GRB10 interacting GYF protein 1
ILMN_3121717	0.014625	0.000172	-5.5768	1.16787	-0.809533	Elavl2	ELAV (embryonic lethal, abnormal vision, Drosophila)-like 2 (Hu antigen B)
ILMN_1215446	0.282988	0.048	-2.22648	-4.30217	-0.803555	Cidea	cell death-inducing DNA fragmentation factor, alpha subunit-like effector A
ILMN_2835423	0.488008	0.145	-1.57187	-5.28511	-0.802892	Cfd	complement factor D (adipsin)
ILMN_1241890	0.0162113	0.000218	-5.41835	0.936952	-0.802748	Klf7	Kruppel-like factor 7 (ubiquitous)
ILMN_1224992	0.0665083	0.00361	-3.69221	-1.81579	-0.801558	Ccser2	coiled-coil serine rich 2
ILMN_1257574	0.0104177	8.63e-05	-6.0524	1.8373	-0.800202	Esm1	endothelial cell-specific molecule 1
ILMN_1222500	0.552621	0.191	-1.39577	-5.51562	-0.798988
ILMN_1249547	0.0586094	0.00286	-3.82711	-1.58746	-0.798794	Zfp292	zinc finger protein 292
ILMN_1236477	0.0368829	0.00115	-4.36694	-0.692524	-0.798004	Ret	ret proto-oncogene
ILMN_1217850	0.0294713	0.000688	-4.68156	-0.187875	-0.794814	Phc3	polyhomeotic-like 3 (Drosophila)
ILMN_1256740	0.131206	0.0118	-3.02107	-2.96625	-0.794746	Epm2aip1	EPM2A (laforin) interacting protein 1
ILMN_2595814	0.00780881	4.09e-05	-6.59173	2.55388	-0.792995	Kdm7a	lysine (K)-specific demethylase 7A
ILMN_2686721	0.00527318	1.47e-05	-7.3838	3.52755	-0.791103	Tap2	transporter 2, ATP-binding cassette, sub-family B (MDR/TAP)
ILMN_2737867	0.150837	0.0149	-2.88854	-3.19367	-0.790562	Map1b	microtubule-associated protein 1B
ILMN_2475156	0.764568	0.425	-0.829008	-6.11405	-0.790429	Xist	inactive X specific transcripts
ILMN_2476742	0.00247419	1.23e-06	-9.57468	5.78929	-0.784727	Nhsl2	NHS-like 2
ILMN_2875404	0.00823483	4.8e-05	-6.47428	2.40162	-0.783787	Nrip3	nuclear receptor interacting protein 3
ILMN_1217776	0.0957584	0.00691	-3.32082	-2.45076	-0.782857
ILMN_2879746	0.00225782	9.9e-07	-9.78732	5.97928	-0.782529	Lasp1	LIM and SH3 protein 1
ILMN_3048503	0.0297115	0.000698	-4.67218	-0.202717	-0.778294	Nipbl	Nipped-B homolog (Drosophila)
ILMN_2849016	0.025963	0.000556	-4.81472	0.0214812	-0.777889	Slc47a1	solute carrier family 47, member 1
ILMN_1252200	0.109381	0.00865	-3.1937	-2.66936	-0.775919	Atp11b	ATPase, class VI, type 11B
ILMN_1252283	0.00527318	1.16e-05	-7.57111	3.74474	-0.775309	Tulp4	tubby like protein 4
ILMN_1249142	0.114362	0.0094	-3.14687	-2.74992	-0.775148
ILMN_1234086	0.00436136	4.72e-06	-8.33182	4.57868	-0.774601	Dhdh	dihydrodiol dehydrogenase (dimeric)
ILMN_1236844	0.0312258	0.000788	-4.59726	-0.321741	-0.774596	Samd12	sterile alpha motif domain containing 12
ILMN_1253259	0.00505688	8.99e-06	-7.78366	3.98541	-0.774381	Snx27	sorting nexin family member 27
ILMN_1220560	0.0550177	0.00253	-3.89918	-1.46615	-0.770462
ILMN_3006939	0.0504678	0.00213	-3.99981	-1.29762	-0.769882	Scn10a	sodium channel, voltage-gated, type X, alpha
ILMN_1244081	0.0441676	0.00167	-4.14158	-1.06205	-0.768435	Rgs4	regulator of G-protein signaling 4
ILMN_2723622	0.157483	0.016	-2.84616	-3.26621	-0.766296	Prph	peripherin
ILMN_2606667	0.251769	0.0384	-2.35466	-4.09331	-0.761918	Ddx6	DEAD (Asp-Glu-Ala-Asp) box polypeptide 6
ILMN_1222917	0.0319722	0.000831	-4.56499	-0.373259	-0.759772	Ptpn1	protein tyrosine phosphatase, non-receptor type 1
ILMN_2588139	0.0137055	0.000153	-5.65544	1.28101	-0.759226	H2-K1	histocompatibility 2, K1, K region
ILMN_2604028	0.0322598	0.000861	-4.54312	-0.408242	-0.757905	Elavl2	ELAV (embryonic lethal, abnormal vision, Drosophila)-like 2 (Hu antigen B)
ILMN_1258961	0.0503309	0.00211	-4.00347	-1.29151	-0.757118	Agfg1	ArfGAP with FG repeats 1
ILMN_2599214	0.158715	0.0163	-2.83778	-3.28053	-0.757098	6430548M08Rik	RIKEN cDNA 6430548M08 gene
ILMN_2722893	0.596142	0.227	-1.28122	-5.65543	-0.756079
ILMN_1249578	0.013755	0.000155	-5.6487	1.27136	-0.755841	Sorl1	sortilin-related receptor, LDLR class A repeats-containing
ILMN_1249030	0.00225782	9.97e-07	-9.78058	5.97333	-0.755649	Mpo	myeloperoxidase
ILMN_2699222	0.530391	0.175	-1.45193	-5.44408	-0.754891
ILMN_1231586	0.049758	0.00208	-4.01269	-1.27612	-0.753444	Sertad2	SERTA domain containing 2
ILMN_2754253	0.0684407	0.00381	-3.6611	-1.86865	-0.753389	Gna13	guanine nucleotide binding protein, alpha 13
ILMN_1215825	0.172509	0.0189	-2.75282	-3.42549	-0.752011
ILMN_2800358	0.0324259	0.000871	-4.53542	-0.42058	-0.751029	Ep300	E1A binding protein p300
ILMN_2666747	0.0270129	0.000597	-4.76948	-0.0493549	-0.747184	G3bp2	GTPase activating protein (SH3 domain) binding protein 2
ILMN_2584915	0.0445048	0.0017	-4.13321	-1.0759	-0.745245	Tmem164	transmembrane protein 164
ILMN_2690611	0.198821	0.0246	-2.60575	-3.6748	-0.743708
ILMN_2811282	0.0092602	6.26e-05	-6.28135	2.14696	-0.743608	Tmx4	thioredoxin-related transmembrane protein 4
ILMN_1246770	0.05106	0.00219	-3.98399	-1.32405	-0.7428
ILMN_2634777	0.0216277	0.000385	-5.04723	0.380723	-0.742648	Rbms3	RNA binding motif, single stranded interacting protein
ILMN_2593888	0.0411322	0.00142	-4.239	-0.901535	-0.74186	Gsk3b	glycogen synthase kinase 3 beta
ILMN_1216689	0.0104456	8.7e-05	-6.04618	1.82877	-0.741719	Aplp2	amyloid beta (A4) precursor-like protein 2
ILMN_2504544	0.253384	0.0389	-2.34749	-4.1051	-0.741435	ND5	NADH dehydrogenase subunit 5
ILMN_2764883	0.0776455	0.00474	-3.5356	-2.08262	-0.741161	Mafg	v-maf musculoaponeurotic fibrosarcoma oncogene family, protein G (avian)
ILMN_1217849	0.00505688	9.23e-06	-7.76153	3.96063	-0.740716	Laptm5	lysosomal-associated protein transmembrane 5
ILMN_2552490	0.274243	0.0453	-2.2607	-4.24678	-0.740583
ILMN_2473531	0.014625	0.00017	-5.58655	1.18194	-0.740385	Pik3r1	phosphatidylinositol 3-kinase, regulatory subunit, polypeptide 1 (p85 alpha)
ILMN_1252689	0.0650761	0.00346	-3.71696	-1.77379	-0.738142	Sppl2a	signal peptide peptidase like 2A
ILMN_2697174	0.017448	0.00025	-5.32715	0.802248	-0.737649	Trrap	transformation/transcription domain-associated protein
ILMN_1222069	0.237962	0.0345	-2.41546	-3.99299	-0.736141	Bbx	bobby sox homolog (Drosophila)
ILMN_2711075	0.00284767	2.08e-06	-9.07532	5.32409	-0.735872	Mmp9	matrix metallopeptidase 9
ILMN_3005873	0.00836604	5.06e-05	-6.4361	2.35168	-0.735449	Sort1	sortilin 1
ILMN_1225233	0.0799054	0.00501	-3.50409	-2.1365	-0.734436	Cd177	CD177 antigen
ILMN_1260073	0.00527318	1.26e-05	-7.50317	3.66652	-0.734355	D16Ertd472e	DNA segment, Chr 16, ERATO Doi 472, expressed
ILMN_2737685	0.00527318	1.2e-05	-7.54258	3.71197	-0.732873	Mmp13	matrix metallopeptidase 13
ILMN_2435413	0.00366012	3.07e-06	-8.71488	4.97091	-0.731383	Nin	ninein
ILMN_1248657	0.0173454	0.000247	-5.3367	0.816419	-0.73111	Il17rd	interleukin 17 receptor D
ILMN_1377923	0.0746718	0.00445	-3.57122	-2.02178	-0.731032	Actb	actin, beta
ILMN_1234990	0.0423023	0.00153	-4.19645	-0.971514	-0.730891	Gap43	growth associated protein 43
ILMN_2630993	0.0437264	0.00164	-4.15254	-1.04394	-0.730826	Plpp3	phospholipid phosphatase 3
ILMN_1246449	0.00527318	1.2e-05	-7.54601	3.71592	-0.730485	2210419D22Rik	RIKEN cDNA 2210419D22 gene
ILMN_1259962	0.00808416	4.64e-05	-6.49897	2.43381	-0.729909	Taok1	TAO kinase 1
ILMN_1243197	0.428028	0.109	-1.74404	-5.04365	-0.728676
ILMN_1226521	0.0200451	0.000331	-5.14465	0.528801	-0.727809	Nipbl	Nipped-B homolog (Drosophila)
ILMN_2509623	0.0222629	0.000412	-5.00407	0.314666	-0.727023	Bptf	bromodomain PHD finger transcription factor
ILMN_2710419	0.00533824	1.61e-05	-7.31028	3.44097	-0.726272	Plec	plectin
ILMN_2625610	0.0426813	0.00156	-4.18459	-0.991049	-0.726048	Frmpd1	FERM and PDZ domain containing 1
ILMN_2440997	0.00792529	4.33e-05	-6.54945	2.49932	-0.724798	Tnrc6a	trinucleotide repeat containing 6a
ILMN_1244123	0.0336311	0.000942	-4.48802	-0.496703	-0.724626	Slc38a2	solute carrier family 38, member 2
ILMN_2719755	0.0452916	0.00175	-4.11369	-1.10822	-0.724508	Cartpt	CART prepropeptide
ILMN_3114641	0.0054583	1.81e-05	-7.21448	3.32701	-0.724408	Pik3r1	phosphatidylinositol 3-kinase, regulatory subunit, polypeptide 1 (p85 alpha)
ILMN_2789900	0.0362405	0.00111	-4.38665	-0.660514	-0.723317	Cd177	CD177 antigen
ILMN_2889020	0.00758612	3.84e-05	-6.64021	2.61613	-0.723079	Ltf	lactotransferrin
ILMN_1241915	0.014625	0.000171	-5.57929	1.17146	-0.72197	Notch1	notch 1
ILMN_1237375	0.0340144	0.000969	-4.47058	-0.524793	-0.721052	Scd1	stearoyl-Coenzyme A desaturase 1
ILMN_2562032	0.0252204	0.000532	-4.84146	0.0632083	-0.720896
ILMN_2700430	0.191997	0.023	-2.64443	-3.60948	-0.719647	Kmt2c	lysine (K)-specific methyltransferase 2C
ILMN_2745480	0.0584521	0.00284	-3.8311	-1.58072	-0.719611	Fgf13	fibroblast growth factor 13
ILMN_1250410	0.0094506	6.49e-05	-6.25464	2.11125	-0.716941	Eif2ak2	eukaryotic translation initiation factor 2-alpha kinase 2
ILMN_2678373	0.00789911	4.28e-05	-6.5583	2.51076	-0.716911	Kat6b	K(lysine) acetyltransferase 6B
ILMN_1239397	0.0107238	9.05e-05	-6.01876	1.79111	-0.714865
ILMN_1239224	0.026867	0.000591	-4.77603	-0.0390753	-0.714708	Ccnt1	cyclin T1
ILMN_2718716	0.0300535	0.000725	-4.64843	-0.24037	-0.713668	Kif21a	kinesin family member 21A
ILMN_2467185	0.00505688	1.01e-05	-7.69065	3.88085	-0.712561	Dmxl2	Dmx-like 2
ILMN_2479717	0.010784	9.23e-05	-6.0049	1.77203	-0.711244	Pilra	paired immunoglobin-like type 2 receptor alpha
ILMN_1213457	0.00533693	1.54e-05	-7.34243	3.47892	-0.711005	Snx27	sorting nexin family member 27
ILMN_1218525	0.0367612	0.00114	-4.37084	-0.686202	-0.710207	Il18r1	interleukin 18 receptor 1
ILMN_2493338	0.0849703	0.00564	-3.43622	-2.25271	-0.709523	Mafg	v-maf musculoaponeurotic fibrosarcoma oncogene family, protein G (avian)
ILMN_1239608	0.103826	0.00788	-3.24632	-2.57884	-0.709468	Arid4a	AT rich interactive domain 4A (RBP1-like)
ILMN_2465985	0.592277	0.223	-1.29314	-5.64127	-0.708525
ILMN_2727598	0.181739	0.0208	-2.70011	-3.51513	-0.707248
ILMN_2698046	0.0319722	0.000838	-4.55974	-0.38165	-0.704703	Stat3	signal transducer and activator of transcription 3
ILMN_1225938	0.0371216	0.00116	-4.35878	-0.705807	-0.70423	Lpgat1	lysophosphatidylglycerol acyltransferase 1
ILMN_1223697	0.0108819	9.57e-05	-5.97936	1.73679	-0.704036	Cd44	CD44 antigen
ILMN_3144164	0.14209	0.0134	-2.94931	-3.08949	-0.703743	Irs2	insulin receptor substrate 2
ILMN_2491831	0.0054583	1.78e-05	-7.22773	3.34285	-0.703569	Purb	purine rich element binding protein B
ILMN_2917424	0.0116718	0.000109	-5.88667	1.60806	-0.703438	Napg	N-ethylmaleimide sensitive fusion protein attachment protein gamma
ILMN_2993221	0.0275221	0.000618	-4.74854	-0.0822378	-0.70273	Slc4a4	solute carrier family 4 (anion exchanger), member 4
ILMN_2881681	0.0149311	0.000179	-5.5494	1.12822	-0.70242	Tnrc6c	trinucleotide repeat containing 6C
ILMN_1218006	0.387933	0.0899	-1.8615	-4.87102	-0.701489
ILMN_2693019	0.015864	0.000207	-5.45375	0.988873	-0.700651	Acpp	acid phosphatase, prostate
ILMN_2572467	0.0451766	0.00174	-4.11822	-1.10072	-0.700438
ILMN_1222137	0.0787396	0.00485	-3.52224	-2.10545	-0.699882	Kmt2a	lysine (K)-specific methyltransferase 2A
ILMN_1220626	0.208343	0.0272	-2.54892	-3.77042	-0.699378	Krit1	KRIT1, ankyrin repeat containing
ILMN_3143577	0.0312897	0.000791	-4.59519	-0.325039	-0.699022	Apaf1	apoptotic peptidase activating factor 1
ILMN_2922875	0.00967182	6.92e-05	-6.20929	2.05037	-0.698912	Slc6a2	solute carrier family 6 (neurotransmitter transporter, noradrenalin), member 2
ILMN_1222351	0.0182996	0.000273	-5.27101	0.718678	-0.698694	Igip	IgA inducing protein
ILMN_2669793	0.0890465	0.00613	-3.38874	-2.33413	-0.698234	Ccnd1	cyclin D1
ILMN_2647873	0.0194641	0.000305	-5.19745	0.608447	-0.695796	Nav1	neuron navigator 1
ILMN_2566477	0.23003	0.0326	-2.44707	-3.94056	-0.694172	Thrap3	thyroid hormone receptor associated protein 3
ILMN_2705578	0.259929	0.0409	-2.31846	-4.15268	-0.694059	Snx30	sorting nexin family member 30
ILMN_2488599	0.0209261	0.000362	-5.08648	0.440559	-0.693385	Rims3	regulating synaptic membrane exocytosis 3
ILMN_2614966	0.00868346	5.59e-05	-6.36314	2.25561	-0.691358	Rab27a	RAB27A, member RAS oncogene family
ILMN_1227951	0.00527318	1.44e-05	-7.39838	3.54464	-0.691146	Gcnt2	glucosaminyl (N-acetyl) transferase 2, I-branching enzyme
ILMN_1215440	0.212276	0.0282	-2.52911	-3.80364	-0.690729	Pcdha7	protocadherin alpha 7
ILMN_2657066	0.0236109	0.000473	-4.91601	0.17899	-0.690428	Ep400	E1A binding protein p400
ILMN_1221919	0.0165055	0.000226	-5.3935	0.900366	-0.690001	Clcn3	chloride channel, voltage-sensitive 3
ILMN_1233402	0.0571184	0.00271	-3.85843	-1.53468	-0.689719
ILMN_2461898	0.0319722	0.000837	-4.56008	-0.381099	-0.689574
ILMN_2679094	0.087846	0.00595	-3.40547	-2.30544	-0.688157	Tab2	TGF-beta activated kinase 1/MAP3K7 binding protein 2
ILMN_1234955	0.102307	0.0077	-3.25978	-2.55569	-0.68715	Wnk1	WNK lysine deficient protein kinase 1
ILMN_1240445	0.0312258	0.000788	-4.59717	-0.321895	-0.686613	Stard4	StAR-related lipid transfer (START) domain containing 4
ILMN_1229240	0.0298968	0.000716	-4.65622	-0.228018	-0.686551	Hook3	hook microtubule tethering protein 3
ILMN_1253412	0.0222947	0.000414	-5.00089	0.309774	-0.685224
ILMN_1216426	0.0443847	0.00169	-4.13625	-1.07087	-0.684431	Impad1	inositol monophosphatase domain containing 1
ILMN_3023230	0.0316063	0.000809	-4.58146	-0.346954	-0.683813	Kdm6b	KDM1 lysine (K)-specific demethylase 6B
ILMN_1234693	0.208046	0.0271	-2.55221	-3.7649	-0.681991	Nipbl	Nipped-B homolog (Drosophila)
ILMN_1377919	0.0227373	0.000437	-4.96691	0.257549	-0.68122	Tubb2b	tubulin, beta 2B class IIB
ILMN_1223848	0.0504678	0.00213	-3.99987	-1.29753	-0.681051	Wipf2	WAS/WASL interacting protein family, member 2
ILMN_2447538	0.033386	0.000921	-4.50167	-0.474758	-0.681023	Emsy	EMSY, BRCA2-interacting transcriptional repressor
ILMN_2701815	0.0354966	0.00107	-4.4111	-0.620877	-0.680947	Plxna2	plexin A2
ILMN_2724585	0.130448	0.0116	-3.02615	-2.95753	-0.68052	Dag1	dystroglycan 1
ILMN_2759484	0.017448	0.000251	-5.32557	0.799901	-0.679542	C3	complement component 3
ILMN_2770066	0.0536064	0.0024	-3.92852	-1.4169	-0.678701
ILMN_2491552	0.0086873	5.66e-05	-6.35459	2.24431	-0.678701
ILMN_1238871	0.0054583	1.72e-05	-7.2584	3.37942	-0.677473	Gapvd1	GTPase activating protein and VPS9 domains 1
ILMN_1238886	0.0479543	0.00195	-4.04989	-1.21415	-0.677385	Ccl8	chemokine (C-C motif) ligand 8
ILMN_2516974	0.0539341	0.00243	-3.92121	-1.42916	-0.674797	Slc24a2	solute carrier family 24 (sodium/potassium/calcium exchanger), member 2
ILMN_1245246	0.204646	0.0261	-2.57221	-3.73129	-0.674428	Peg3	paternally expressed 3
ILMN_2837543	0.0516831	0.00225	-3.96754	-1.35155	-0.673877	Nras	neuroblastoma ras oncogene
ILMN_2684316	0.00388357	3.43e-06	-8.61528	4.87064	-0.673634	P2ry1	purinergic receptor P2Y, G-protein coupled 1
ILMN_2810405	0.124116	0.0108	-3.06893	-2.88397	-0.672301	Myo1g	myosin IG
ILMN_2624622	0.0999518	0.00741	-3.28146	-2.51842	-0.671522	Akap12	A kinase (PRKA) anchor protein (gravin) 12
ILMN_1241258	0.0405334	0.00138	-4.25483	-0.875572	-0.670798	Tns3	tensin 3
ILMN_2987862	0.280724	0.0472	-2.23686	-4.2854	-0.670639	Per2	period circadian clock 2
ILMN_2773395	0.447388	0.12	-1.68529	-5.12768	-0.670499	Comp	cartilage oligomeric matrix protein
ILMN_1218890	0.00253652	1.51e-06	-9.37461	5.60617	-0.668703
ILMN_3129198	0.0178023	0.00026	-5.30289	0.76619	-0.667761	Pgm5	phosphoglucomutase 5
ILMN_2603918	0.00979323	7.2e-05	-6.18054	2.01161	-0.667018	Clcn3	chloride channel, voltage-sensitive 3
ILMN_2596077	0.328251	0.0646	-2.05516	-4.57459	-0.666748	2810474O19Rik	RIKEN cDNA 2810474O19 gene
ILMN_2501357	0.0129984	0.000139	-5.72315	1.37765	-0.666611	Dyrk1a	dual-specificity tyrosine-(Y)-phosphorylation regulated kinase 1a
ILMN_2743884	0.505021	0.156	-1.52591	-5.34697	-0.666605
ILMN_1233987	0.0124985	0.000127	-5.78199	1.46104	-0.664432	Hipk2	homeodomain interacting protein kinase 2
ILMN_1230697	0.0357534	0.00109	-4.40136	-0.636665	-0.664056	Scaf8	SR-related CTD-associated factor 8
ILMN_2519673	0.0479145	0.00195	-4.05212	-1.21044	-0.664007	Vwf	Von Willebrand factor
ILMN_1253692	0.0664734	0.0036	-3.69298	-1.81447	-0.663395	Glg1	golgi apparatus protein 1
ILMN_1238676	0.0105305	8.81e-05	-6.03734	1.81664	-0.663116	Mycbp2	MYC binding protein 2
ILMN_1236029	0.0273623	0.000611	-4.75472	-0.0725316	-0.663023	Tns4	tensin 4
ILMN_2692723	0.216105	0.0291	-2.51133	-3.83341	-0.66158	Lpl	lipoprotein lipase
ILMN_2503361	0.00967182	6.87e-05	-6.21421	2.05699	-0.66151	Xpot	exportin, tRNA (nuclear export receptor for tRNAs)
ILMN_3113437	0.101621	0.00763	-3.26492	-2.54686	-0.660545	Tmem2	transmembrane protein 2
ILMN_2447875	0.0330514	0.000902	-4.51423	-0.454577	-0.660076	6330509M05Rik	RIKEN cDNA 6330509M05 gene
ILMN_1257463	0.311396	0.058	-2.11779	-4.47599	-0.659897	Bcl11a	B cell CLL/lymphoma 11A (zinc finger protein)
ILMN_2426436	0.0855236	0.00569	-3.43082	-2.26197	-0.6596
ILMN_2469190	0.0713091	0.0041	-3.61839	-1.94135	-0.659377	Celf2	CUGBP, Elav-like family member 2
ILMN_2665545	0.0124985	0.000126	-5.78731	1.46856	-0.658449	Rin3	Ras and Rab interactor 3
ILMN_2698799	0.0230072	0.000451	-4.94705	0.226941	-0.658406	Actb	actin, beta
ILMN_1243900	0.00780881	4.09e-05	-6.59323	2.55582	-0.658377
ILMN_3049559	0.0855975	0.00571	-3.42938	-2.26443	-0.658008	C4b	complement component 4B (Chido blood group)
ILMN_2739384	0.0348746	0.00103	-4.43174	-0.587478	-0.657246	Slc5a8	solute carrier family 5 (iodide transporter), member 8
ILMN_1218921	0.00436136	5.95e-06	-8.13197	4.36685	-0.655971	Myo9a	myosin IXa
ILMN_1234879	0.236033	0.034	-2.4229	-3.98068	-0.655704	Sfrp4	secreted frizzled-related protein 4
ILMN_1246609	0.0117118	0.000112	-5.87095	1.58608	-0.655656	Rasgrp1	RAS guanyl releasing protein 1
ILMN_1241077	0.0882345	0.00604	-3.39719	-2.31964	-0.655344	Hoxb4	homeobox B4
ILMN_2788221	0.0228184	0.00044	-4.96178	0.249645	-0.654802	Kng1	kininogen 1
ILMN_2617835	0.00450898	6.67e-06	-8.03413	4.26129	-0.654125	Myo9b	myosin IXb
ILMN_1237421	0.0296511	0.000695	-4.67479	-0.198598	-0.653818	Ncam1	neural cell adhesion molecule 1
ILMN_3124885	0.0277502	0.000626	-4.74024	-0.0953009	-0.650331	Pdpk1	3-phosphoinositide dependent protein kinase 1
ILMN_2756704	0.0376712	0.0012	-4.34067	-0.735283	-0.649862	Parm1	prostate androgen-regulated mucin-like protein 1
ILMN_3134598	0.00967182	7e-05	-6.20116	2.03943	-0.649248	Pdp2	pyruvate dehyrogenase phosphatase catalytic subunit 2
ILMN_1213609	0.0308661	0.000768	-4.61355	-0.295792	-0.649029	Txnip	thioredoxin interacting protein
ILMN_2693295	0.0855842	0.0057	-3.42966	-2.26395	-0.648818	Prkg1	protein kinase, cGMP-dependent, type I
ILMN_2777804	0.0070369	3.34e-05	-6.74472	2.74911	-0.648694	Arid2	AT rich interactive domain 2 (ARID, RFX-like)
ILMN_2670778	0.00792529	4.36e-05	-6.54478	2.49327	-0.648149	Kif1b	kinesin family member 1B
ILMN_2618447	0.0376675	0.0012	-4.34194	-0.733215	-0.648042	Nipbl	Nipped-B homolog (Drosophila)
ILMN_1258680	0.388274	0.09	-1.86047	-4.87257	-0.647262
ILMN_2755981	0.00660752	2.91e-05	-6.84848	2.87953	-0.647005	Fam178a	family with sequence similarity 178, member A
ILMN_2771087	0.140527	0.0131	-2.96064	-3.07004	-0.64621	Fam126a	family with sequence similarity 126, member A
ILMN_1237518	0.00527318	1.38e-05	-7.43419	3.58645	-0.645323	Dgkg	diacylglycerol kinase, gamma
ILMN_1254296	0.111251	0.00895	-3.17476	-2.70194	-0.644935	Chd1	chromodomain helicase DNA binding protein 1
ILMN_3007312	0.060112	0.003	-3.79913	-1.63469	-0.644363	Nhlrc2	NHL repeat containing 2
ILMN_1239599	0.238832	0.0347	-2.41198	-3.99875	-0.643228	Prrc2c	proline-rich coiled-coil 2C
ILMN_1250486	0.0054583	1.74e-05	-7.24683	3.36564	-0.642937	Tmem2	transmembrane protein 2
ILMN_2646052	0.382902	0.0875	-1.8776	-4.84691	-0.64248	C4a	complement component 4A (Rodgers blood group)
ILMN_1259168	0.0144107	0.000166	-5.60036	1.20186	-0.642417	6330407A03Rik	RIKEN cDNA 6330407A03 gene
ILMN_1248070	0.0769681	0.00468	-3.54248	-2.07086	-0.642397	Supt20	suppressor of Ty 20
ILMN_1253387	0.0297399	0.000699	-4.67101	-0.20458	-0.642026	Klf5	Kruppel-like factor 5
ILMN_2616565	0.00300415	2.32e-06	-8.97088	5.2233	-0.641831	Slc2a3	solute carrier family 2 (facilitated glucose transporter), member 3
ILMN_1229553	0.00527318	1.37e-05	-7.4405	3.59381	-0.641494	Igsf3	immunoglobulin superfamily, member 3
ILMN_2610277	0.112564	0.00912	-3.16382	-2.72075	-0.640784	Ccdc113	coiled-coil domain containing 113
ILMN_2653132	0.06738	0.0037	-3.67816	-1.83965	-0.640114	Clec7a	C-type lectin domain family 7, member a
ILMN_2772155	0.0054583	1.83e-05	-7.20687	3.3179	-0.639674
ILMN_1246601	0.0104456	8.7e-05	-6.04645	1.82914	-0.639504	Glg1	golgi apparatus protein 1
ILMN_2552983	0.0508049	0.00216	-3.9907	-1.31284	-0.639267	Akap13	A kinase (PRKA) anchor protein 13
ILMN_1249374	0.113171	0.00923	-3.15711	-2.7323	-0.63902	4632427E13Rik	RIKEN cDNA 4632427E13 gene
ILMN_2498549	0.0654556	0.0035	-3.70974	-1.78603	-0.638989	Zfp369	zinc finger protein 369
ILMN_2688728	0.408918	0.1	-1.79765	-4.9656	-0.638703	Pcyt1a	phosphate cytidylyltransferase 1, choline, alpha isoform
ILMN_1240471	0.0470121	0.00188	-4.07362	-1.1747	-0.636872	Retsat	retinol saturase (all trans retinol 13,14 reductase)
ILMN_1252470	0.017448	0.000251	-5.3247	0.798604	-0.636601	Sorbs1	sorbin and SH3 domain containing 1
ILMN_2717814	0.0298968	0.000716	-4.65646	-0.227626	-0.635999	Kcnc1	potassium voltage gated channel, Shaw-related subfamily, member 1
ILMN_2512928	0.00713036	3.43e-05	-6.72352	2.72227	-0.63582
ILMN_1225733	0.402074	0.0968	-1.81714	-4.9369	-0.635658
ILMN_1252673	0.0161102	0.000215	-5.42798	0.951094	-0.635187	Celf2	CUGBP, Elav-like family member 2
ILMN_1242457	0.0124985	0.000127	-5.78278	1.46216	-0.634684	Fpr2	formyl peptide receptor 2
ILMN_2551852	0.0354249	0.00106	-4.41366	-0.616734	-0.634016	Gsk3b	glycogen synthase kinase 3 beta
ILMN_2589790	0.100116	0.00744	-3.27851	-2.52349	-0.633961	Stat3	signal transducer and activator of transcription 3
ILMN_2853957	0.415165	0.103	-1.77943	-4.99227	-0.633735	Dag1	dystroglycan 1
ILMN_2603187	0.00872302	5.72e-05	-6.34576	2.23261	-0.633651	Mecp2	methyl CpG binding protein 2
ILMN_2766253	0.0259823	0.000557	-4.81277	0.0184309	-0.633541	Mbnl1	muscleblind-like 1 (Drosophila)
ILMN_1239102	0.140405	0.0131	-2.9614	-3.06874	-0.633285	H2-Eb1	histocompatibility 2, class II antigen E beta
ILMN_2737463	0.0437925	0.00165	-4.14909	-1.04965	-0.632785	Ccdc88b	coiled-coil domain containing 88B
ILMN_1224963	0.0479145	0.00195	-4.05201	-1.21062	-0.632483	Syt1	synaptotagmin I
ILMN_2658610	0.0068631	3.2e-05	-6.77536	2.78779	-0.632171
ILMN_1254409	0.145696	0.0139	-2.92576	-3.12988	-0.631737	Atxn1	ataxin 1
ILMN_2771951	0.171139	0.0187	-2.76035	-3.41268	-0.631302	Tmem255a	transmembrane protein 255A
ILMN_2769330	0.0162645	0.00022	-5.41184	0.927369	-0.631175	Cd6	CD6 antigen
ILMN_2600421	0.00519777	1.09e-05	-7.6238	3.80497	-0.631107	Mpo	myeloperoxidase
ILMN_1244847	0.00835981	5e-05	-6.4438	2.36176	-0.630295	Cyp2a5	cytochrome P450, family 2, subfamily a, polypeptide 5
ILMN_2819530	0.191823	0.0229	-2.64555	-3.60758	-0.62877	Rpap3	RNA polymerase II associated protein 3
ILMN_2763739	0.0700696	0.00397	-3.63722	-1.90929	-0.628646	Gltscr1l	GLTSCR1-like
ILMN_2653328	0.0517229	0.00225	-3.9659	-1.3543	-0.628619	Ifnlr1	interferon lambda receptor 1
ILMN_1247257	0.0122837	0.000122	-5.81357	1.50557	-0.628511	Gpd2	glycerol phosphate dehydrogenase 2, mitochondrial
ILMN_2612484	0.010292	8.21e-05	-6.08785	1.88578	-0.62792	Myo9b	myosin IXb
ILMN_2440650	0.056011	0.00262	-3.87884	-1.50033	-0.627674	4932438A13Rik	RIKEN cDNA 4932438A13 gene
ILMN_1241366	0.0186772	0.000285	-5.24106	0.673905	-0.626862	Rsph4a	radial spoke head 4 homolog A (Chlamydomonas)
ILMN_2949596	0.0321295	0.000854	-4.54808	-0.400304	-0.625506	Dpysl2	dihydropyrimidinase-like 2
ILMN_2627300	0.0108819	9.61e-05	-5.97643	1.73275	-0.625258	Akap9	A kinase (PRKA) anchor protein (yotiao) 9
ILMN_2709585	0.0205459	0.00035	-5.10823	0.473609	-0.625154	Avl9	AVL9 homolog (S. cerevisiase)
ILMN_2656645	0.0151187	0.000185	-5.52684	1.09548	-0.625151	Rell1	RELT-like 1
ILMN_2650732	0.0673799	0.00369	-3.6784	-1.83925	-0.624913	Taf15	TATA-box binding protein associated factor 15
ILMN_1254561	0.0618462	0.00321	-3.76032	-1.70031	-0.623814	Csf1	colony stimulating factor 1 (macrophage)
ILMN_1220893	0.0086247	5.44e-05	-6.38298	2.28182	-0.623796	Zfp281	zinc finger protein 281
ILMN_2571616	0.169838	0.0184	-2.76837	-3.39901	-0.623523	Tpm4	tropomyosin 4
ILMN_2667045	0.0810566	0.00514	-3.48887	-2.16253	-0.623415	Impad1	inositol monophosphatase domain containing 1
ILMN_1227434	0.014826	0.000177	-5.55837	1.14121	-0.622949	Itgb7	integrin beta 7
ILMN_2677980	0.0406287	0.00139	-4.25116	-0.881581	-0.622473	Napg	N-ethylmaleimide sensitive fusion protein attachment protein gamma
ILMN_2430220	0.0256161	0.000545	-4.82707	0.040775	-0.622376	Tmem2	transmembrane protein 2
ILMN_2672943	0.234605	0.0337	-2.42868	-3.97108	-0.621097	Cntn2	contactin 2
ILMN_1214765	0.00533824	1.62e-05	-7.30301	3.43237	-0.620997	Xpr1	xenotropic and polytropic retrovirus receptor 1
ILMN_1233501	0.0165005	0.000225	-5.39798	0.906967	-0.620559	Sgms1	sphingomyelin synthase 1
ILMN_2980815	0.00655473	2.73e-05	-6.89768	2.94082	-0.62016	Cdhr1	cadherin-related family member 1
ILMN_2453391	0.0571035	0.0027	-3.85994	-1.53214	-0.620052	Hectd1	HECT domain containing 1
ILMN_2599997	0.00705282	3.38e-05	-6.73522	2.73708	-0.617899	Ncor1	nuclear receptor co-repressor 1
ILMN_1213149	0.0130312	0.00014	-5.7186	1.37118	-0.617494	Ago2	argonaute RISC catalytic subunit 2
ILMN_2949266	0.0479543	0.00195	-4.0496	-1.21463	-0.616903	Rpn2	ribophorin II
ILMN_1227605	0.0365447	0.00113	-4.37596	-0.677881	-0.616896	Adcyap1	adenylate cyclase activating polypeptide 1
ILMN_2870295	0.0103921	8.4e-05	-6.07117	1.863	-0.616243	Cldn1	claudin 1
ILMN_1253813	0.0162645	0.00022	-5.41269	0.928619	-0.616105	Nckap1l	NCK associated protein 1 like
ILMN_2523777	0.00676411	3.12e-05	-6.79516	2.81271	-0.615992	Rlim	ring finger protein, LIM domain interacting
ILMN_2630739	0.0246908	0.000511	-4.86725	0.103362	-0.615604
ILMN_2691815	0.0365447	0.00113	-4.37635	-0.677251	-0.615087	G3bp2	GTPase activating protein (SH3 domain) binding protein 2
ILMN_2648098	0.0496383	0.00207	-4.01536	-1.27168	-0.615033	Srgap3	SLIT-ROBO Rho GTPase activating protein 3
ILMN_1247907	0.0222629	0.00041	-5.00696	0.319093	-0.614859	Trpm3	transient receptor potential cation channel, subfamily M, member 3
ILMN_1215908	0.201007	0.0251	-2.59443	-3.69389	-0.613356
ILMN_2726412	0.0054583	1.82e-05	-7.21177	3.32377	-0.613057	Esr1	estrogen receptor 1 (alpha)
ILMN_1254635	0.28186	0.0477	-2.23072	-4.29532	-0.611731	Cpsf6	cleavage and polyadenylation specific factor 6
ILMN_1238309	0.140819	0.0131	-2.95908	-3.07272	-0.611637	Rbfox1	RNA binding protein, fox-1 homolog (C. elegans) 1
ILMN_2654495	0.0193975	0.000303	-5.20266	0.616278	-0.611595	Iqgap1	IQ motif containing GTPase activating protein 1
ILMN_1258834	0.149142	0.0146	-2.89816	-3.17719	-0.611275	Chd1	chromodomain helicase DNA binding protein 1
ILMN_3072676	0.0124985	0.000125	-5.79223	1.47549	-0.61109	Ankrd12	ankyrin repeat domain 12
ILMN_2606804	0.010784	9.3e-05	-5.99982	1.76503	-0.610975	Alcam	activated leukocyte cell adhesion molecule
ILMN_1237730	0.208291	0.0272	-2.55049	-3.76778	-0.610916	Raf1	v-raf-leukemia viral oncogene 1
ILMN_1259781	0.190462	0.0226	-2.65331	-3.59446	-0.610579	Fam179b	family with sequence similarity 179, member B
ILMN_1220726	0.00482839	7.75e-06	-7.90755	4.1229	-0.609973	Satb1	special AT-rich sequence binding protein 1
ILMN_1256423	0.119827	0.0101	-3.10627	-2.81976	-0.609727	Ranbp3l	RAN binding protein 3-like
ILMN_2582952	0.165482	0.0176	-2.79484	-3.35388	-0.6095	Copg2os2	coatomer protein complex, subunit gamma 2, opposite strand 2
ILMN_2461320	0.0126735	0.000132	-5.75623	1.4246	-0.609496	AU020206	expressed sequence AU020206
ILMN_2739760	0.0932111	0.00664	-3.34339	-2.412	-0.609144	Prelp	proline arginine-rich end leucine-rich repeat
ILMN_1230440	0.1084	0.0085	-3.20385	-2.65188	-0.608859	Itpripl1	inositol 1,4,5-triphosphate receptor interacting protein-like 1
ILMN_2939424	0.00628745	2.44e-05	-6.98236	3.04547	-0.607789	Atp6ap2	ATPase, H+ transporting, lysosomal accessory protein 2
ILMN_1241522	0.014721	0.000174	-5.56815	1.15536	-0.607663	Rictor	RPTOR independent companion of MTOR, complex 2
ILMN_1259003	0.320438	0.0618	-2.08167	-4.53299	-0.607421
ILMN_3120510	0.00868346	5.62e-05	-6.3593	2.25054	-0.6074	Gvin1	GTPase, very large interferon inducible 1
ILMN_2756665	0.0101535	7.7e-05	-6.13328	1.94762	-0.606886	Cbr2	carbonyl reductase 2
ILMN_1240726	0.207658	0.027	-2.55431	-3.76138	-0.606707	Mmp14	matrix metallopeptidase 14 (membrane-inserted)
ILMN_2648669	0.0721105	0.00419	-3.60561	-1.96313	-0.606354	Gpnmb	glycoprotein (transmembrane) nmb
ILMN_1257327	0.0980078	0.00719	-3.29853	-2.48908	-0.606248	Ptbp3	polypyrimidine tract binding protein 3
ILMN_2639674	0.0882032	0.00601	-3.39965	-2.31542	-0.605448	Pcsk2	proprotein convertase subtilisin/kexin type 2
ILMN_2756046	0.00835981	5.02e-05	-6.44179	2.35913	-0.604652	Ffar2	free fatty acid receptor 2
ILMN_2425032	0.217504	0.0294	-2.50506	-3.84389	-0.604362	Zfp445	zinc finger protein 445
ILMN_1239411	0.162636	0.0171	-2.81198	-3.32461	-0.60432
ILMN_2971479	0.0263689	0.000576	-4.7917	-0.0145276	-0.604264	Trp53inp1	transformation related protein 53 inducible nuclear protein 1
ILMN_3043469	0.00942332	6.43e-05	-6.26175	2.12076	-0.603973	Ret	ret proto-oncogene
ILMN_2719784	0.0566628	0.00267	-3.86647	-1.52115	-0.603119
ILMN_2909150	0.0056397	2.01e-05	-7.13603	3.23272	-0.602819	Ctgf	connective tissue growth factor
ILMN_3006643	0.0101535	7.74e-05	-6.12937	1.9423	-0.602638	Abi2	abl-interactor 2
ILMN_1229908	0.166004	0.0177	-2.79112	-3.36022	-0.602629
ILMN_1249378	0.014625	0.000171	-5.58101	1.17394	-0.602489	Bhlhe40	basic helix-loop-helix family, member e40
ILMN_1231513	0.0118003	0.000113	-5.86294	1.57487	-0.601891	Tacstd2	tumor-associated calcium signal transducer 2
ILMN_2740852	0.0200879	0.000333	-5.14146	0.523971	-0.601424	F2r	coagulation factor II (thrombin) receptor
ILMN_1225224	0.211034	0.028	-2.53364	-3.79605	-0.600739	Ttc14	tetratricopeptide repeat domain 14
ILMN_2638889	0.0814155	0.00519	-3.48342	-2.17186	-0.600674	Nol3	nucleolar protein 3 (apoptosis repressor with CARD domain)
ILMN_2587761	0.0312258	0.000787	-4.59812	-0.320374	-0.600462	Kif1b	kinesin family member 1B
ILMN_2506012	0.0401757	0.00137	-4.26279	-0.862524	-0.598592	Trp53inp1	transformation related protein 53 inducible nuclear protein 1
ILMN_2458765	0.0101535	7.82e-05	-6.12196	1.93224	-0.598323	Ahnak	AHNAK nucleoprotein (desmoyokin)
ILMN_2703427	0.0780812	0.00478	-3.53074	-2.09092	-0.598275	Agrp	agouti related neuropeptide
ILMN_1244272	0.0186523	0.000284	-5.24357	0.677658	-0.597965	Epb41l3	erythrocyte membrane protein band 4.1 like 3
ILMN_3094013	0.00955312	6.6e-05	-6.24267	2.09521	-0.597834	Mbnl2	muscleblind-like 2
ILMN_2971721	0.106923	0.0083	-3.21687	-2.62949	-0.597677	Fbrsl1	fibrosin-like 1
ILMN_2549903	0.0162645	0.00022	-5.41314	0.929282	-0.597557	Gnaq	guanine nucleotide binding protein, alpha q polypeptide
ILMN_2658407	0.0175019	0.000253	-5.32065	0.792596	-0.597345	Elmo1	engulfment and cell motility 1
ILMN_2744337	0.0421197	0.0015	-4.20564	-0.956375	-0.597181	Cd47	CD47 antigen (Rh-related antigen, integrin-associated signal transducer)
ILMN_2752030	0.326875	0.0641	-2.0604	-4.56639	-0.595917	Cacna2d1	calcium channel, voltage-dependent, alpha2/delta subunit 1
ILMN_1257291	0.0102675	8.15e-05	-6.09254	1.89218	-0.595849	D030029J20Rik	RIKEN cDNA D030029J20 gene
ILMN_2717678	0.00450898	6.57e-06	-8.04768	4.27599	-0.595802	Muc13	mucin 13, epithelial transmembrane
ILMN_1231284	0.33744	0.0681	-2.0252	-4.6213	-0.595565
ILMN_2914938	0.0198694	0.000325	-5.15722	0.547805	-0.595523	F13a1	coagulation factor XIII, A1 subunit
ILMN_2425990	0.217972	0.0295	-2.50321	-3.84699	-0.595164	Nipbl	Nipped-B homolog (Drosophila)
ILMN_1222599	0.0483368	0.00198	-4.04268	-1.22616	-0.595125	Ubr4	ubiquitin protein ligase E3 component n-recognin 4
ILMN_2466335	0.106883	0.0083	-3.21724	-2.62885	-0.593828	Apaf1	apoptotic peptidase activating factor 1
ILMN_1251625	0.17999	0.0205	-2.70889	-3.50021	-0.592937
ILMN_2611331	0.00636307	2.53e-05	-6.95584	3.01281	-0.59283	Ptp4a2	protein tyrosine phosphatase 4a2
ILMN_2763459	0.0554004	0.00257	-3.88888	-1.48345	-0.592608	Tbcel	tubulin folding cofactor E-like
ILMN_1227086	0.0569069	0.00269	-3.86304	-1.52692	-0.591694	Pik3cg	phosphoinositide-3-kinase, catalytic, gamma polypeptide
ILMN_2747923	0.0089626	6.04e-05	-6.30729	2.18153	-0.591616	Slc40a1	solute carrier family 40 (iron-regulated transporter), member 1
ILMN_1212982	0.116933	0.00974	-3.1266	-2.78479	-0.591486	Zfp318	zinc finger protein 318
ILMN_2658908	0.0187264	0.000287	-5.23841	0.669925	-0.591166	Cxcl12	chemokine (C-X-C motif) ligand 12
ILMN_1232447	0.0473487	0.0019	-4.06678	-1.18605	-0.591038	Por	P450 (cytochrome) oxidoreductase
ILMN_2740902	0.0169	0.000234	-5.37095	0.867104	-0.589921
ILMN_2659540	0.367328	0.0802	-1.92913	-4.76906	-0.589457	Nfatc3	nuclear factor of activated T cells, cytoplasmic, calcineurin dependent 3
ILMN_2568488	0.102404	0.00771	-3.25864	-2.55765	-0.589293	Wapl	WAPL cohesin release factor
ILMN_2791272	0.0770637	0.00469	-3.54156	-2.07243	-0.589069	Por	P450 (cytochrome) oxidoreductase
ILMN_2758234	0.0158217	0.000204	-5.46121	0.999803	-0.588648	Dst	dystonin
ILMN_2783896	0.0102345	8.09e-05	-6.09773	1.89925	-0.588133	Atm	ataxia telangiectasia mutated
ILMN_1214094	0.0236109	0.000474	-4.91494	0.177329	-0.586877	Kcnrg	potassium channel regulator
ILMN_2952521	0.330945	0.0657	-2.04572	-4.58933	-0.586676	Prph	peripherin
ILMN_1248022	0.114987	0.00948	-3.14176	-2.75871	-0.586188
ILMN_2718030	0.100691	0.00753	-3.27245	-2.5339	-0.585175	Ank2	ankyrin 2, brain
ILMN_1256063	0.0478418	0.00193	-4.0558	-1.20431	-0.585159	Lonrf2	LON peptidase N-terminal domain and ring finger 2
ILMN_2650439	0.0913295	0.0064	-3.36407	-2.37648	-0.584637	Galnt1	UDP-N-acetyl-alpha-D-galactosamine:polypeptide N-acetylgalactosaminyltransferase 1
ILMN_1222679	0.380226	0.086	-1.88742	-4.83216	-0.584591	Cidec	cell death-inducing DFFA-like effector c
ILMN_2627299	0.015087	0.000182	-5.53799	1.11167	-0.584348	Akap9	A kinase (PRKA) anchor protein (yotiao) 9
ILMN_1253625	0.0198148	0.000322	-5.1634	0.557132	-0.583973
ILMN_2484322	0.0219338	0.000398	-5.0267	0.349337	-0.583914	Ank3	ankyrin 3, epithelial
ILMN_2732689	0.0151926	0.000187	-5.52116	1.08723	-0.582599	Smc1a	structural maintenance of chromosomes 1A
ILMN_2491186	0.112598	0.00913	-3.163	-2.72217	-0.581879	Zic1	zinc finger protein of the cerebellum 1
ILMN_2943135	0.0931178	0.00663	-3.34436	-2.41032	-0.581769	Fmo3	flavin containing monooxygenase 3
ILMN_1230345	0.0885257	0.00607	-3.39475	-2.32383	-0.581639
ILMN_1217144	0.0056397	1.99e-05	-7.14185	3.23976	-0.581618	Tbc1d5	TBC1 domain family, member 5
ILMN_1226745	0.0111891	0.000101	-5.93973	1.68191	-0.581241	Snx27	sorting nexin family member 27
ILMN_2748880	0.191073	0.0227	-2.65046	-3.59927	-0.580627
ILMN_1258813	0.209108	0.0275	-2.5435	-3.77951	-0.580238	Golim4	golgi integral membrane protein 4
ILMN_1223029	0.00527318	1.21e-05	-7.53777	3.70644	-0.580145	Rab8b	RAB8B, member RAS oncogene family
ILMN_3004864	0.0056397	1.94e-05	-7.16005	3.26169	-0.580048	Sun2	Sad1 and UNC84 domain containing 2
ILMN_1243215	0.00835981	5.02e-05	-6.44123	2.35841	-0.579911
ILMN_1213053	0.0461961	0.00181	-4.09355	-1.14161	-0.579796	Wars2	tryptophanyl tRNA synthetase 2 (mitochondrial)
ILMN_1255743	0.0720952	0.00419	-3.60595	-1.96255	-0.579672	Il6ra	interleukin 6 receptor, alpha
ILMN_2424912	0.0321204	0.000849	-4.5514	-0.394996	-0.578931	Vamp2	vesicle-associated membrane protein 2
ILMN_2562725	0.0815696	0.00522	-3.48038	-2.17706	-0.578732
ILMN_1229529	0.0127915	0.000135	-5.74123	1.40334	-0.578503	Hsd17b7	hydroxysteroid (17-beta) dehydrogenase 7
ILMN_2826916	0.00436136	5.78e-06	-8.15647	4.39309	-0.578379	Ptpre	protein tyrosine phosphatase, receptor type, E
ILMN_1226800	0.0103921	8.45e-05	-6.0669	1.85716	-0.578075	Cd274	CD274 antigen
ILMN_1223317	0.0101535	7.98e-05	-6.10749	1.91256	-0.577861	Lgals3	lectin, galactose binding, soluble 3
ILMN_1231785	0.213849	0.0286	-2.52205	-3.81547	-0.577599	Hdac2	histone deacetylase 2
ILMN_1248468	0.173936	0.0192	-2.74593	-3.43723	-0.577496
ILMN_2685464	0.0300358	0.000722	-4.65163	-0.235286	-0.577032	Wwc2	WW, C2 and coiled-coil domain containing 2
ILMN_2928498	0.0344254	0.001	-4.44944	-0.558895	-0.577025	Efcab6	EF-hand calcium binding domain 6
ILMN_2511333	0.0192024	0.000296	-5.21735	0.638353	-0.574857	Plcxd3	phosphatidylinositol-specific phospholipase C, X domain containing 3
ILMN_2700448	0.010784	9.26e-05	-6.00288	1.76925	-0.574851	Specc1l	sperm antigen with calponin homology and coiled-coil domains 1-like
ILMN_2506528	0.0367612	0.00114	-4.37085	-0.686183	-0.574377	Kdm6a	lysine (K)-specific demethylase 6A
ILMN_1226985	0.0338974	0.00096	-4.4765	-0.515256	-0.574346	Scamp2	secretory carrier membrane protein 2
ILMN_2493521	0.0376593	0.0012	-4.34283	-0.731763	-0.573832	Tnrc6c	trinucleotide repeat containing 6C
ILMN_2689887	0.0336311	0.000941	-4.48834	-0.496195	-0.573825	Mark2	MAP/microtubule affinity regulating kinase 2
ILMN_2723639	0.0542218	0.00246	-3.91525	-1.43916	-0.573808	Pacs1	phosphofurin acidic cluster sorting protein 1
ILMN_1241229	0.359992	0.0773	-1.95033	-4.73673	-0.573569	Prrc2c	proline-rich coiled-coil 2C
ILMN_1230791	0.0179911	0.000265	-5.28962	0.746444	-0.57349
ILMN_3086136	0.0305437	0.00075	-4.62822	-0.272465	-0.573301	Agap1	ArfGAP with GTPase domain, ankyrin repeat and PH domain 1
ILMN_2706853	0.0115999	0.000108	-5.89291	1.61676	-0.572967	Scamp1	secretory carrier membrane protein 1
ILMN_2659960	0.0382089	0.00123	-4.32743	-0.756851	-0.572637	Lrba	LPS-responsive beige-like anchor
ILMN_2589107	0.112973	0.00919	-3.15932	-2.7285	-0.572552	Runx1	runt related transcription factor 1
ILMN_2543630	0.141525	0.0132	-2.95457	-3.08045	-0.572418	Pisd-ps3	phosphatidylserine decarboxylase, pseudogene 3
ILMN_1215670	0.0128403	0.000136	-5.7372	1.39761	-0.572347	Ttc39b	tetratricopeptide repeat domain 39B
ILMN_3028324	0.00436136	5.63e-06	-8.17966	4.41786	-0.572017	Tug1	taurine upregulated gene 1
ILMN_2880794	0.00872302	5.74e-05	-6.34357	2.22971	-0.571135	Gapvd1	GTPase activating protein and VPS9 domains 1
ILMN_1243701	0.096702	0.00701	-3.31284	-2.46447	-0.571013	Grik1	glutamate receptor, ionotropic, kainate 1
ILMN_2923615	0.0837211	0.00549	-3.45095	-2.22747	-0.570924	Ppm1k	protein phosphatase 1K (PP2C domain containing)
ILMN_2781181	0.0261118	0.000563	-4.80661	0.0088126	-0.568828	Arfgef3	ARFGEF family member 3
ILMN_2629601	0.238238	0.0346	-2.41428	-3.99494	-0.568629	Slc4a7	solute carrier family 4, sodium bicarbonate cotransporter, member 7
ILMN_1240420	0.0186523	0.000284	-5.24546	0.680484	-0.568595	Arid1b	AT rich interactive domain 1B (SWI-like)
ILMN_2894574	0.0470306	0.00188	-4.07234	-1.17682	-0.567848
ILMN_2783519	0.0899913	0.00625	-3.3773	-2.35377	-0.567633	Acadl	acyl-Coenzyme A dehydrogenase, long-chain
ILMN_2991255	0.0445048	0.0017	-4.13263	-1.07686	-0.566796	Gpr84	G protein-coupled receptor 84
ILMN_1215117	0.00967182	6.96e-05	-6.20524	2.04492	-0.566663	Ube2d2a	ubiquitin-conjugating enzyme E2D 2A
ILMN_2514655	0.0070369	3.36e-05	-6.7404	2.74364	-0.566319	Abca3	ATP-binding cassette, sub-family A (ABC1), member 3
ILMN_1240274	0.0681772	0.00378	-3.66538	-1.86137	-0.56583	Prrc2b	proline-rich coiled-coil 2B
ILMN_1229458	0.0319343	0.000827	-4.56741	-0.369389	-0.565624	Prkcb	protein kinase C, beta
ILMN_2652181	0.0374425	0.00118	-4.34849	-0.722535	-0.56542	Mast2	microtubule associated serine/threonine kinase 2
ILMN_1223082	0.0343907	0.000998	-4.45262	-0.553754	-0.565029	Itpripl2	inositol 1,4,5-triphosphate receptor interacting protein-like 2
ILMN_2748866	0.0423158	0.00153	-4.19517	-0.973609	-0.565017	Parp4	poly (ADP-ribose) polymerase family, member 4
ILMN_2687828	0.0543404	0.00247	-3.91104	-1.44622	-0.564899	Arid3a	AT rich interactive domain 3A (BRIGHT-like)
ILMN_3009010	0.34769	0.0722	-1.9909	-4.67444	-0.564661	Suz12	suppressor of zeste 12 homolog (Drosophila)
ILMN_2629582	0.0113696	0.000105	-5.9155	1.64825	-0.564533	Plau	plasminogen activator, urokinase
ILMN_1215251	0.0103921	8.43e-05	-6.06875	1.85969	-0.564511
ILMN_2424937	0.0117118	0.000112	-5.8703	1.58518	-0.564088	Tnrc6a	trinucleotide repeat containing 6a
ILMN_1254328	0.015864	0.000207	-5.45157	0.985681	-0.563894
ILMN_3071876	0.0711398	0.00408	-3.62123	-1.93651	-0.563766	Lrrc48	leucine rich repeat containing 48
ILMN_1258136	0.012852	0.000136	-5.73397	1.39302	-0.5632	Ccdc88a	coiled coil domain containing 88A
ILMN_2491469	0.146728	0.0142	-2.91484	-3.1486	-0.563018	Tns3	tensin 3
ILMN_3003290	0.0447334	0.00171	-4.12851	-1.08368	-0.562778	Hdgf	hepatoma-derived growth factor
ILMN_2581402	0.293993	0.0516	-2.18583	-4.36756	-0.561885
ILMN_2761430	0.0393177	0.00131	-4.28589	-0.824694	-0.561558	Rab6b	RAB6B, member RAS oncogene family
ILMN_1239776	0.175385	0.0195	-2.73601	-3.4541	-0.561304
ILMN_1256814	0.0207535	0.000357	-5.09562	0.454459	-0.56113	Kcnma1	potassium large conductance calcium-activated channel, subfamily M, alpha member 1
ILMN_1222346	0.0372833	0.00118	-4.35265	-0.715774	-0.561055	Ankrd10	ankyrin repeat domain 10
ILMN_3117602	0.00414022	4.02e-06	-8.47329	4.72562	-0.560787	Cd6	CD6 antigen
ILMN_2855928	0.00736651	3.64e-05	-6.67977	2.66666	-0.560337	Spag6l	sperm associated antigen 6-like
ILMN_3096361	0.00789911	4.29e-05	-6.55693	2.50899	-0.560227	Bclaf1	BCL2-associated transcription factor 1
ILMN_1232495	0.115161	0.00952	-3.13985	-2.76199	-0.559687
ILMN_2625716	0.348296	0.0724	-1.9888	-4.67768	-0.558903	Hook3	hook microtubule tethering protein 3
ILMN_1252481	0.0068631	3.2e-05	-6.7754	2.78784	-0.558272	Fosl2	fos-like antigen 2
ILMN_2465905	0.0448043	0.00172	-4.12688	-1.08637	-0.557964	2310007O11Rik	RIKEN cDNA 2310007O11 gene
ILMN_1226073	0.12916	0.0115	-3.03569	-2.94112	-0.557825	Trps1	trichorhinophalangeal syndrome I (human)
ILMN_2638337	0.0167487	0.000231	-5.38063	0.88139	-0.557676	Rbbp6	retinoblastoma binding protein 6
ILMN_1232596	0.0458434	0.00179	-4.10053	-1.13004	-0.556614	Pom121	nuclear pore membrane protein 121
ILMN_2761594	0.0150643	0.000182	-5.54023	1.11492	-0.556497	Cirbp	cold inducible RNA binding protein
ILMN_1213439	0.106934	0.00831	-3.2165	-2.63012	-0.556246	Zfhx3	zinc finger homeobox 3
ILMN_2732627	0.122322	0.0105	-3.08453	-2.85716	-0.556008	Polr3b	polymerase (RNA) III (DNA directed) polypeptide B
ILMN_1220813	0.0160595	0.000211	-5.44006	0.968812	-0.555567	Dtx3l	deltex 3-like, E3 ubiquitin ligase
ILMN_2576736	0.0612582	0.00313	-3.77457	-1.67621	-0.555401	Nfkb1	nuclear factor of kappa light polypeptide gene enhancer in B cells 1, p105
ILMN_2751037	0.0315334	0.000804	-4.58523	-0.340931	-0.555185
ILMN_1242354	0.0232378	0.00046	-4.93363	0.206228	-0.554522	Scn10a	sodium channel, voltage-gated, type X, alpha
ILMN_1214880	0.181248	0.0207	-2.70248	-3.5111	-0.554359	Synm	synemin, intermediate filament protein
ILMN_1238932	0.034843	0.00103	-4.43412	-0.583638	-0.55388
ILMN_1240938	0.014625	0.00017	-5.58331	1.17727	-0.553806	Mfsd6	major facilitator superfamily domain containing 6
ILMN_2492491	0.0416028	0.00144	-4.23067	-0.915226	-0.553563	Atm	ataxia telangiectasia mutated
ILMN_2474111	0.00980075	7.28e-05	-6.17322	2.00173	-0.552771	Arfgef2	ADP-ribosylation factor guanine nucleotide-exchange factor 2 (brefeldin A-inhibited)
ILMN_2857947	0.0229999	0.000449	-4.94942	0.230591	-0.552625	Trim36	tripartite motif-containing 36
ILMN_2682936	0.0209874	0.000365	-5.08132	0.432714	-0.551964	Setd2	SET domain containing 2
ILMN_2631098	0.0204445	0.000347	-5.11393	0.482263	-0.551913	Msh6	mutS homolog 6
ILMN_2695539	0.0445048	0.0017	-4.13377	-1.07497	-0.550927	Mast3	microtubule associated serine/threonine kinase 3
ILMN_1253972	0.0579392	0.00278	-3.84337	-1.56004	-0.550469	Irak3	interleukin-1 receptor-associated kinase 3
ILMN_1256722	0.0669904	0.00366	-3.6843	-1.82922	-0.548547	Tshz2	teashirt zinc finger family member 2
ILMN_1242920	0.0280523	0.000639	-4.7275	-0.115359	-0.548404	Pfas	phosphoribosylformylglycinamidine synthase (FGAR amidotransferase)
ILMN_1219717	0.0348868	0.00104	-4.4303	-0.589817	-0.548254	Sort1	sortilin 1
ILMN_1216522	0.018409	0.000277	-5.26002	0.702271	-0.548135	Nfatc1	nuclear factor of activated T cells, cytoplasmic, calcineurin dependent 1
ILMN_1230162	0.0365209	0.00113	-4.37722	-0.675837	-0.547682	Fem1b	feminization 1 homolog b (C. elegans)
ILMN_1236507	0.0416442	0.00145	-4.22796	-0.919675	-0.547601
ILMN_2679908	0.0207535	0.000357	-5.09644	0.455708	-0.547394	Maats1	MYCBP-associated, testis expressed 1
ILMN_2763404	0.357753	0.0762	-1.95871	-4.72392	-0.546286	Nrxn3	neurexin III
ILMN_3132588	0.174707	0.0193	-2.74109	-3.44547	-0.546271	Abi3bp	ABI gene family, member 3 (NESH) binding protein
ILMN_2924391	0.0606142	0.00305	-3.78893	-1.65193	-0.545832	Pcsk2	proprotein convertase subtilisin/kexin type 2
ILMN_2754435	0.05522	0.00255	-3.89301	-1.47651	-0.545501	Ldb2	LIM domain binding 2
ILMN_3124528	0.0613415	0.00314	-3.77192	-1.68068	-0.545157	Hvcn1	hydrogen voltage-gated channel 1
ILMN_2432200	0.242262	0.0357	-2.39618	-4.02489	-0.545022	Epb41	erythrocyte membrane protein band 4.1
ILMN_2738972	0.0206822	0.000354	-5.10146	0.463342	-0.544841	Cnot4	CCR4-NOT transcription complex, subunit 4
ILMN_1215649	0.127688	0.0113	-3.04503	-2.92507	-0.544338	C230075M21Rik	RIKEN cDNA C230075M21 gene
ILMN_1220121	0.00963335	6.73e-05	-6.22912	2.07703	-0.544095	Kif23	kinesin family member 23
ILMN_2759853	0.0972785	0.00708	-3.30724	-2.47411	-0.543601
ILMN_1244673	0.00633054	2.5e-05	-6.96572	3.02499	-0.543311	Chrna3	cholinergic receptor, nicotinic, alpha polypeptide 3
ILMN_2823269	0.0331206	0.000906	-4.51172	-0.458601	-0.542793	Rcan3	regulator of calcineurin 3
ILMN_1245858	0.0154899	0.000197	-5.48564	1.0355	-0.542613	Tmem200b	transmembrane protein 200B
ILMN_2570121	0.161918	0.0169	-2.81675	-3.31647	-0.54258	Plekha1	pleckstrin homology domain containing, family A (phosphoinositide binding specific) member 1
ILMN_2901409	0.126854	0.0111	-3.05131	-2.91428	-0.542561	Tmem255a	transmembrane protein 255A
ILMN_2633333	0.00570779	2.08e-05	-7.10747	3.19818	-0.542235	Brd4	bromodomain containing 4
ILMN_1213186	0.090855	0.00635	-3.36846	-2.36895	-0.542221	Brd8	bromodomain containing 8
ILMN_2462601	0.042106	0.0015	-4.20657	-0.954839	-0.542167	Ubxn10	UBX domain protein 10
ILMN_1257831	0.0297115	0.000698	-4.67265	-0.201973	-0.542167	Tmem45a2	transmembrane protein 45A2
ILMN_1224211	0.347624	0.0721	-1.99176	-4.67311	-0.541707	Epb41l2	erythrocyte membrane protein band 4.1 like 2
ILMN_1223268	0.150283	0.0148	-2.89123	-3.18905	-0.541401	Bcl2l13	BCL2-like 13 (apoptosis facilitator)
ILMN_2764019	0.0124201	0.000124	-5.79832	1.48409	-0.540898	Fcho2	FCH domain only 2
ILMN_2737158	0.025383	0.000536	-4.83675	0.0558772	-0.540746	Ankle2	ankyrin repeat and LEM domain containing 2
ILMN_1247702	0.123397	0.0107	-3.07462	-2.8742	-0.540359	Lmo4	LIM domain only 4
ILMN_2966162	0.0526577	0.00233	-3.94529	-1.38879	-0.5403	Tmem56	transmembrane protein 56
ILMN_2741096	0.00450898	6.4e-06	-8.06915	4.29922	-0.540254	Timp3	tissue inhibitor of metalloproteinase 3
ILMN_2668333	0.13314	0.012	-3.00769	-2.98924	-0.540134
ILMN_1235811	0.0428534	0.00158	-4.17752	-1.00271	-0.540081	Fam198b	family with sequence similarity 198, member B
ILMN_2764744	0.0639027	0.00336	-3.7328	-1.74693	-0.539883	Psd3	pleckstrin and Sec7 domain containing 3
ILMN_2484278	0.268778	0.0435	-2.2837	-4.2094	-0.539845	9930031P18Rik	RIKEN cDNA 9930031P18 gene
ILMN_3154810	0.0207586	0.000359	-5.0933	0.450927	-0.539793	Smarca2	SWI/SNF related, matrix associated, actin dependent regulator of chromatin, subfamily a, member 2
ILMN_2439341	0.151517	0.015	-2.88345	-3.20239	-0.539699	Vars	valyl-tRNA synthetase
ILMN_1241526	0.00804681	4.59e-05	-6.50691	2.44414	-0.538966	9630025H16Rik	RIKEN cDNA 9630025H16 gene
ILMN_2740020	0.0495345	0.00205	-4.02065	-1.26285	-0.538766	Mapt	microtubule-associated protein tau
ILMN_1217555	0.0382794	0.00124	-4.32238	-0.765084	-0.538619	Mdh1b	malate dehydrogenase 1B, NAD (soluble)
ILMN_2418266	0.00660752	2.85e-05	-6.86415	2.89908	-0.538531	Strn	striatin, calmodulin binding protein
ILMN_2732623	0.0584521	0.00284	-3.83003	-1.58253	-0.538241	Itga2b	integrin alpha 2b
ILMN_1258376	0.00774615	3.97e-05	-6.61495	2.58374	-0.537704	Kcnk6	potassium inwardly-rectifying channel, subfamily K, member 6
ILMN_2631423	0.615486	0.245	-1.22831	-5.71705	-0.537482	H2-Ab1	histocompatibility 2, class II antigen A, beta 1
ILMN_3155180	0.0285182	0.000656	-4.71047	-0.142201	-0.537455	Itpr2	inositol 1,4,5-triphosphate receptor 2
ILMN_1258206	0.0111231	9.95e-05	-5.95252	1.69965	-0.537389	Atm	ataxia telangiectasia mutated
ILMN_2419138	0.0196902	0.000318	-5.17014	0.567302	-0.537324	Vcl	vinculin
ILMN_2506039	0.0234411	0.000466	-4.92582	0.194163	-0.537255	Ipcef1	interaction protein for cytohesin exchange factors 1
ILMN_2789239	0.0646965	0.00342	-3.72244	-1.76448	-0.537148	Tgfbr3	transforming growth factor, beta receptor III
ILMN_2458442	0.10758	0.0084	-3.21005	-2.64122	-0.536608	Usp15	ubiquitin specific peptidase 15
ILMN_1258415	0.0810566	0.00513	-3.48965	-2.16119	-0.536291	Mat2a	methionine adenosyltransferase II, alpha
ILMN_1237233	0.07138	0.00411	-3.6165	-1.94457	-0.536059
ILMN_1243910	0.351809	0.0739	-1.97736	-4.6953	-0.535689	Zfp292	zinc finger protein 292
ILMN_1256981	0.0609681	0.00308	-3.78301	-1.66193	-0.535532	Tenm2	teneurin transmembrane protein 2
ILMN_1249363	0.0376712	0.0012	-4.34021	-0.73603	-0.5355	AI314180	expressed sequence AI314180
ILMN_3144575	0.0348842	0.00103	-4.43112	-0.588482	-0.535452	Itgb4	integrin beta 4
ILMN_2503987	0.120591	0.0102	-3.09846	-2.83319	-0.535058	Zbtb43	zinc finger and BTB domain containing 43
ILMN_1252642	0.0496383	0.00207	-4.01683	-1.26922	-0.5348
ILMN_2612448	0.0086247	5.47e-05	-6.37928	2.27694	-0.534664	Nfat5	nuclear factor of activated T cells 5
ILMN_1251845	0.025963	0.000555	-4.81554	0.0227582	-0.534626	Slc10a4	solute carrier family 10 (sodium/bile acid cotransporter family), member 4
ILMN_1230726	0.301512	0.0544	-2.15467	-4.41737	-0.534605	5430406J06Rik	RIKEN cDNA 5430406J06 gene
ILMN_1213431	0.556417	0.194	-1.38469	-5.52951	-0.534191
ILMN_1226356	0.0941047	0.00674	-3.3352	-2.42606	-0.53409	Vat1l	vesicle amine transport protein 1 like
ILMN_1225084	0.0801375	0.00504	-3.50022	-2.14311	-0.533689	Pou5f2	POU domain class 5, transcription factor 2
ILMN_2911123	0.00967182	7.01e-05	-6.19954	2.03723	-0.533521	Itga2b	integrin alpha 2b
ILMN_2883326	0.0993126	0.00733	-3.28749	-2.50805	-0.533165	Lilra6	leukocyte immunoglobulin-like receptor, subfamily A (with TM domain), member 6
ILMN_2964324	0.10758	0.0084	-3.2102	-2.64097	-0.533071	Igfbp5	insulin-like growth factor binding protein 5
ILMN_2476341	0.00859842	5.3e-05	-6.4021	2.30701	-0.532885	Ago2	argonaute RISC catalytic subunit 2
ILMN_2491860	0.0888065	0.0061	-3.39192	-2.32868	-0.532809	Ttyh2	tweety family member 2
ILMN_1256502	0.184127	0.0213	-2.68694	-3.53748	-0.53262	Pten	phosphatase and tensin homolog
ILMN_2681474	0.0107597	9.12e-05	-6.01298	1.78315	-0.532398	Lmtk2	lemur tyrosine kinase 2
ILMN_2724868	0.0553932	0.00257	-3.88946	-1.48248	-0.532165	Appbp2	amyloid beta precursor protein (cytoplasmic tail) binding protein 2
ILMN_2888448	0.0430208	0.0016	-4.16985	-1.01535	-0.531395	Ccr6	chemokine (C-C motif) receptor 6
ILMN_1217842	0.0418756	0.00147	-4.2196	-0.933412	-0.530981	Bace1	beta-site APP cleaving enzyme 1
ILMN_1220834	0.0138215	0.000158	-5.63566	1.25265	-0.530878	Camta2	calmodulin binding transcription activator 2
ILMN_2468617	0.0235521	0.000471	-4.91932	0.184099	-0.530715	Med12	mediator complex subunit 12
ILMN_2482572	0.045072	0.00174	-4.1202	-1.09743	-0.530381	Flnb	filamin, beta
ILMN_2480463	0.0135485	0.000149	-5.67406	1.30765	-0.529423	Trim25	tripartite motif-containing 25
ILMN_1234133	0.0835588	0.00545	-3.45532	-2.21998	-0.529343
ILMN_1254191	0.109113	0.00858	-3.19809	-2.6618	-0.529091	Lipa	lysosomal acid lipase A
ILMN_1238029	0.17894	0.0203	-2.7148	-3.49017	-0.528666	Ahctf1	AT hook containing transcription factor 1
ILMN_2850792	0.0164358	0.000224	-5.40165	0.912381	-0.528508	Vwa5a	von Willebrand factor A domain containing 5A
ILMN_2449466	0.0312897	0.000791	-4.59483	-0.325618	-0.528503
ILMN_2609868	0.00570757	2.06e-05	-7.11619	3.20874	-0.528417	Pls1	plastin 1 (I-isoform)
ILMN_2419748	0.0362933	0.00112	-4.38426	-0.664394	-0.527855	D030063E12	uncharacterized protein D030063E12
ILMN_3162820	0.348457	0.0726	-1.98764	-4.67946	-0.527695	Tenm4	teneurin transmembrane protein 4
ILMN_2588337	0.047884	0.00194	-4.05399	-1.20732	-0.527517	D930015E06Rik	RIKEN cDNA D930015E06 gene
ILMN_2634349	0.0423704	0.00154	-4.19267	-0.977727	-0.527261	Arhgap35	Rho GTPase activating protein 35
ILMN_2614380	0.0370955	0.00116	-4.36005	-0.703731	-0.52717	Map3k1	mitogen-activated protein kinase kinase kinase 1
ILMN_1228288	0.0342022	0.000983	-4.46192	-0.538754	-0.527154	Zbtb20	zinc finger and BTB domain containing 20
ILMN_2841289	0.0308661	0.000767	-4.61392	-0.295205	-0.527105	Tnfaip2	tumor necrosis factor, alpha-induced protein 2
ILMN_2971286	0.170748	0.0186	-2.76293	-3.40829	-0.526061	Ppp3ca	protein phosphatase 3, catalytic subunit, alpha isoform
ILMN_1230062	0.096398	0.00697	-3.31549	-2.45992	-0.525952	Cpeb1	cytoplasmic polyadenylation element binding protein 1
ILMN_2960750	0.0384233	0.00125	-4.31712	-0.773677	-0.525316	Traf6	TNF receptor-associated factor 6
ILMN_1233840	0.0405819	0.00139	-4.25323	-0.878194	-0.525127	Kif1a	kinesin family member 1A
ILMN_1228374	0.108451	0.0085	-3.20335	-2.65274	-0.524682	Lima1	LIM domain and actin binding 1
ILMN_2505510	0.310934	0.0578	-2.11986	-4.4727	-0.524609	Rbfox3	RNA binding protein, fox-1 homolog (C. elegans) 3
ILMN_2676379	0.201338	0.0252	-2.59224	-3.69757	-0.524468	Pon1	paraoxonase 1
ILMN_2936646	0.0416442	0.00144	-4.22944	-0.917242	-0.524399	Upk1b	uroplakin 1B
ILMN_2952609	0.246906	0.0371	-2.37362	-4.06211	-0.524155	Sntn	sentan, cilia apical structure protein
ILMN_1250253	0.037822	0.00121	-4.33738	-0.740643	-0.524084	Stt3a	STT3, subunit of the oligosaccharyltransferase complex, homolog A (S. cerevisiae)
ILMN_1230730	0.0201866	0.000337	-5.13373	0.51228	-0.523999	Ate1	arginyltransferase 1
ILMN_2597532	0.0724923	0.00422	-3.60171	-1.96978	-0.523494	App	amyloid beta (A4) precursor protein
ILMN_1225129	0.0313282	0.000796	-4.59139	-0.331106	-0.523439
ILMN_2741169	0.0327221	0.000885	-4.52633	-0.435152	-0.523389	Cd8b1	CD8 antigen, beta chain 1
ILMN_2480136	0.316683	0.0602	-2.09634	-4.5099	-0.523193	Zcchc6	zinc finger, CCHC domain containing 6
ILMN_1257904	0.117886	0.00988	-3.119	-2.79786	-0.522998	2810403A07Rik	RIKEN cDNA 2810403A07 gene
ILMN_2751603	0.113318	0.00926	-3.15531	-2.73539	-0.522876
ILMN_2940559	0.0893428	0.00618	-3.38413	-2.34205	-0.522623	Gbf1	golgi-specific brefeldin A-resistance factor 1
ILMN_1244804	0.136424	0.0125	-2.9882	-3.02272	-0.522582	D430042O09Rik	RIKEN cDNA D430042O09 gene
ILMN_2915671	0.0184786	0.000279	-5.2566	0.697154	-0.522368	Kcnab1	potassium voltage-gated channel, shaker-related subfamily, beta member 1
ILMN_2791355	0.03786	0.00121	-4.3351	-0.744348	-0.52195	Ganc	glucosidase, alpha; neutral C
ILMN_1216740	0.429713	0.11	-1.73924	-5.05058	-0.521869	Nktr	natural killer tumor recognition sequence
ILMN_1218347	0.0584521	0.00284	-3.83071	-1.58139	-0.521531	Mylk	myosin, light polypeptide kinase
ILMN_2706827	0.0496383	0.00207	-4.01573	-1.27106	-0.52145	Setx	senataxin
ILMN_1230545	0.235604	0.0339	-2.42445	-3.9781	-0.521141	Mob1a	MOB kinase activator 1A
ILMN_1255779	0.0356289	0.00108	-4.40399	-0.632405	-0.520987	Tbc1d8	TBC1 domain family, member 8
ILMN_1223598	0.113307	0.00926	-3.15552	-2.73504	-0.520606	Srebf2	sterol regulatory element binding factor 2
ILMN_1214288	0.0584521	0.00285	-3.82948	-1.58346	-0.520456
ILMN_1212836	0.0411094	0.00142	-4.23972	-0.900362	-0.519822	Ptprc	protein tyrosine phosphatase, receptor type, C
ILMN_1249598	0.0868817	0.00586	-3.41472	-2.28957	-0.519794	Cyld	CYLD lysine 63 deubiquitinase
ILMN_1254358	0.0359254	0.0011	-4.39554	-0.646096	-0.519484	Igfbp5	insulin-like growth factor binding protein 5
ILMN_2757641	0.128937	0.0114	-3.03717	-2.93859	-0.51928	Efna5	ephrin A5
ILMN_1237723	0.0374425	0.00118	-4.34878	-0.722064	-0.519151	Lrp1	low density lipoprotein receptor-related protein 1
ILMN_2599532	0.0200416	0.000329	-5.14815	0.534091	-0.518971	Gdi1	guanosine diphosphate (GDP) dissociation inhibitor 1
ILMN_2765593	0.109143	0.00861	-3.19651	-2.66451	-0.518634	Lrrc48	leucine rich repeat containing 48
ILMN_2600928	0.0316063	0.000809	-4.58123	-0.347309	-0.518568	Ovgp1	oviductal glycoprotein 1
ILMN_1221763	0.0113696	0.000105	-5.91379	1.64586	-0.518248	Myt1l	myelin transcription factor 1-like
ILMN_2598232	0.182297	0.0209	-2.69718	-3.5201	-0.518186	Tet1	tet methylcytosine dioxygenase 1
ILMN_2673776	0.246477	0.037	-2.37569	-4.05871	-0.517899	E2f2	E2F transcription factor 2
ILMN_1245615	0.0328618	0.000889	-4.52294	-0.440592	-0.51753	Hacd4	3-hydroxyacyl-CoA dehydratase 4
ILMN_1257938	0.0837042	0.00549	-3.45164	-2.22628	-0.517116	D17Wsu92e	DNA segment, Chr 17, Wayne State University 92, expressed
ILMN_2654952	0.117264	0.00978	-3.12441	-2.78855	-0.517013
ILMN_2480682	0.279273	0.0468	-2.24163	-4.27768	-0.516747	Sgms1	sphingomyelin synthase 1
ILMN_1230864	0.19571	0.0238	-2.62541	-3.64161	-0.516675
ILMN_1258687	0.0473487	0.0019	-4.06682	-1.18599	-0.51645	Zfp292	zinc finger protein 292
ILMN_1236107	0.0222208	0.000408	-5.01106	0.325382	-0.516228
ILMN_1251143	0.0196338	0.000316	-5.17555	0.575471	-0.515934	Cd47	CD47 antigen (Rh-related antigen, integrin-associated signal transducer)
ILMN_1227675	0.0287772	0.000667	-4.70043	-0.158049	-0.515814	Slc4a1	solute carrier family 4 (anion exchanger), member 1
ILMN_2623793	0.145876	0.014	-2.92347	-3.13381	-0.515431	Zfhx3	zinc finger homeobox 3
ILMN_2691951	0.0580367	0.00279	-3.8407	-1.56454	-0.515317	Svep1	sushi, von Willebrand factor type A, EGF and pentraxin domain containing 1
ILMN_2804444	0.117399	0.00981	-3.12287	-2.79121	-0.515165	Pcdh17	protocadherin 17
ILMN_1231492	0.0185365	0.00028	-5.2536	0.692664	-0.514774	Itga6	integrin alpha 6
ILMN_2879858	0.023939	0.000485	-4.90034	0.154714	-0.51462	Prkx	protein kinase, X-linked
ILMN_2496682	0.0420508	0.00149	-4.20995	-0.949276	-0.514567	Zfx	zinc finger protein X-linked
ILMN_1239239	0.0246908	0.000511	-4.86713	0.103173	-0.514567	Ptgs1	prostaglandin-endoperoxide synthase 1
ILMN_1223724	0.115867	0.00961	-3.13443	-2.77132	-0.514479	Chd5	chromodomain helicase DNA binding protein 5
ILMN_2818678	0.030068	0.000728	-4.64643	-0.243533	-0.514272	Tdrd7	tudor domain containing 7
ILMN_2631097	0.0697842	0.00393	-3.64355	-1.89852	-0.514164	Msh6	mutS homolog 6
ILMN_2485340	0.00804681	4.6e-05	-6.50522	2.44194	-0.513823	Mgat4a	mannoside acetylglucosaminyltransferase 4, isoenzyme A
ILMN_2922899	0.0440391	0.00167	-4.14401	-1.05804	-0.513366	Plcb2	phospholipase C, beta 2
ILMN_2862760	0.0698628	0.00394	-3.64132	-1.90231	-0.513341	Gdi1	guanosine diphosphate (GDP) dissociation inhibitor 1
ILMN_1241255	0.0581062	0.0028	-3.83938	-1.56678	-0.513313	Sec14l3	SEC14-like lipid binding 3
ILMN_2715558	0.105271	0.00806	-3.2335	-2.60089	-0.513053	Arhgap17	Rho GTPase activating protein 17
ILMN_2987564	0.0202806	0.00034	-5.12735	0.502612	-0.512734	Tmem65	transmembrane protein 65
ILMN_1224077	0.0496383	0.00207	-4.01524	-1.27187	-0.512329	Vav1	vav 1 oncogene
ILMN_2482600	0.0319722	0.00083	-4.56505	-0.373156	-0.512297	Tnfrsf11a	tumor necrosis factor receptor superfamily, member 11a, NFKB activator
ILMN_1226525	0.34769	0.0722	-1.99084	-4.67453	-0.512276	H2-Ab1	histocompatibility 2, class II antigen A, beta 1
ILMN_1213322	0.180564	0.0206	-2.70618	-3.50482	-0.511863	Chd2	chromodomain helicase DNA binding protein 2
ILMN_2859619	0.194632	0.0235	-2.63158	-3.63119	-0.511211	Ogn	osteoglycin
ILMN_1223416	0.0286647	0.000662	-4.70506	-0.150743	-0.511189
ILMN_2828302	0.0893419	0.00618	-3.38431	-2.34173	-0.511136	Cnot4	CCR4-NOT transcription complex, subunit 4
ILMN_1236157	0.0533646	0.00238	-3.9329	-1.40956	-0.511054	Akap17b	A kinase (PRKA) anchor protein 17B
ILMN_1247462	0.10431	0.00794	-3.24205	-2.58618	-0.51066	Kif13b	kinesin family member 13B
ILMN_2665387	0.0230072	0.000451	-4.94621	0.225641	-0.5106	Coro1c	coronin, actin binding protein 1C
ILMN_2501455	0.0760989	0.00459	-3.55357	-2.05191	-0.510574	D430041D05Rik	RIKEN cDNA D430041D05 gene
ILMN_1229741	0.0353189	0.00106	-4.4164	-0.612304	-0.510511	Rap1b	RAS related protein 1b
ILMN_2518074	0.158206	0.0162	-2.84128	-3.27455	-0.51034	Zdhhc21	zinc finger, DHHC domain containing 21
ILMN_2516124	0.0556331	0.00259	-3.88526	-1.48953	-0.510277	Cnot3	CCR4-NOT transcription complex, subunit 3
ILMN_2604226	0.0563337	0.00264	-3.87398	-1.50851	-0.509755	Sema5a	sema domain, seven thrombospondin repeats (type 1 and type 1-like), transmembrane domain (TM) and short cytoplasmic domain, (semaphorin) 5A
ILMN_2731760	0.0204191	0.000345	-5.1181	0.488585	-0.509721	Myo1f	myosin IF
ILMN_1218413	0.0070369	3.36e-05	-6.74041	2.74366	-0.509653	Rnf19a	ring finger protein 19A
ILMN_2666864	0.569968	0.205	-1.34919	-5.5735	-0.509109	Atp2a1	ATPase, Ca++ transporting, cardiac muscle, fast twitch 1
ILMN_2517100	0.0791702	0.00491	-3.51535	-2.11723	-0.508841	Pgm2l1	phosphoglucomutase 2-like 1
ILMN_2698221	0.121942	0.0104	-3.0881	-2.85101	-0.508472	Bean1	brain expressed, associated with Nedd4, 1
ILMN_1250286	0.0470295	0.00188	-4.07274	-1.17615	-0.508346	Myo5a	myosin VA
ILMN_2852957	0.110658	0.00884	-3.18126	-2.69075	-0.50809	Dkk3	dickkopf WNT signaling pathway inhibitor 3
ILMN_1215092	0.271871	0.0445	-2.27073	-4.2305	-0.507991	C4a	complement component 4A (Rodgers blood group)
ILMN_2477213	0.179849	0.0205	-2.70947	-3.49923	-0.507579
ILMN_2451400	0.134976	0.0123	-2.99672	-3.00809	-0.507549	Rab14	RAB14, member RAS oncogene family
ILMN_1227164	0.119727	0.0101	-3.1073	-2.81799	-0.507141	Tubb5	tubulin, beta 5 class I
ILMN_2430906	0.0351193	0.00105	-4.42253	-0.602381	-0.507028
ILMN_1230224	0.0344254	0.001	-4.45011	-0.557803	-0.506968	Dnajc6	DnaJ heat shock protein family (Hsp40) member C6
ILMN_2658443	0.0467946	0.00185	-4.08093	-1.16255	-0.50696	Gnaq	guanine nucleotide binding protein, alpha q polypeptide
ILMN_2421431	0.045072	0.00173	-4.12035	-1.09718	-0.506913	Stx12	syntaxin 12
ILMN_1258420	0.022399	0.000422	-4.98886	0.291311	-0.506843	Syncrip	synaptotagmin binding, cytoplasmic RNA interacting protein
ILMN_1247919	0.00660752	2.92e-05	-6.84702	2.87771	-0.506801	Tceanc2	transcription elongation factor A (SII) N-terminal and central domain containing 2
ILMN_2664040	0.0153266	0.000191	-5.5081	1.06823	-0.506697	Alas1	aminolevulinic acid synthase 1
ILMN_2628174	0.0296511	0.000695	-4.67461	-0.198874	-0.506611	Acss1	acyl-CoA synthetase short-chain family member 1
ILMN_2604814	0.0868582	0.00585	-3.41506	-2.28898	-0.506422	Fgf22	fibroblast growth factor 22
ILMN_1230411	0.0131226	0.000142	-5.70798	1.35606	-0.506097	Kpnb1	karyopherin (importin) beta 1
ILMN_2691538	0.0255199	0.00054	-4.83271	0.049576	-0.505756	Bcr	breakpoint cluster region
ILMN_2990616	0.0372004	0.00117	-4.35622	-0.709965	-0.50574	Birc2	baculoviral IAP repeat-containing 2
ILMN_2686700	0.068264	0.00379	-3.6635	-1.86457	-0.505691	Abca8a	ATP-binding cassette, sub-family A (ABC1), member 8a
ILMN_2488405	0.0549904	0.00252	-3.90049	-1.46394	-0.505557	Tfdp2	transcription factor Dp 2
ILMN_2909238	0.0420151	0.00149	-4.21158	-0.946604	-0.505309	Sptb	spectrin beta, erythrocytic
ILMN_1260241	0.14583	0.014	-2.92426	-3.13245	-0.505236	Mier3	MIER family member 3
ILMN_1217032	0.158715	0.0163	-2.83798	-3.28019	-0.505211
ILMN_1234112	0.0380422	0.00122	-4.33137	-0.750424	-0.505189	Tomm70a	translocase of outer mitochondrial membrane 70 homolog A (yeast)
ILMN_3007428	0.00527318	1.36e-05	-7.44146	3.59492	-0.504858	Sox9	SRY (sex determining region Y)-box 9
ILMN_2704360	0.0764859	0.00463	-3.54816	-2.06116	-0.504714	Cnot2	CCR4-NOT transcription complex, subunit 2
ILMN_2494747	0.0212381	0.000375	-5.06421	0.406646	-0.504576	Huwe1	HECT, UBA and WWE domain containing 1
ILMN_1242435	0.00660752	2.83e-05	-6.86896	2.90508	-0.504319	Slc38a9	solute carrier family 38, member 9
ILMN_3128535	0.11804	0.0099	-3.11754	-2.80038	-0.504184	Samd4	sterile alpha motif domain containing 4
ILMN_2654624	0.0160765	0.000213	-5.43453	0.960709	-0.504149
ILMN_2690061	0.362719	0.0784	-1.94239	-4.74886	-0.503967	Hnrnpdl	heterogeneous nuclear ribonucleoprotein D-like
ILMN_1231129	0.0178023	0.00026	-5.30148	0.764098	-0.503735	Wasl	Wiskott-Aldrich syndrome-like (human)
ILMN_1214402	0.100116	0.00745	-3.27838	-2.52372	-0.503713	Wnk2	WNK lysine deficient protein kinase 2
ILMN_2512149	0.00671285	3e-05	-6.82524	2.85046	-0.503065
ILMN_2860135	0.0583332	0.00283	-3.83383	-1.57613	-0.50298	Cwf19l2	CWF19-like 2, cell cycle control (S. pombe)
ILMN_2810301	0.0573717	0.00273	-3.85314	-1.54358	-0.502978	Sec14l3	SEC14-like lipid binding 3
ILMN_2759736	0.0108819	9.57e-05	-5.9796	1.73713	-0.502767	Lrrn1	leucine rich repeat protein 1, neuronal
ILMN_1255570	0.1203	0.0102	-3.10176	-2.82752	-0.502744	Atp6v1a	ATPase, H+ transporting, lysosomal V1 subunit A
ILMN_3006644	0.0227373	0.000433	-4.97199	0.265377	-0.502737	Abi2	abl-interactor 2
ILMN_2511971	0.0169406	0.000235	-5.36782	0.86248	-0.502408	Whsc1l1	Wolf-Hirschhorn syndrome candidate 1-like 1 (human)
ILMN_2724785	0.0813242	0.00518	-3.48454	-2.16995	-0.501682	Kcnab2	potassium voltage-gated channel, shaker-related subfamily, beta member 2
ILMN_1227926	0.180749	0.0206	-2.70525	-3.5064	-0.50163	Flt1	FMS-like tyrosine kinase 1
ILMN_2689307	0.0679742	0.00375	-3.66917	-1.85493	-0.501436	Sptbn1	spectrin beta, non-erythrocytic 1
ILMN_2445958	0.302622	0.0548	-2.15114	-4.423	-0.501372	Kcnq1ot1	KCNQ1 overlapping transcript 1
ILMN_2965903	0.0200998	0.000333	-5.14021	0.522087	-0.501091	Hdc	histidine decarboxylase
ILMN_1234196	0.35343	0.0745	-1.97189	-4.7037	-0.500914	6030458C11Rik	RIKEN cDNA 6030458C11 gene
ILMN_1233664	0.0718021	0.00416	-3.61047	-1.95484	-0.500064	Fam222b	family with sequence similarity 222, member B
ILMN_1251170	0.0806324	0.00508	-3.4955	-2.15119	-0.500032	Aff4	AF4/FMR2 family, member 4
ILMN_2422615	0.00780881	4.08e-05	-6.59492	2.558	-0.499872	Ebf3	early B cell factor 3
ILMN_1259596	0.0130794	0.000141	-5.71327	1.3636	-0.499751	Usp46	ubiquitin specific peptidase 46
ILMN_2737959	0.00827097	4.88e-05	-6.46272	2.38653	-0.499701	Plekhm1	pleckstrin homology domain containing, family M (with RUN domain) member 1
ILMN_2631161	0.0565474	0.00266	-3.86865	-1.51748	-0.499695	Fcgr4	Fc receptor, IgG, low affinity IV
ILMN_2517041	0.16513	0.0175	-2.79743	-3.34946	-0.499462	Uhrf1	ubiquitin-like, containing PHD and RING finger domains, 1
ILMN_1258349	0.0283315	0.000651	-4.71592	-0.133615	-0.499217	Tex40	testis expressed 40
ILMN_1233292	0.0836695	0.00548	-3.45283	-2.22424	-0.498916
ILMN_2592150	0.0700557	0.00396	-3.63861	-1.90692	-0.498675	Cntnap2	contactin associated protein-like 2
ILMN_2588572	0.0193975	0.000303	-5.20244	0.615951	-0.498587	Rab14	RAB14, member RAS oncogene family
ILMN_2489147	0.0158217	0.000204	-5.46169	1.00051	-0.498202	Gucy1a2	guanylate cyclase 1, soluble, alpha 2
ILMN_1219447	0.0330182	0.000899	-4.51649	-0.450953	-0.498028	Zmym3	zinc finger, MYM-type 3
ILMN_2702403	0.0493207	0.00204	-4.02432	-1.25673	-0.497958	Htr3a	5-hydroxytryptamine (serotonin) receptor 3A
ILMN_2601833	0.0198421	0.000324	-5.15899	0.550475	-0.497934	Plcg2	phospholipase C, gamma 2
ILMN_1249219	0.0935597	0.00667	-3.34081	-2.41644	-0.497928	Elk4	ELK4, member of ETS oncogene family
ILMN_2840091	0.00967182	6.84e-05	-6.21785	2.06188	-0.497866	Ugcg	UDP-glucose ceramide glucosyltransferase
ILMN_2668387	0.0195368	0.000308	-5.19138	0.59931	-0.497717	Cggbp1	CGG triplet repeat binding protein 1
ILMN_1217454	0.013161	0.000143	-5.70068	1.34566	-0.497713	Lamp2	lysosomal-associated membrane protein 2
ILMN_1239333	0.00774615	3.94e-05	-6.6201	2.59035	-0.497567	Iqgap1	IQ motif containing GTPase activating protein 1
ILMN_2776034	0.0899809	0.00625	-3.37772	-2.35305	-0.497236	Gal	galanin
ILMN_2622190	0.121003	0.0103	-3.09449	-2.84002	-0.497227	Pnma2	paraneoplastic antigen MA2
ILMN_1241657	0.105942	0.00818	-3.2253	-2.61499	-0.496924	Cnot2	CCR4-NOT transcription complex, subunit 2
ILMN_2898440	0.0250134	0.000526	-4.84893	0.0748483	-0.496357	Epb41l5	erythrocyte membrane protein band 4.1 like 5
ILMN_2834728	0.0639027	0.00336	-3.73307	-1.74648	-0.496271	Prkd3	protein kinase D3
ILMN_2560567	0.0581062	0.0028	-3.83906	-1.56731	-0.496236
ILMN_1251504	0.0223816	0.00042	-4.9916	0.295523	-0.496169	Cyp4v3	cytochrome P450, family 4, subfamily v, polypeptide 3
ILMN_2686320	0.224424	0.0312	-2.47151	-3.89989	-0.49608	E130308A19Rik	RIKEN cDNA E130308A19 gene
ILMN_1241952	0.220648	0.0302	-2.4913	-3.86688	-0.49602	Foxk2	forkhead box K2
ILMN_2746556	0.100012	0.00743	-3.27998	-2.52097	-0.495842	Dkk3	dickkopf WNT signaling pathway inhibitor 3
ILMN_1255736	0.0655254	0.00351	-3.70838	-1.78835	-0.49558	Vcp	valosin containing protein
ILMN_2497575	0.0277961	0.000629	-4.73686	-0.100622	-0.495139	Prickle2	prickle planar cell polarity protein 2
ILMN_2593143	0.0308836	0.00077	-4.61156	-0.298962	-0.495072
ILMN_1216265	0.0928683	0.0066	-3.34642	-2.40678	-0.495024	Tshz1	teashirt zinc finger family member 1
ILMN_2523848	0.0410911	0.00142	-4.24113	-0.898036	-0.494776	Taok1	TAO kinase 1
ILMN_1226755	0.179464	0.0204	-2.71151	-3.49575	-0.494594	Nisch	nischarin
ILMN_2444886	0.0758797	0.00457	-3.55564	-2.04837	-0.494288	Rlf	rearranged L-myc fusion sequence
ILMN_2830098	0.0258542	0.00055	-4.82061	0.0306807	-0.494171	Bahd1	bromo adjacent homology domain containing 1
ILMN_3119954	0.0876824	0.00594	-3.40709	-2.30266	-0.494001	Mysm1	myb-like, SWIRM and MPN domains 1
ILMN_2591381	0.00980075	7.27e-05	-6.17416	2.003	-0.493977	Ppm1b	protein phosphatase 1B, magnesium dependent, beta isoform
ILMN_2628629	0.0342022	0.000982	-4.4623	-0.538144	-0.493888	Cdh1	cadherin 1
ILMN_2953411	0.0550177	0.00253	-3.89796	-1.4682	-0.493513	Ppp3r1	protein phosphatase 3, regulatory subunit B, alpha isoform (calcineurin B, type I)
ILMN_2499305	0.0222629	0.000411	-5.00497	0.316045	-0.492474	Pbx1	pre B cell leukemia homeobox 1
ILMN_2650392	0.0127832	0.000134	-5.74647	1.41076	-0.492168	Rbm28	RNA binding motif protein 28
ILMN_2641467	0.0107922	9.39e-05	-5.99282	1.75538	-0.492052	Slc6a6	solute carrier family 6 (neurotransmitter transporter, taurine), member 6
ILMN_2595918	0.0631028	0.00329	-3.74465	-1.72686	-0.491272	Gimap7	GTPase, IMAP family member 7
ILMN_2594644	0.0534074	0.00239	-3.93214	-1.41083	-0.491028	Lrrc48	leucine rich repeat containing 48
ILMN_2930057	0.0269197	0.000593	-4.77415	-0.0420263	-0.490851	Smg1	SMG1 homolog, phosphatidylinositol 3-kinase-related kinase (C. elegans)
ILMN_1214396	0.0317912	0.000821	-4.57217	-0.361782	-0.490689
ILMN_1219840	0.010784	9.33e-05	-5.99731	1.76157	-0.490664	2310033F14Rik	RIKEN cDNA 2310033F14 gene
ILMN_3011353	0.0101535	7.9e-05	-6.11474	1.92241	-0.4906	Mbp	myelin basic protein
ILMN_2869524	0.0480721	0.00196	-4.04687	-1.21917	-0.49046	Coa7	cytochrome c oxidase assembly factor 7
ILMN_1236346	0.0542218	0.00246	-3.91439	-1.44061	-0.490392	Cpeb2	cytoplasmic polyadenylation element binding protein 2
ILMN_2416470	0.0204821	0.000349	-5.11119	0.478111	-0.490301	Atg2b	autophagy related 2B
ILMN_2619707	0.0769582	0.00468	-3.54297	-2.07002	-0.489636	Slco2b1	solute carrier organic anion transporter family, member 2b1
ILMN_2510128	0.112655	0.00915	-3.16198	-2.72392	-0.489581	Piezo2	piezo-type mechanosensitive ion channel component 2
ILMN_1231159	0.0202806	0.00034	-5.12662	0.5015	-0.489563	Map7	microtubule-associated protein 7
ILMN_2520239	0.10238	0.0077	-3.25921	-2.55667	-0.4894	Cp	ceruloplasmin
ILMN_1224129	0.156201	0.0158	-2.85602	-3.24934	-0.48919	Dennd3	DENN/MADD domain containing 3
ILMN_1215849	0.186184	0.0217	-2.67663	-3.55496	-0.488958	Dpp8	dipeptidylpeptidase 8
ILMN_1218236	0.0907846	0.00634	-3.36926	-2.36757	-0.488907	Serpina12	serine (or cysteine) peptidase inhibitor, clade A (alpha-1 antiproteinase, antitrypsin), member 12
ILMN_2584685	0.141043	0.0131	-2.95805	-3.07448	-0.488785	Ikzf1	IKAROS family zinc finger 1
ILMN_2844097	0.120591	0.0102	-3.0986	-2.83295	-0.488594	Foxn3	forkhead box N3
ILMN_2772274	0.293259	0.0513	-2.18838	-4.36347	-0.48846	Srsf5	serine/arginine-rich splicing factor 5
ILMN_2631143	0.0917716	0.00645	-3.35954	-2.38426	-0.488439	Sox5	SRY (sex determining region Y)-box 5
ILMN_2952914	0.0102675	8.16e-05	-6.0915	1.89076	-0.488432	Ywhaz	tyrosine 3-monooxygenase/tryptophan 5-monooxygenase activation protein, zeta polypeptide
ILMN_2611821	0.0789879	0.00488	-3.51839	-2.11203	-0.488416	Ppp2ca	protein phosphatase 2 (formerly 2A), catalytic subunit, alpha isoform
ILMN_1258950	0.0232378	0.00046	-4.93347	0.205976	-0.488285	Slc16a6	solute carrier family 16 (monocarboxylic acid transporters), member 6
ILMN_2883016	0.0227284	0.00043	-4.97657	0.272421	-0.488229	Nav1	neuron navigator 1
ILMN_2567940	0.0862094	0.00577	-3.42326	-2.27493	-0.488062	Etnk1	ethanolamine kinase 1
ILMN_2869110	0.4071	0.0989	-1.80406	-4.95618	-0.487927	Comp	cartilage oligomeric matrix protein
ILMN_1257630	0.0210747	0.00037	-5.07378	0.421223	-0.487906	Mtcl1	microtubule crosslinking factor 1
ILMN_3126933	0.250833	0.0381	-2.35814	-4.0876	-0.487877	Tacc1	transforming, acidic coiled-coil containing protein 1
ILMN_2604224	0.0124985	0.000127	-5.78196	1.46099	-0.487864	Sema5a	sema domain, seven thrombospondin repeats (type 1 and type 1-like), transmembrane domain (TM) and short cytoplasmic domain, (semaphorin) 5A
ILMN_2429238	0.174577	0.0193	-2.74162	-3.44456	-0.48779	Slitrk1	SLIT and NTRK-like family, member 1
ILMN_2774121	0.0526577	0.00233	-3.94607	-1.38749	-0.487003	Meis2	Meis homeobox 2
ILMN_2433848	0.0195985	0.000312	-5.18228	0.585604	-0.486949	Slco2a1	solute carrier organic anion transporter family, member 2a1
ILMN_2456278	0.0196212	0.000314	-5.1788	0.580368	-0.486914	Pggt1b	protein geranylgeranyltransferase type I, beta subunit
ILMN_2646504	0.109267	0.00864	-3.19453	-2.66792	-0.486413	Npat	nuclear protein in the AT region
ILMN_1223353	0.013619	0.000151	-5.66644	1.29676	-0.486335	Hp1bp3	heterochromatin protein 1, binding protein 3
ILMN_2769832	0.0329247	0.000893	-4.52056	-0.444423	-0.486333	Tfcp2l1	transcription factor CP2-like 1
ILMN_1225027	0.0101535	7.83e-05	-6.12058	1.93037	-0.48623
ILMN_2720836	0.0228184	0.00044	-4.96155	0.249294	-0.486048	Rbm47	RNA binding motif protein 47
ILMN_1215797	0.0408469	0.00141	-4.24564	-0.89064	-0.486032	Gpd2	glycerol phosphate dehydrogenase 2, mitochondrial
ILMN_2483948	0.0138215	0.000158	-5.63248	1.24808	-0.485694	Specc1	sperm antigen with calponin homology and coiled-coil domains 1
ILMN_2448997	0.0467946	0.00186	-4.0803	-1.1636	-0.485382	Setbp1	SET binding protein 1
ILMN_1230357	0.0186492	0.000283	-5.24773	0.683885	-0.484889	Itpr1	inositol 1,4,5-trisphosphate receptor 1
ILMN_2462791	0.138287	0.0128	-2.97529	-3.04489	-0.484854	Zfp322a	zinc finger protein 322A
ILMN_1255766	0.0418412	0.00146	-4.22194	-0.929573	-0.484753	Sh3bp2	SH3-domain binding protein 2
ILMN_2869623	0.027502	0.000615	-4.75085	-0.078618	-0.484161	Fam131b	family with sequence similarity 131, member B
ILMN_2657791	0.0281865	0.000642	-4.72392	-0.120995	-0.483991	Cdkl2	cyclin-dependent kinase-like 2 (CDC2-related kinase)
ILMN_2907928	0.33475	0.0672	-2.03304	-4.60912	-0.483682	Smek2	SMEK homolog 2, suppressor of mek1 (Dictyostelium)
ILMN_2998976	0.0580367	0.00279	-3.84052	-1.56485	-0.483247	Lpar1	lysophosphatidic acid receptor 1
ILMN_1222512	0.0443847	0.00169	-4.13626	-1.07085	-0.483086	Mfsd7b	major facilitator superfamily domain containing 7B
ILMN_3157483	0.170375	0.0186	-2.7646	-3.40544	-0.483074	Ets1	E26 avian leukemia oncogene 1, 5' domain
ILMN_2537123	0.14025	0.013	-2.96268	-3.06654	-0.482986	Fryl	FRY like transcription coactivator
ILMN_1237664	0.0319722	0.00084	-4.55776	-0.384814	-0.482951	Fam63a	family with sequence similarity 63, member A
ILMN_2992239	0.152157	0.0151	-2.87945	-3.20924	-0.482088	Amd2	S-adenosylmethionine decarboxylase 2
ILMN_2476948	0.0270611	0.000601	-4.7659	-0.0549712	-0.481984	Gabrb3	gamma-aminobutyric acid (GABA) A receptor, subunit beta 3
ILMN_2618918	0.0334297	0.000925	-4.49891	-0.479186	-0.481909	Slc2a6	solute carrier family 2 (facilitated glucose transporter), member 6
ILMN_2975718	0.17818	0.0201	-2.71994	-3.48145	-0.481716	Rps6ka1	ribosomal protein S6 kinase polypeptide 1
ILMN_3101815	0.557949	0.195	-1.3801	-5.53525	-0.481479	Calca	calcitonin/calcitonin-related polypeptide, alpha
ILMN_1237530	0.00570757	2.07e-05	-7.11224	3.20396	-0.481358	Vps13b	vacuolar protein sorting 13B
ILMN_2626190	0.315811	0.06	-2.09888	-4.50589	-0.481351
ILMN_1235488	0.0470121	0.00188	-4.07393	-1.17417	-0.481347	Garnl3	GTPase activating RANGAP domain-like 3
ILMN_1220072	0.0927072	0.00654	-3.35165	-2.39781	-0.481257	Zcchc6	zinc finger, CCHC domain containing 6
ILMN_2913716	0.346427	0.0715	-1.99617	-4.66629	-0.48111	H2-Ab1	histocompatibility 2, class II antigen A, beta 1
ILMN_2628757	0.105493	0.00809	-3.23127	-2.60472	-0.480816	Ehd1	EH-domain containing 1
ILMN_1237580	0.0280523	0.000639	-4.72752	-0.115326	-0.480809	Klra3	killer cell lectin-like receptor, subfamily A, member 3
ILMN_2877165	0.138287	0.0127	-2.97538	-3.04473	-0.48067	Sgpp1	sphingosine-1-phosphate phosphatase 1
ILMN_2650953	0.0333958	0.000922	-4.50088	-0.476023	-0.480622	Slc12a7	solute carrier family 12, member 7
ILMN_1227295	0.0228184	0.00044	-4.9619	0.249837	-0.480546	BC005537	cDNA sequence BC005537
ILMN_1236762	0.0284345	0.000654	-4.71306	-0.13812	-0.480106	Gp5	glycoprotein 5 (platelet)
ILMN_2678714	0.0210549	0.000368	-5.07634	0.425133	-0.479917	Id4	inhibitor of DNA binding 4
ILMN_2994287	0.0101535	7.97e-05	-6.10829	1.91364	-0.479724	Hps3	Hermansky-Pudlak syndrome 3
ILMN_2733314	0.136725	0.0125	-2.98611	-3.02632	-0.479711	Rgs7bp	regulator of G-protein signalling 7 binding protein
ILMN_2964185	0.0563037	0.00263	-3.87474	-1.50724	-0.479556	H2-M2	histocompatibility 2, M region locus 2
ILMN_1247981	0.12087	0.0103	-3.09615	-2.83716	-0.479493	Rrbp1	ribosome binding protein 1
ILMN_1246957	0.0251435	0.00053	-4.8447	0.0682564	-0.479086
ILMN_1245815	0.232358	0.0332	-2.43753	-3.95641	-0.479072	Ube2o	ubiquitin-conjugating enzyme E2O
ILMN_2665797	0.0195671	0.000311	-5.18585	0.59099	-0.478595	Dym	dymeclin
ILMN_2734340	0.0161922	0.000217	-5.42023	0.939702	-0.47852	Stx11	syntaxin 11
ILMN_2753687	0.241362	0.0354	-2.40062	-4.01755	-0.478205	Arhgap29	Rho GTPase activating protein 29
ILMN_1231971	0.0158217	0.000206	-5.45747	0.994327	-0.47794	Zmym5	zinc finger, MYM-type 5
ILMN_2834563	0.179849	0.0205	-2.70944	-3.49928	-0.477906	Serpinb11	serine (or cysteine) peptidase inhibitor, clade B (ovalbumin), member 11
ILMN_2778151	0.00713299	3.45e-05	-6.7198	2.71756	-0.47783	Sox9	SRY (sex determining region Y)-box 9
ILMN_2845208	0.00633054	2.5e-05	-6.96407	3.02296	-0.477788	Lrpprc	leucine-rich PPR-motif containing
ILMN_2963223	0.0193975	0.000303	-5.20244	0.615944	-0.477416	Rab22a	RAB22A, member RAS oncogene family
ILMN_1222261	0.0790405	0.00489	-3.51727	-2.11395	-0.477407	Gon4l	gon-4-like (C.elegans)
ILMN_3034877	0.0204821	0.000349	-5.11107	0.477924	-0.477229	Kif1b	kinesin family member 1B
ILMN_1226555	0.0786694	0.00484	-3.52336	-2.10353	-0.477196	Inafm2	InaF motif containing 2
ILMN_2423730	0.0316218	0.00081	-4.58031	-0.348778	-0.476912	Gramd1b	GRAM domain containing 1B
ILMN_1241963	0.102222	0.00768	-3.26058	-2.55431	-0.476875
ILMN_1254877	0.013755	0.000155	-5.64794	1.27026	-0.476835
ILMN_2616226	0.215485	0.0289	-2.51543	-3.82655	-0.476808	Dbp	D site albumin promoter binding protein
ILMN_2746132	0.0387488	0.00127	-4.3055	-0.792643	-0.476782	Fnbp1l	formin binding protein 1-like
ILMN_2554253	0.0222947	0.000414	-5.00048	0.309156	-0.476584	Rbms3	RNA binding motif, single stranded interacting protein
ILMN_2733897	0.0086247	5.45e-05	-6.38139	2.27971	-0.476507	Olfm3	olfactomedin 3
ILMN_1232514	0.390505	0.0913	-1.85223	-4.88487	-0.475871	St3gal5	ST3 beta-galactoside alpha-2,3-sialyltransferase 5
ILMN_1224162	0.313133	0.0587	-2.11113	-4.48653	-0.475751	Fam117a	family with sequence similarity 117, member A
ILMN_2734729	0.222193	0.0306	-2.4825	-3.88157	-0.475655	H2-Aa	histocompatibility 2, class II antigen A, alpha
ILMN_1258658	0.0300469	0.000724	-4.64965	-0.238427	-0.475364	Tnks	tankyrase, TRF1-interacting ankyrin-related ADP-ribose polymerase
ILMN_2654554	0.113954	0.00934	-3.15033	-2.74396	-0.475191	Fgl2	fibrinogen-like protein 2
ILMN_1236059	0.0113679	0.000104	-5.92023	1.65483	-0.475057	Stat4	signal transducer and activator of transcription 4
ILMN_2674234	0.0153525	0.000194	-5.49753	1.05284	-0.474937	Pex1	peroxisomal biogenesis factor 1
ILMN_2429469	0.0317912	0.000822	-4.57128	-0.363205	-0.474897	Otud7b	OTU domain containing 7B
ILMN_2709051	0.0439995	0.00166	-4.14489	-1.05658	-0.474587	Fam126b	family with sequence similarity 126, member B
ILMN_2800861	0.0735364	0.00433	-3.58726	-1.99442	-0.474316	Brpf1	bromodomain and PHD finger containing, 1
ILMN_2428714	0.0789879	0.00488	-3.51856	-2.11174	-0.474282	Iqca	IQ motif containing with AAA domain
ILMN_2473274	0.0195985	0.000313	-5.18119	0.58397	-0.47416	Prkg1	protein kinase, cGMP-dependent, type I
ILMN_2663130	0.0103921	8.36e-05	-6.0748	1.86796	-0.474152	P2ry6	pyrimidinergic receptor P2Y, G-protein coupled, 6
ILMN_2746895	0.115136	0.00951	-3.14013	-2.76152	-0.474094	Ffar4	free fatty acid receptor 4
ILMN_1251426	0.204784	0.0262	-2.57115	-3.73307	-0.473885	Klf7	Kruppel-like factor 7 (ubiquitous)
ILMN_2468473	0.0211843	0.000373	-5.06802	0.41245	-0.473871	Gas7	growth arrest specific 7
ILMN_2588995	0.0831861	0.00539	-3.46213	-2.20831	-0.473777	Rab8b	RAB8B, member RAS oncogene family
ILMN_2712305	0.0149311	0.000179	-5.54866	1.12714	-0.473705	Dctn4	dynactin 4
ILMN_1253235	0.0227373	0.000435	-4.96914	0.260976	-0.47352	Celf2	CUGBP, Elav-like family member 2
ILMN_2741231	0.110951	0.00889	-3.17845	-2.69558	-0.473409	Tenm3	teneurin transmembrane protein 3
ILMN_1238558	0.0326096	0.00088	-4.52945	-0.430161	-0.472585	Arid3b	AT rich interactive domain 3B (BRIGHT-like)
ILMN_2877796	0.0603569	0.00303	-3.79321	-1.6447	-0.472335	Itga2	integrin alpha 2
ILMN_2427560	0.0684786	0.00381	-3.66032	-1.86997	-0.47222	Traf6	TNF receptor-associated factor 6
ILMN_1239940	0.0461167	0.00181	-4.0949	-1.13936	-0.472033	Gca	grancalcin
ILMN_2524251	0.00589535	2.21e-05	-7.05905	3.13934	-0.472028	Tnik	TRAF2 and NCK interacting kinase
ILMN_2514292	0.0200451	0.000331	-5.14446	0.528518	-0.471821	Zyx	zyxin
ILMN_2557762	0.0342022	0.000984	-4.46131	-0.539727	-0.471804	Wdfy3	WD repeat and FYVE domain containing 3
ILMN_2514776	0.042973	0.00159	-4.173	-1.01016	-0.471338	Trim33	tripartite motif-containing 33
ILMN_1247947	0.051899	0.00227	-3.96067	-1.36305	-0.471308	Sqrdl	sulfide quinone reductase-like (yeast)
ILMN_1224770	0.0454704	0.00177	-4.10947	-1.11522	-0.470865	Gprasp1	G protein-coupled receptor associated sorting protein 1
ILMN_2606624	0.050704	0.00215	-3.99389	-1.3075	-0.470856
ILMN_1217466	0.0710193	0.00406	-3.62356	-1.93255	-0.470637	Bmpr2	bone morphogenetic protein receptor, type II (serine/threonine kinase)
ILMN_2440399	0.0107922	9.39e-05	-5.9929	1.75548	-0.470482	Trim33	tripartite motif-containing 33
ILMN_3095624	0.0195671	0.000311	-5.18573	0.590809	-0.470224	Kdm6b	KDM1 lysine (K)-specific demethylase 6B
ILMN_2828916	0.0486447	0.002	-4.03734	-1.23504	-0.47007	Frmd6	FERM domain containing 6
ILMN_1248658	0.0304235	0.000744	-4.63243	-0.265776	-0.470016	Ddx6	DEAD (Asp-Glu-Ala-Asp) box polypeptide 6
ILMN_1216469	0.0219922	0.000401	-5.02189	0.341969	-0.469737	Kcnab1	potassium voltage-gated channel, shaker-related subfamily, beta member 1
ILMN_2646891	0.061136	0.00311	-3.77835	-1.66981	-0.469616	Arap2	ArfGAP with RhoGAP domain, ankyrin repeat and PH domain 2
ILMN_2608933	0.223885	0.0311	-2.47417	-3.89546	-0.469521	Tcof1	treacle ribosome biogenesis factor 1
ILMN_2722650	0.0303277	0.000739	-4.63663	-0.259093	-0.469462
ILMN_2821850	0.0882345	0.00603	-3.39793	-2.31837	-0.469258	Nampt	nicotinamide phosphoribosyltransferase
ILMN_2831268	0.0448214	0.00172	-4.12597	-1.08788	-0.469253	Slc38a9	solute carrier family 38, member 9
ILMN_2482672	0.0425722	0.00155	-4.18756	-0.986149	-0.469087	Plekhm3	pleckstrin homology domain containing, family M, member 3
ILMN_1220186	0.0536785	0.00241	-3.92744	-1.41871	-0.46895	Msi2	musashi RNA-binding protein 2
ILMN_2661340	0.0351966	0.00105	-4.4194	-0.607444	-0.468901	Slco4a1	solute carrier organic anion transporter family, member 4a1
ILMN_2435451	0.0236109	0.000474	-4.9153	0.177879	-0.46888	Rsc1a1	regulatory solute carrier protein, family 1, member 1
ILMN_1256408	0.0762707	0.00461	-3.55123	-2.0559	-0.468736	Tshz2	teashirt zinc finger family member 2
ILMN_1234257	0.294124	0.0517	-2.18487	-4.36908	-0.468645	Gtf3c2	general transcription factor IIIC, polypeptide 2, beta
ILMN_1231439	0.0153525	0.000193	-5.50102	1.05793	-0.468347	Aatk	apoptosis-associated tyrosine kinase
ILMN_1252723	0.0537033	0.00241	-3.92657	-1.42017	-0.468129	Copg2os2	coatomer protein complex, subunit gamma 2, opposite strand 2
ILMN_2419998	0.0197833	0.000321	-5.16531	0.560019	-0.468114	Soat1	sterol O-acyltransferase 1
ILMN_2669062	0.159381	0.0164	-2.8335	-3.28784	-0.468112	Pi16	peptidase inhibitor 16
ILMN_2709787	0.0315334	0.000803	-4.58553	-0.34045	-0.468063	Ubn2	ubinuclein 2
ILMN_1230976	0.0160428	0.00021	-5.44187	0.971466	-0.467989
ILMN_2665095	0.0349576	0.00104	-4.42759	-0.594203	-0.467969	Casz1	castor zinc finger 1
ILMN_2754698	0.0123494	0.000123	-5.80683	1.49608	-0.467885	Cd84	CD84 antigen
ILMN_1241638	0.0169	0.000234	-5.37257	0.869497	-0.467838	Wnk1	WNK lysine deficient protein kinase 1
ILMN_1229200	0.0885313	0.00607	-3.39405	-2.32503	-0.467723	Tcaf1	TRPM8 channel-associated factor 1
ILMN_2675922	0.0907342	0.00633	-3.37023	-2.36591	-0.467427	Zcchc24	zinc finger, CCHC domain containing 24
ILMN_3140383	0.0566822	0.00267	-3.86573	-1.52239	-0.467405	Hspa2	heat shock protein 2
ILMN_2507232	0.0321295	0.000853	-4.54889	-0.399011	-0.467404	Gas2l3	growth arrest-specific 2 like 3
ILMN_1255731	0.573486	0.208	-1.33995	-5.5848	-0.46739	Dnm3os	dynamin 3, opposite strand
ILMN_1212602	0.173206	0.0191	-2.74914	-3.43176	-0.467335	Best1	bestrophin 1
ILMN_2916035	0.0536793	0.00241	-3.92715	-1.4192	-0.467316	Lmnb1	lamin B1
ILMN_2453120	0.0207535	0.000357	-5.0951	0.453676	-0.467139	Gm15834///Fam126b	predicted gene 15834///family with sequence similarity 126, member B
ILMN_2654068	0.0496383	0.00207	-4.01562	-1.27125	-0.467093	Med23	mediator complex subunit 23
ILMN_3161289	0.121941	0.0104	-3.08825	-2.85075	-0.466715	Gnaz	guanine nucleotide binding protein, alpha z subunit
ILMN_2609516	0.060112	0.003	-3.79915	-1.63465	-0.466644	Stt3b	STT3, subunit of the oligosaccharyltransferase complex, homolog B (S. cerevisiae)
ILMN_1239021	0.109652	0.0087	-3.19057	-2.67473	-0.466479	Hnrnpm	heterogeneous nuclear ribonucleoprotein M
ILMN_2447042	0.161069	0.0168	-2.82196	-3.30757	-0.466459	Tnpo3	transportin 3
ILMN_1238547	0.0116718	0.00011	-5.88257	1.60233	-0.466211	Areg	amphiregulin
ILMN_1244513	0.0222947	0.000415	-4.99938	0.30746	-0.466161	Gbp3	guanylate binding protein 3
ILMN_1214163	0.0382794	0.00124	-4.32184	-0.765973	-0.466112	Fam63b	family with sequence similarity 63, member B
ILMN_1231309	0.0580367	0.00279	-3.8406	-1.56472	-0.466093	Ly9	lymphocyte antigen 9
ILMN_2421890	0.105228	0.00804	-3.2353	-2.59779	-0.465695	Acacb	acetyl-Coenzyme A carboxylase beta
ILMN_2832641	0.0454704	0.00177	-4.10896	-1.11606	-0.465642	Ndst1	N-deacetylase/N-sulfotransferase (heparan glucosaminyl) 1
ILMN_1226035	0.381627	0.0867	-1.88244	-4.83964	-0.465489	Tbc1d20	TBC1 domain family, member 20
ILMN_3130768	0.163294	0.0171	-2.80892	-3.32985	-0.465017	Ccser2	coiled-coil serine rich 2
ILMN_2772410	0.129374	0.0115	-3.03302	-2.94571	-0.465	Anxa4	annexin A4
ILMN_1257117	0.147007	0.0143	-2.91274	-3.1522	-0.464641	Nop14	NOP14 nucleolar protein
ILMN_1251696	0.0201866	0.000335	-5.1361	0.515867	-0.464332	Irf2	interferon regulatory factor 2
ILMN_2760019	0.343078	0.0701	-2.00769	-4.64847	-0.464274	Cxcl13	chemokine (C-X-C motif) ligand 13
ILMN_2636990	0.10524	0.00804	-3.23474	-2.59875	-0.464272	Secisbp2l	SECIS binding protein 2-like
ILMN_2762083	0.165482	0.0176	-2.79483	-3.3539	-0.464255	Syn1	synapsin I
ILMN_1232084	0.00780881	4.1e-05	-6.58997	2.55163	-0.464196	Tmx4	thioredoxin-related transmembrane protein 4
ILMN_3160218	0.276543	0.046	-2.25186	-4.26111	-0.464114	Amica1	adhesion molecule, interacts with CXADR antigen 1
ILMN_2589525	0.0563337	0.00264	-3.87321	-1.5098	-0.464064	Cpeb3	cytoplasmic polyadenylation element binding protein 3
ILMN_2907560	0.0707953	0.00404	-3.62698	-1.92672	-0.463182	Fzd7	frizzled class receptor 7
ILMN_2824683	0.0348949	0.00104	-4.42958	-0.590978	-0.462688	Usp4	ubiquitin specific peptidase 4 (proto-oncogene)
ILMN_2731424	0.0152909	0.000189	-5.51407	1.07692	-0.462453
ILMN_1248824	0.125131	0.0109	-3.06321	-2.89381	-0.462274	Strbp	spermatid perinuclear RNA binding protein
ILMN_1244953	0.109211	0.00863	-3.19527	-2.66665	-0.462165
ILMN_2732695	0.00862966	5.5e-05	-6.37507	2.27138	-0.461924	Rcan3	regulator of calcineurin 3
ILMN_2683316	0.0303136	0.000737	-4.63842	-0.256258	-0.46184	Ctsb	cathepsin B
ILMN_1213382	0.127281	0.0112	-3.04764	-2.92059	-0.461748	Zkscan3	zinc finger with KRAB and SCAN domains 3
ILMN_2628647	0.0535956	0.0024	-3.92893	-1.41622	-0.461219	Ddc	dopa decarboxylase
ILMN_2963634	0.0338133	0.000955	-4.47963	-0.510209	-0.461184	Luc7l2	LUC7-like 2 (S. cerevisiae)
ILMN_2435373	0.0335143	0.000931	-4.49507	-0.485366	-0.461071
ILMN_1235374	0.0237423	0.000478	-4.91003	0.169733	-0.460687	Decr1	2,4-dienoyl CoA reductase 1, mitochondrial
ILMN_2654516	0.126854	0.0111	-3.05104	-2.91474	-0.460663	Rbm33	RNA binding motif protein 33
ILMN_2742912	0.0226532	0.000428	-4.98017	0.277956	-0.460535	Gpr176	G protein-coupled receptor 176
ILMN_1223159	0.233667	0.0335	-2.43261	-3.96457	-0.460229	Tmem87a	transmembrane protein 87A
ILMN_2743883	0.606913	0.237	-1.25001	-5.692	-0.460167
ILMN_2494707	0.0631409	0.00331	-3.7426	-1.73033	-0.459882
ILMN_1219474	0.037345	0.00118	-4.35091	-0.718598	-0.459873	6430548M08Rik	RIKEN cDNA 6430548M08 gene
ILMN_2667709	0.0193975	0.000302	-5.20512	0.619983	-0.459561	Pbrm1	polybromo 1
ILMN_1232971	0.0588226	0.00289	-3.82106	-1.59766	-0.459545	Fam160a2	family with sequence similarity 160, member A2
ILMN_1219333	0.109698	0.00872	-3.18924	-2.67703	-0.459411	Mgat5	mannoside acetylglucosaminyltransferase 5
ILMN_2680549	0.0425461	0.00155	-4.18874	-0.984207	-0.459392	Pik3cb	phosphatidylinositol 3-kinase, catalytic, beta polypeptide
ILMN_1257759	0.151002	0.0149	-2.88755	-3.19537	-0.459324	Tnrc6b	trinucleotide repeat containing 6b
ILMN_3123063	0.149086	0.0146	-2.8985	-3.17661	-0.459295	Cartpt	CART prepropeptide
ILMN_2731949	0.437283	0.114	-1.7162	-5.08367	-0.459134	Klf6	Kruppel-like factor 6
ILMN_2931096	0.0167194	0.00023	-5.38285	0.884662	-0.458773	Igf2r	insulin-like growth factor 2 receptor
ILMN_3091288	0.0101788	8.03e-05	-6.10357	1.90721	-0.458705	Tpd52	tumor protein D52
ILMN_2987339	0.113549	0.0093	-3.15264	-2.73999	-0.458642	Mybbp1a	MYB binding protein (P160) 1a
ILMN_2736783	0.0612709	0.00313	-3.77375	-1.67759	-0.45838	Kctd12	potassium channel tetramerisation domain containing 12
ILMN_1233535	0.161177	0.0168	-2.8211	-3.30903	-0.457761	Soga3	SOGA family member 3
ILMN_2676052	0.348296	0.0724	-1.98865	-4.6779	-0.45743	Tef	thyrotroph embryonic factor
ILMN_2677651	0.0386208	0.00126	-4.31156	-0.782745	-0.457389	Pcdha7	protocadherin alpha 7
ILMN_2692554	0.0486509	0.002	-4.03663	-1.23623	-0.457289
ILMN_1217984	0.0160765	0.000213	-5.43357	0.9593	-0.457115	Trip12	thyroid hormone receptor interactor 12
ILMN_1247401	0.149017	0.0146	-2.89888	-3.17595	-0.457024	Nfatc3	nuclear factor of activated T cells, cytoplasmic, calcineurin dependent 3
ILMN_1252121	0.0227373	0.000437	-4.96645	0.256849	-0.456741	Sltm	SAFB-like, transcription modulator
ILMN_1252004	0.169601	0.0184	-2.77009	-3.39608	-0.45648	Itpripl2	inositol 1,4,5-triphosphate receptor interacting protein-like 2
ILMN_3022688	0.824809	0.524	-0.658853	-6.24224	-0.45645	Xist	inactive X specific transcripts
ILMN_2719256	0.367474	0.0802	-1.92876	-4.76963	-0.456373	Mpo	myeloperoxidase
ILMN_2773496	0.0470121	0.00188	-4.07408	-1.17393	-0.456231	Adrbk1	adrenergic receptor kinase, beta 1
ILMN_3006611	0.0665357	0.00361	-3.69174	-1.81659	-0.456169	Map3k1	mitogen-activated protein kinase kinase kinase 1
ILMN_2630138	0.0517229	0.00225	-3.96625	-1.35371	-0.455943
ILMN_1235399	0.0465447	0.00183	-4.08843	-1.1501	-0.455699	Mcpt8	mast cell protease 8
ILMN_2813830	0.0201866	0.000337	-5.13313	0.511375	-0.455492	Nt5e	5' nucleotidase, ecto
ILMN_2644664	0.105261	0.00806	-3.23382	-2.60034	-0.455335	Cdk19	cyclin-dependent kinase 19
ILMN_3109491	0.203164	0.0257	-2.58106	-3.7164	-0.455054	Irf2bpl	interferon regulatory factor 2 binding protein-like
ILMN_1251119	0.0351966	0.00105	-4.42014	-0.606255	-0.454769	Bmpr1a	bone morphogenetic protein receptor, type 1A
ILMN_2752074	0.0217143	0.000388	-5.04274	0.37387	-0.4542	Ppm1b	protein phosphatase 1B, magnesium dependent, beta isoform
ILMN_3079919	0.0456209	0.00178	-4.10564	-1.12156	-0.454121	Ahnak	AHNAK nucleoprotein (desmoyokin)
ILMN_2648455	0.0261457	0.000566	-4.80323	0.0035251	-0.453917	Nfatc1	nuclear factor of activated T cells, cytoplasmic, calcineurin dependent 1
ILMN_3000318	0.0354966	0.00107	-4.40928	-0.623833	-0.453775	Adrbk1	adrenergic receptor kinase, beta 1
ILMN_2594066	0.0421638	0.00151	-4.20375	-0.959481	-0.453609	Rep15	RAB15 effector protein
ILMN_2900462	0.0127832	0.000135	-5.74311	1.406	-0.453145	Atp2a3	ATPase, Ca++ transporting, ubiquitous
ILMN_2692496	0.0198322	0.000322	-5.16188	0.554835	-0.452983	Ranbp2	RAN binding protein 2
ILMN_2776600	0.0426616	0.00156	-4.18523	-0.99	-0.452796	Psap	prosaposin
ILMN_1217408	0.101461	0.00761	-3.26597	-2.54504	-0.452544	Prkacb	protein kinase, cAMP dependent, catalytic, beta
ILMN_2624544	0.0945717	0.00678	-3.33156	-2.43232	-0.45234	Helb	helicase (DNA) B
ILMN_2510612	0.0834155	0.00542	-3.4591	-2.21351	-0.452203	Ywhaz	tyrosine 3-monooxygenase/tryptophan 5-monooxygenase activation protein, zeta polypeptide
ILMN_1253322	0.0680741	0.00377	-3.66725	-1.85819	-0.4521	Tex261	testis expressed gene 261
ILMN_1258620	0.0165055	0.000225	-5.39649	0.904781	-0.451983	Mtmr1	myotubularin related protein 1
ILMN_2628236	0.0136445	0.000151	-5.66382	1.29301	-0.451951	Cfap69	cilia and flagella associated protein 69
ILMN_2652518	0.0204445	0.000347	-5.11514	0.484102	-0.45194	Atg2b	autophagy related 2B
ILMN_2747311	0.243263	0.036	-2.39109	-4.0333	-0.451833	Atp6v0a2	ATPase, H+ transporting, lysosomal V0 subunit A2
ILMN_2451238	0.19138	0.0228	-2.64817	-3.60315	-0.451517
ILMN_2713004	0.201915	0.0254	-2.58868	-3.70357	-0.451326	Fam73a	family with sequence similarity 73, member A
ILMN_2423747	0.0763681	0.00462	-3.54959	-2.05872	-0.451304	Rbm26	RNA binding motif protein 26
ILMN_2467007	0.0639027	0.00336	-3.7328	-1.74692	-0.450752	Tubb1	tubulin, beta 1 class VI
ILMN_2703913	0.323517	0.0628	-2.07163	-4.54878	-0.450654	Mtf2	metal response element binding transcription factor 2
ILMN_2657175	0.00804681	4.58e-05	-6.50964	2.44769	-0.450448	Anxa2	annexin A2
ILMN_1224596	0.0682899	0.0038	-3.66284	-1.86569	-0.450294
ILMN_3160234	0.0514554	0.00222	-3.97365	-1.34133	-0.450293	Zfp551	zinc fingr protein 551
ILMN_3061460	0.107079	0.00834	-3.21445	-2.63366	-0.45008	Ntrk2	neurotrophic tyrosine kinase, receptor, type 2
ILMN_2472917	0.130762	0.0117	-3.02382	-2.96153	-0.450066	Wnt5a	wingless-type MMTV integration site family, member 5A
ILMN_1256245	0.197693	0.0243	-2.61299	-3.66258	-0.449998
ILMN_2475864	0.0907846	0.00634	-3.3692	-2.36767	-0.449688	Ubp1	upstream binding protein 1
ILMN_2473374	0.0313076	0.000792	-4.59394	-0.327039	-0.449425	Zdhhc9	zinc finger, DHHC domain containing 9
ILMN_2662926	0.0621781	0.00323	-3.75589	-1.70781	-0.449353	Egr1	early growth response 1
ILMN_3135566	0.0120273	0.000117	-5.83825	1.54027	-0.449311	Tsc2	tuberous sclerosis 2
ILMN_2723881	0.0340144	0.000973	-4.46782	-0.529238	-0.449149	Hcfc1	host cell factor C1
ILMN_2677056	0.0222629	0.000411	-5.00535	0.316619	-0.448962
ILMN_3001598	0.014625	0.000171	-5.58217	1.17562	-0.44877	Ptpn11	protein tyrosine phosphatase, non-receptor type 11
ILMN_1222066	0.179127	0.0203	-2.71316	-3.49297	-0.448395
ILMN_1230926	0.0276031	0.000621	-4.74487	-0.0880179	-0.448295	Tenm4	teneurin transmembrane protein 4
ILMN_2720911	0.0382794	0.00124	-4.32247	-0.764948	-0.448101	Eno4	enolase 4
ILMN_1216416	0.0795299	0.00496	-3.50981	-2.12671	-0.447902	Rnf6	ring finger protein (C3H2C3 type) 6
ILMN_2904108	0.182144	0.0209	-2.69813	-3.51849	-0.44779	Mrgpra2b	MAS-related GPR, member A2B
ILMN_1237821	0.0861785	0.00576	-3.42365	-2.27426	-0.44754	Hectd1	HECT domain containing 1
ILMN_2625893	0.0474359	0.00191	-4.06407	-1.19056	-0.447412	Ces1d	carboxylesterase 1D
ILMN_3001650	0.122256	0.0105	-3.08506	-2.85624	-0.447412	Ndrg2	N-myc downstream regulated gene 2
ILMN_2453874	0.0105846	8.88e-05	-6.03187	1.80914	-0.447372	Sdcbp	syndecan binding protein
ILMN_2470564	0.468235	0.132	-1.62817	-5.20778	-0.446812
ILMN_1235499	0.0280523	0.000638	-4.72783	-0.114838	-0.446709	Pros1	protein S (alpha)
ILMN_2718843	0.092802	0.00656	-3.35028	-2.40016	-0.446626	Fam111a	family with sequence similarity 111, member A
ILMN_1218051	0.315477	0.0598	-2.10017	-4.50385	-0.446528	Iqgap2	IQ motif containing GTPase activating protein 2
ILMN_3051252	0.0657382	0.00354	-3.70361	-1.79643	-0.446475	Fam206a	family with sequence similarity 206, member A
ILMN_2976989	0.0631409	0.00331	-3.74272	-1.73012	-0.446461	Ttc29	tetratricopeptide repeat domain 29
ILMN_1216279	0.0388007	0.00128	-4.30294	-0.796817	-0.446417	Irf6	interferon regulatory factor 6
ILMN_2994895	0.0421662	0.00151	-4.20162	-0.962987	-0.446278	Dcaf7	DDB1 and CUL4 associated factor 7
ILMN_1239398	0.0340747	0.000978	-4.46524	-0.533397	-0.446172
ILMN_1253336	0.262162	0.0416	-2.30845	-4.16904	-0.44601
ILMN_2666347	0.135678	0.0124	-2.99248	-3.01537	-0.445981	Vezt	vezatin, adherens junctions transmembrane protein
ILMN_2437470	0.0246981	0.000513	-4.86496	0.0997955	-0.445981	Gfpt1	glutamine fructose-6-phosphate transaminase 1
ILMN_1246611	0.0173862	0.000248	-5.33311	0.811093	-0.445712	Cd164	CD164 antigen
ILMN_2750248	0.158614	0.0162	-2.83911	-3.27826	-0.445589	Map1b	microtubule-associated protein 1B
ILMN_2648661	0.0648561	0.00344	-3.72034	-1.76806	-0.445364	Cap1	CAP, adenylate cyclase-associated protein 1 (yeast)
ILMN_2649502	0.034843	0.00103	-4.43275	-0.585853	-0.445231	Adam9	a disintegrin and metallopeptidase domain 9 (meltrin gamma)
ILMN_3114632	0.135793	0.0124	-2.99161	-3.01687	-0.445192	Ddx6	DEAD (Asp-Glu-Ala-Asp) box polypeptide 6
ILMN_2612125	0.00740805	3.7e-05	-6.66782	2.65142	-0.444932	Arhgef18	rho/rac guanine nucleotide exchange factor (GEF) 18
ILMN_2770471	0.0631409	0.00331	-3.74259	-1.73034	-0.444754	Slc9a1	solute carrier family 9 (sodium/hydrogen exchanger), member 1
ILMN_2499309	0.0389448	0.00129	-4.29685	-0.806776	-0.444732	Helz	helicase with zinc finger domain
ILMN_1260046	0.00674212	3.07e-05	-6.80704	2.82763	-0.444721	Sft2d2	SFT2 domain containing 2
ILMN_2631869	0.0680193	0.00376	-3.66828	-1.85645	-0.44462
ILMN_2908953	0.0147402	0.000175	-5.56477	1.15047	-0.444343	Ccdc181	coiled-coil domain containing 181
ILMN_1250454	0.226346	0.0317	-2.46342	-3.91336	-0.444137	Prdm2	PR domain containing 2, with ZNF domain
ILMN_2792809	0.0411094	0.00142	-4.23996	-0.89996	-0.443928	Arpc5	actin related protein 2/3 complex, subunit 5
ILMN_2771712	0.0212893	0.000377	-5.0607	0.401285	-0.443768	Ankfy1	ankyrin repeat and FYVE domain containing 1
ILMN_1242212	0.0734201	0.00431	-3.58985	-1.98999	-0.44369	1110037F02Rik	RIKEN cDNA 1110037F02 gene
ILMN_1260112	0.108451	0.0085	-3.20327	-2.65289	-0.443381	Ist1	increased sodium tolerance 1 homolog (yeast)
ILMN_2701824	0.0222208	0.000409	-5.00911	0.322387	-0.442865	Atmin	ATM interactor
ILMN_2627006	0.103737	0.00787	-3.24738	-2.57701	-0.442842	Akap11	A kinase (PRKA) anchor protein 11
ILMN_2687723	0.537096	0.179	-1.43646	-5.46397	-0.442767	Zc3h18	zinc finger CCCH-type containing 18
ILMN_2522750	0.205823	0.0264	-2.56606	-3.74162	-0.442737	Trio	triple functional domain (PTPRF interacting)
ILMN_2694659	0.0135654	0.000149	-5.67184	1.30449	-0.44248	Ckap5	cytoskeleton associated protein 5
ILMN_2706567	0.0448214	0.00172	-4.12611	-1.08765	-0.442395	Spop	speckle-type POZ protein
ILMN_2732190	0.047096	0.00189	-4.07072	-1.1795	-0.442189	Pbrm1	polybromo 1
ILMN_2834379	0.0219906	0.0004	-5.02271	0.34323	-0.442154	Tgfbi	transforming growth factor, beta induced
ILMN_2691743	0.426321	0.108	-1.74874	-5.03686	-0.442121
ILMN_1250188	0.641564	0.27	-1.16123	-5.79235	-0.441954
ILMN_1238982	0.244577	0.0365	-2.38352	-4.04579	-0.441877	Myom2	myomesin 2
ILMN_3048058	0.0651366	0.00347	-3.7142	-1.77846	-0.441599	Cxxc4	CXXC finger 4
ILMN_2483811	0.0526577	0.00234	-3.9451	-1.38912	-0.441459	Ralgps2	Ral GEF with PH domain and SH3 binding motif 2
ILMN_1220397	0.190285	0.0225	-2.65509	-3.59145	-0.441352
ILMN_1220131	0.0784028	0.00482	-3.52633	-2.09846	-0.441249	Hcn1	hyperpolarization-activated, cyclic nucleotide-gated K+ 1
ILMN_2667369	0.0405334	0.00139	-4.25448	-0.876134	-0.441181	B4galt1	UDP-Gal:betaGlcNAc beta 1,4- galactosyltransferase, polypeptide 1
ILMN_3151345	0.106751	0.00828	-3.21843	-2.62681	-0.441151	Eif5	eukaryotic translation initiation factor 5
ILMN_2610973	0.0327221	0.000884	-4.52678	-0.434438	-0.44107	Clock	circadian locomotor output cycles kaput
ILMN_1246764	0.0180879	0.000268	-5.28219	0.735357	-0.44104	Fam122b	family with sequence similarity 122, member B
ILMN_1255889	0.0509807	0.00218	-3.98551	-1.32151	-0.440537	Ttbk2	tau tubulin kinase 2
ILMN_1257214	0.1492	0.0146	-2.89769	-3.17799	-0.440403	Dido1	death inducer-obliterator 1
ILMN_1239578	0.0496383	0.00207	-4.01512	-1.27207	-0.440322	Man2a1	mannosidase 2, alpha 1
ILMN_2956095	0.0287776	0.000668	-4.69965	-0.159285	-0.440292	Rassf4	Ras association (RalGDS/AF-6) domain family member 4
ILMN_2648292	0.0367612	0.00114	-4.36988	-0.687755	-0.440245	H3f3b	H3 histone, family 3B
ILMN_1218533	0.0271766	0.000604	-4.76262	-0.0601267	-0.440196	Dock10	dedicator of cytokinesis 10
ILMN_1249486	0.199943	0.0248	-2.60081	-3.68313	-0.440149	Clec10a	C-type lectin domain family 10, member A
ILMN_2450676	0.0847548	0.00561	-3.43899	-2.24796	-0.439908	Usf3	upstream transcription factor family member 3
ILMN_2602855	0.0540904	0.00244	-3.91838	-1.43392	-0.439528	Nup205	nucleoporin 205
ILMN_1239729	0.101432	0.0076	-3.26664	-2.5439	-0.439364	Kif1b	kinesin family member 1B
ILMN_1234054	0.0170131	0.000237	-5.36265	0.854837	-0.439229	Tmed8	transmembrane emp24 domain containing 8
ILMN_1258340	0.319466	0.0613	-2.08609	-4.52604	-0.439079	Tcf12	transcription factor 12
ILMN_2455304	0.0162256	0.000219	-5.41668	0.934491	-0.43901	Camk4	calcium/calmodulin-dependent protein kinase IV
ILMN_2612143	0.0936816	0.00668	-3.33954	-2.41861	-0.438985	Sin3a	transcriptional regulator, SIN3A (yeast)
ILMN_2451855	0.0542218	0.00246	-3.91494	-1.43969	-0.438465	Fbxo45	F-box protein 45
ILMN_2759058	0.00774615	3.97e-05	-6.61511	2.58394	-0.438255	Rnf103	ring finger protein 103
ILMN_2419185	0.0107703	9.16e-05	-6.01046	1.77969	-0.43825	Tuft1	tuftelin 1
ILMN_2910295	0.0390183	0.0013	-4.29452	-0.810592	-0.438244	Crim1	cysteine rich transmembrane BMP regulator 1 (chordin like)
ILMN_3114413	0.0305437	0.000751	-4.62682	-0.274696	-0.438197	G3bp2	GTPase activating protein (SH3 domain) binding protein 2
ILMN_1245709	0.0421638	0.00151	-4.20364	-0.95967	-0.438054
ILMN_1258698	0.385796	0.0888	-1.86832	-4.86082	-0.438044	Dlst	dihydrolipoamide S-succinyltransferase (E2 component of 2-oxo-glutarate complex)
ILMN_2771709	0.0800873	0.00502	-3.50198	-2.1401	-0.438012	Ppargc1b	peroxisome proliferative activated receptor, gamma, coactivator 1 beta
ILMN_1244390	0.0321295	0.000852	-4.54961	-0.397857	-0.437899	Wrn	Werner syndrome homolog (human)
ILMN_2448213	0.168115	0.0181	-2.77974	-3.37963	-0.437881	Slc8a1	solute carrier family 8 (sodium/calcium exchanger), member 1
ILMN_1214561	0.0235438	0.000469	-4.92138	0.187288	-0.437721	Tgfbrap1	transforming growth factor, beta receptor associated protein 1
ILMN_2783414	0.203589	0.0259	-2.57777	-3.72194	-0.437373	Cxcl17	chemokine (C-X-C motif) ligand 17
ILMN_3136809	0.0261457	0.000566	-4.80359	0.0040918	-0.437358	Git2	G protein-coupled receptor kinase-interactor 2
ILMN_2944765	0.0725206	0.00423	-3.60083	-1.97128	-0.437215	Agps	alkylglycerone phosphate synthase
ILMN_1234624	0.122859	0.0106	-3.0807	-2.86375	-0.437189	Sulf2	sulfatase 2
ILMN_1246446	0.349517	0.0731	-1.98326	-4.68621	-0.437039	Lrrc59	leucine rich repeat containing 59
ILMN_2944666	0.023939	0.000486	-4.89891	0.152502	-0.436969	Ifit3	interferon-induced protein with tetratricopeptide repeats 3
ILMN_1239177	0.0500509	0.0021	-4.00799	-1.28396	-0.436884
ILMN_3163196	0.0508819	0.00217	-3.98873	-1.31613	-0.436883	Nr2f2	nuclear receptor subfamily 2, group F, member 2
ILMN_2835287	0.0270496	0.0006	-4.76679	-0.0535767	-0.436859	Snrk	SNF related kinase
ILMN_2513451	0.0718197	0.00416	-3.61003	-1.9556	-0.436805	Klhl24	kelch-like 24
ILMN_1227914	0.206357	0.0265	-2.56373	-3.74554	-0.436739
ILMN_2661567	0.0672894	0.00368	-3.6801	-1.83635	-0.436687	Pram1	PML-RAR alpha-regulated adaptor molecule 1
ILMN_2616309	0.0856729	0.00572	-3.42851	-2.26593	-0.436641	Pttg1ip	pituitary tumor-transforming 1 interacting protein
ILMN_2636266	0.114138	0.00937	-3.14866	-2.74683	-0.436561	Synm	synemin, intermediate filament protein
ILMN_1255180	0.313096	0.0587	-2.11127	-4.48631	-0.436487	Casp9	caspase 9
ILMN_1246876	0.0354966	0.00107	-4.40948	-0.62351	-0.43642	Kit	kit oncogene
ILMN_1252618	0.0199447	0.000327	-5.15219	0.540207	-0.436401	Acox2	acyl-Coenzyme A oxidase 2, branched chain
ILMN_2764335	0.0931178	0.00663	-3.34419	-2.41061	-0.436338	Setd3	SET domain containing 3
ILMN_1216763	0.223496	0.031	-2.47579	-3.89275	-0.436329	Brd8	bromodomain containing 8
ILMN_2844996	0.0582507	0.00282	-3.83564	-1.57308	-0.436183	Actn1	actinin, alpha 1
ILMN_3114518	0.185703	0.0216	-2.67883	-3.55122	-0.43616	Ids	iduronate 2-sulfatase
ILMN_1218920	0.0275913	0.00062	-4.74636	-0.0856683	-0.436047	D130043K22Rik	RIKEN cDNA D130043K22 gene
ILMN_2470251	0.0584521	0.00284	-3.83045	-1.58183	-0.435952
ILMN_1213632	0.206357	0.0265	-2.56381	-3.74541	-0.435936	Pck1	phosphoenolpyruvate carboxykinase 1, cytosolic
ILMN_2596385	0.0178023	0.00026	-5.30267	0.765874	-0.435469	Kcna6	potassium voltage-gated channel, shaker-related, subfamily, member 6
ILMN_2974064	0.0427959	0.00156	-4.18171	-0.995792	-0.435337	Osbpl3	oxysterol binding protein-like 3
ILMN_1255974	0.0387488	0.00127	-4.30631	-0.79132	-0.435262	Fnbp1	formin binding protein 1
ILMN_1226997	0.0336114	0.000936	-4.49164	-0.490884	-0.435145	Rassf2	Ras association (RalGDS/AF-6) domain family member 2
ILMN_2470211	0.0217143	0.00039	-5.03893	0.368044	-0.434745	Upf2	UPF2 regulator of nonsense transcripts homolog (yeast)
ILMN_1259022	0.156773	0.0159	-2.85162	-3.25686	-0.434722	Etl4	enhancer trap locus 4
ILMN_1225849	0.0474359	0.00191	-4.06432	-1.19015	-0.434474
ILMN_2734848	0.0997199	0.00738	-3.28382	-2.51436	-0.434394
ILMN_2766455	0.0518852	0.00227	-3.96257	-1.35986	-0.434304	Lrrc8d	leucine rich repeat containing 8D
ILMN_2512738	0.518451	0.166	-1.48545	-5.40046	-0.434146
ILMN_2706587	0.0423158	0.00153	-4.19516	-0.97363	-0.43412	Tjp1	tight junction protein 1
ILMN_2821196	0.0103921	8.49e-05	-6.06406	1.85327	-0.434006	Hspa9	heat shock protein 9
ILMN_2722716	0.253649	0.039	-2.34617	-4.10726	-0.433931	Atp1a2	ATPase, Na+/K+ transporting, alpha 2 polypeptide
ILMN_1218109	0.0508049	0.00216	-3.99118	-1.31203	-0.433672	Helz	helicase with zinc finger domain
ILMN_2775586	0.106254	0.00823	-3.22171	-2.62117	-0.433559	Acadvl	acyl-Coenzyme A dehydrogenase, very long chain
ILMN_2755443	0.0340144	0.000972	-4.46846	-0.528214	-0.433531	Sh3kbp1	SH3-domain kinase binding protein 1
ILMN_1232925	0.014625	0.000171	-5.57979	1.17219	-0.433222	Elf4	E74-like factor 4 (ets domain transcription factor)
ILMN_2836137	0.422879	0.107	-1.75769	-5.02391	-0.432796	E2f2	E2F transcription factor 2
ILMN_2593230	0.0810566	0.00514	-3.48894	-2.16242	-0.432752	Mllt4	myeloid/lymphoid or mixed-lineage leukemia; translocated to, 4
ILMN_1229985	0.0232439	0.000461	-4.93189	0.203536	-0.432725	Exoc6b	exocyst complex component 6B
ILMN_1247389	0.0909299	0.00636	-3.36763	-2.37036	-0.432507	Mfsd6l	major facilitator superfamily domain containing 6-like
ILMN_1230145	0.0295155	0.00069	-4.67918	-0.191638	-0.432469	Acvr2b	activin receptor IIB
ILMN_2700107	0.0582507	0.00282	-3.83564	-1.57308	-0.432266	Polr1a	polymerase (RNA) I polypeptide A
ILMN_2720356	0.118365	0.00995	-3.11499	-2.80477	-0.432203	Arhgef11	Rho guanine nucleotide exchange factor (GEF) 11
ILMN_2743902	0.248326	0.0374	-2.36928	-4.06926	-0.431922	Matk	megakaryocyte-associated tyrosine kinase
ILMN_2945483	0.00862966	5.51e-05	-6.37381	2.26971	-0.431648	Csde1	cold shock domain containing E1, RNA binding
ILMN_1213055	0.111755	0.00901	-3.17082	-2.70872	-0.43162	Mapk1	mitogen-activated protein kinase 1
ILMN_2758264	0.263063	0.0419	-2.30468	-4.1752	-0.431563	Cyp2s1	cytochrome P450, family 2, subfamily s, polypeptide 1
ILMN_2595637	0.0208531	0.000361	-5.08955	0.445229	-0.431046	Dnajc16	DnaJ heat shock protein family (Hsp40) member C16
ILMN_1227221	0.0394635	0.00133	-4.27992	-0.834466	-0.430762	Gpr158	G protein-coupled receptor 158
ILMN_1237986	0.0209874	0.000364	-5.08264	0.43472	-0.430658	Trip12	thyroid hormone receptor interactor 12
ILMN_2587786	0.0295078	0.000689	-4.67996	-0.19041	-0.430468	Fbxo3	F-box protein 3
ILMN_2675249	0.0111891	0.000101	-5.93999	1.68227	-0.430418	Slc35c1	solute carrier family 35, member C1
ILMN_1257142	0.0716263	0.00414	-3.61336	-1.94991	-0.430336	Msrb1	methionine sulfoxide reductase B1
ILMN_1232668	0.121566	0.0104	-3.09125	-2.8456	-0.430149	Mxd1	MAX dimerization protein 1
ILMN_2772582	0.0655901	0.00352	-3.70664	-1.79129	-0.429962	Smad3	SMAD family member 3
ILMN_1247084	0.120081	0.0101	-3.10422	-2.82329	-0.429761	Grm7	glutamate receptor, metabotropic 7
ILMN_2733120	0.208237	0.0271	-2.55104	-3.76685	-0.42966	Lbr	lamin B receptor
ILMN_1241965	0.157114	0.016	-2.8493	-3.26083	-0.429582	Mitf	microphthalmia-associated transcription factor
ILMN_2685055	0.411899	0.102	-1.78777	-4.98008	-0.429505	2810474O19Rik	RIKEN cDNA 2810474O19 gene
ILMN_1254031	0.0511077	0.0022	-3.98041	-1.33002	-0.429273	Klf9	Kruppel-like factor 9
ILMN_3156633	0.0504678	0.00213	-3.99982	-1.2976	-0.429218	Kbtbd7	kelch repeat and BTB (POZ) domain containing 7
ILMN_2434235	0.0408469	0.00141	-4.24587	-0.890257	-0.429201	Taok1	TAO kinase 1
ILMN_2851288	0.368135	0.0806	-1.92623	-4.77348	-0.42894	Ngfr	nerve growth factor receptor (TNFR superfamily, member 16)
ILMN_1220172	0.0165055	0.000226	-5.39362	0.900543	-0.428871
ILMN_2466527	0.0412111	0.00143	-4.23747	-0.904045	-0.428743	Trps1	trichorhinophalangeal syndrome I (human)
ILMN_2473337	0.0506743	0.00214	-3.99546	-1.30488	-0.428709	Tmed10	transmembrane emp24-like trafficking protein 10 (yeast)
ILMN_3072117	0.0186523	0.000285	-5.24288	0.676625	-0.428574	Ric3	RIC3 acetylcholine receptor chaperone
ILMN_2437792	0.0279812	0.000635	-4.7315	-0.109049	-0.428212	Stxbp5	syntaxin binding protein 5 (tomosyn)
ILMN_2637811	0.0571271	0.00271	-3.85714	-1.53684	-0.427923	Gtf2h1	general transcription factor II H, polypeptide 1
ILMN_2941324	0.0469191	0.00187	-4.07722	-1.16871	-0.427857	Gsdmd	gasdermin D
ILMN_1239742	0.117577	0.00983	-3.12187	-2.79293	-0.427721	Atp2a2	ATPase, Ca++ transporting, cardiac muscle, slow twitch 2
ILMN_2756486	0.0695204	0.0039	-3.64708	-1.8925	-0.427269	Aqp1	aquaporin 1
ILMN_2696299	0.037267	0.00117	-4.3547	-0.712432	-0.427199	D5Ertd579e	DNA segment, Chr 5, ERATO Doi 579, expressed
ILMN_2491824	0.0739388	0.00438	-3.58061	-2.00576	-0.427118	Atxn7	ataxin 7
ILMN_2660754	0.0832217	0.00539	-3.46169	-2.20906	-0.426957	Sptb	spectrin beta, erythrocytic
ILMN_2750912	0.0773145	0.00471	-3.53887	-2.07702	-0.426935	Fyco1	FYVE and coiled-coil domain containing 1
ILMN_1248713	0.0730294	0.00427	-3.59486	-1.98145	-0.426809	F5	coagulation factor V
ILMN_2524100	0.303248	0.055	-2.14833	-4.42747	-0.426755	Zswim6	zinc finger SWIM-type containing 6
ILMN_2645793	0.0367612	0.00114	-4.3698	-0.687882	-0.426733	Aldh3b1	aldehyde dehydrogenase 3 family, member B1
ILMN_1233606	0.0540904	0.00244	-3.91862	-1.43351	-0.426634	Sfxn1	sideroflexin 1
ILMN_1237803	0.14583	0.014	-2.92421	-3.13255	-0.426498	Fryl	FRY like transcription coactivator
ILMN_1226882	0.0655901	0.00352	-3.70638	-1.79174	-0.426339
ILMN_2706755	0.249099	0.0376	-2.36627	-4.07422	-0.426284	Foxd1	forkhead box D1
ILMN_1257855	0.110658	0.00884	-3.18119	-2.69087	-0.426138	Stard8	START domain containing 8
ILMN_2726585	0.199518	0.0247	-2.60272	-3.67991	-0.426093	Nfib	nuclear factor I/B
ILMN_2704637	0.0584521	0.00285	-3.82966	-1.58316	-0.425619	Mdfic	MyoD family inhibitor domain containing
ILMN_2918499	0.0544765	0.00249	-3.90771	-1.45182	-0.425561	Abcb1b	ATP-binding cassette, sub-family B (MDR/TAP), member 1B
ILMN_1224436	0.243793	0.0362	-2.38809	-4.03824	-0.425112
ILMN_2432262	0.524432	0.17	-1.46945	-5.42137	-0.425049
ILMN_2863332	0.0766908	0.00465	-3.54609	-2.06469	-0.425022	Anxa8	annexin A8
ILMN_1246194	0.382348	0.0871	-1.87976	-4.84367	-0.424989
ILMN_2497268	0.0480715	0.00196	-4.0472	-1.21863	-0.424965	Wdr1	WD repeat domain 1
ILMN_2874739	0.174403	0.0193	-2.74315	-3.44196	-0.424552	Morc3	microrchidia 3
ILMN_2683138	0.283681	0.0483	-2.22305	-4.3077	-0.424388	Smek2	SMEK homolog 2, suppressor of mek1 (Dictyostelium)
ILMN_2660386	0.248376	0.0374	-2.369	-4.06972	-0.424101	Ttll12	tubulin tyrosine ligase-like family, member 12
ILMN_2602858	0.0625292	0.00325	-3.75165	-1.715	-0.423859
ILMN_2760568	0.0437925	0.00165	-4.14914	-1.04956	-0.423837	Rnf169	ring finger protein 169
ILMN_2859847	0.0114631	0.000107	-5.90444	1.63285	-0.423822	Pygl	liver glycogen phosphorylase
ILMN_2548550	0.158314	0.0162	-2.84066	-3.27561	-0.42382
ILMN_1253953	0.255993	0.0396	-2.33686	-4.12254	-0.423674
ILMN_2696017	0.0222208	0.000407	-5.01143	0.325945	-0.423575	Itgam	integrin alpha M
ILMN_2481026	0.0493207	0.00204	-4.02432	-1.25674	-0.423549	Camta1	calmodulin binding transcription activator 1
ILMN_3065852	0.0731551	0.00429	-3.59279	-1.98498	-0.423434	Kif5a	kinesin family member 5A
ILMN_2621901	0.0399482	0.00135	-4.26889	-0.852518	-0.4234	N4bp1	NEDD4 binding protein 1
ILMN_2615837	0.103406	0.00783	-3.25008	-2.57237	-0.423281	Cstf3	cleavage stimulation factor, 3' pre-RNA, subunit 3
ILMN_1247133	0.179106	0.0203	-2.71373	-3.49199	-0.423113	Tns3	tensin 3
ILMN_1245393	0.377297	0.0846	-1.89701	-4.81772	-0.423061	Stxbp3	syntaxin binding protein 3
ILMN_1231996	0.0153525	0.000192	-5.50412	1.06243	-0.423023	Pip4k2b	phosphatidylinositol-5-phosphate 4-kinase, type II, beta
ILMN_1223571	0.0855772	0.0057	-3.4299	-2.26355	-0.422902	Ptger2	prostaglandin E receptor 2 (subtype EP2)
ILMN_2523757	0.272645	0.0447	-2.26734	-4.23601	-0.422756	Zgrf1	zinc finger, GRF-type containing 1
ILMN_2468451	0.0344254	0.001	-4.44933	-0.559073	-0.422715	Gatad2b	GATA zinc finger domain containing 2B
ILMN_2611022	0.030068	0.000727	-4.64691	-0.242774	-0.422566	Bcl11b	B cell leukemia/lymphoma 11B
ILMN_2439840	0.10059	0.00751	-3.2734	-2.53227	-0.422381
ILMN_1247592	0.0417449	0.00145	-4.22541	-0.923856	-0.422366	Casp1	caspase 1
ILMN_3123341	0.749267	0.402	-0.87291	-6.07676	-0.422201	Xist	inactive X specific transcripts
ILMN_1241168	0.302906	0.0549	-2.14934	-4.42588	-0.421764	Dok4	docking protein 4
ILMN_1222970	0.0319722	0.000841	-4.55764	-0.385009	-0.421707	F5	coagulation factor V
ILMN_2595714	0.267076	0.0429	-2.2911	-4.19735	-0.421651	Fn1	fibronectin 1
ILMN_2420434	0.106246	0.00822	-3.22264	-2.61957	-0.42146	Bbx	bobby sox homolog (Drosophila)
ILMN_1233864	0.0610205	0.00309	-3.78203	-1.66359	-0.421417	Ptgs1	prostaglandin-endoperoxide synthase 1
ILMN_3120797	0.0337059	0.000945	-4.48613	-0.499741	-0.421374	Pigk	phosphatidylinositol glycan anchor biosynthesis, class K
ILMN_2497395	0.0978694	0.00717	-3.29972	-2.48703	-0.421348	9130004J05Rik	RIKEN cDNA 9130004J05 gene
ILMN_2760514	0.0458626	0.0018	-4.09951	-1.13172	-0.421074	Agps	alkylglycerone phosphate synthase
ILMN_2688607	0.0277961	0.000629	-4.73722	-0.100054	-0.420982	Pptc7	PTC7 protein phosphatase homolog
ILMN_1238140	0.0343907	0.000998	-4.4528	-0.553466	-0.420972	Ces1f	carboxylesterase 1F
ILMN_1227122	0.13012	0.0116	-3.0284	-2.95366	-0.420742	Chrnb3	cholinergic receptor, nicotinic, beta polypeptide 3
ILMN_1232716	0.207535	0.0269	-2.55576	-3.75895	-0.420721	Cyp1b1	cytochrome P450, family 1, subfamily b, polypeptide 1
ILMN_1219682	0.0227373	0.000433	-4.97235	0.26593	-0.420679	Hdac4	histone deacetylase 4
ILMN_1221935	0.0445048	0.0017	-4.13351	-1.07541	-0.420639	Glb1	galactosidase, beta 1
ILMN_3144289	0.0171097	0.000241	-5.35189	0.838914	-0.420405	Traf3	TNF receptor-associated factor 3
ILMN_1240425	0.117886	0.00988	-3.11894	-2.79797	-0.420352
ILMN_1246992	0.240725	0.0352	-2.4039	-4.01213	-0.420261	Hmgxb3	HMG box domain containing 3
ILMN_1244906	0.0783363	0.00481	-3.52719	-2.09699	-0.420191	Ap1b1	adaptor protein complex AP-1, beta 1 subunit
ILMN_1249767	0.0450142	0.00173	-4.12184	-1.09472	-0.420061	Thbd	thrombomodulin
ILMN_2900557	0.395701	0.0937	-1.83625	-4.90863	-0.41951	Kif15	kinesin family member 15
ILMN_2825803	0.0263549	0.000573	-4.79504	-0.0092893	-0.419482	Parp14	poly (ADP-ribose) polymerase family, member 14
ILMN_1241482	0.283344	0.0482	-2.22517	-4.30428	-0.419478
ILMN_1244431	0.0511077	0.0022	-3.98065	-1.32963	-0.419471	Sel1l	sel-1 suppressor of lin-12-like (C. elegans)
ILMN_2514723	0.230037	0.0326	-2.44682	-3.94097	-0.41943	Smim20	small integral membrane protein 20
ILMN_1241880	0.267516	0.0431	-2.28865	-4.20134	-0.419259	Prrc2c	proline-rich coiled-coil 2C
ILMN_1228026	0.017503	0.000253	-5.31961	0.791045	-0.418892	Midn	midnolin
ILMN_2760963	0.198171	0.0244	-2.6101	-3.66746	-0.418839	Dock6	dedicator of cytokinesis 6
ILMN_1218794	0.0584289	0.00283	-3.83208	-1.57908	-0.418752	Cand1	cullin associated and neddylation disassociated 1
ILMN_2588249	0.473253	0.135	-1.61453	-5.22666	-0.418656	Plin4	perilipin 4
ILMN_2754940	0.121839	0.0104	-3.08902	-2.84944	-0.4186
ILMN_2417926	0.250444	0.038	-2.36039	-4.08389	-0.41838
ILMN_1232081	0.298903	0.0534	-2.16549	-4.40011	-0.418307	Cald1	caldesmon 1
ILMN_2758717	0.0603569	0.00303	-3.79318	-1.64474	-0.418279	Plscr4	phospholipid scramblase 4
ILMN_1246339	0.0999518	0.0074	-3.28157	-2.51823	-0.418109	Ankrd10	ankyrin repeat domain 10
ILMN_2979776	0.0612582	0.00313	-3.77446	-1.67638	-0.417977	Mbd5	methyl-CpG binding domain protein 5
ILMN_2972026	0.070015	0.00395	-3.63939	-1.90559	-0.41746	Cebpg	CCAAT/enhancer binding protein (C/EBP), gamma
ILMN_2426480	0.0676186	0.00371	-3.67537	-1.8444	-0.417345	3830612M24	uncharacterized protein 3830612M24
ILMN_2642886	0.0602057	0.00301	-3.79728	-1.63781	-0.41727	Rnf214	ring finger protein 214
ILMN_1246330	0.0298087	0.000709	-4.66277	-0.217634	-0.417166	Daam1	dishevelled associated activator of morphogenesis 1
ILMN_1230546	0.120563	0.0102	-3.09962	-2.83121	-0.417135	Clic4	chloride intracellular channel 4 (mitochondrial)
ILMN_2590950	0.0704186	0.00401	-3.63183	-1.91846	-0.416962	Agtrap	angiotensin II, type I receptor-associated protein
ILMN_1251494	0.178687	0.0202	-2.71709	-3.48628	-0.416872	Pde4dip	phosphodiesterase 4D interacting protein (myomegalin)
ILMN_2636463	0.0818543	0.00527	-3.47498	-2.18631	-0.416829	Tcf4	transcription factor 4
ILMN_2625920	0.146277	0.0141	-2.91989	-3.13994	-0.416584	Aoc3	amine oxidase, copper containing 3
ILMN_2683698	0.221031	0.0302	-2.48957	-3.86978	-0.416359	Fzd1	frizzled class receptor 1
ILMN_3112873	0.0393177	0.00131	-4.28583	-0.824792	-0.41633	Txnip	thioredoxin interacting protein
ILMN_1258238	0.33944	0.0688	-2.01913	-4.63075	-0.416256	Zbtb20	zinc finger and BTB domain containing 20
ILMN_2590860	0.109257	0.00863	-3.19481	-2.66744	-0.415981	Sub1	SUB1 homolog (S. cerevisiae)
ILMN_1255436	0.298964	0.0535	-2.16451	-4.40166	-0.415726	Top2a	topoisomerase (DNA) II alpha
ILMN_1253906	0.0201866	0.000337	-5.13398	0.512657	-0.415673
ILMN_1233192	0.234521	0.0337	-2.42897	-3.9706	-0.415646	Mrps9	mitochondrial ribosomal protein S9
ILMN_1221274	0.0498322	0.00209	-4.01136	-1.27834	-0.415605	Rab32	RAB32, member RAS oncogene family
ILMN_2612895	0.0810792	0.00515	-3.48803	-2.16397	-0.41558	C2	complement component 2 (within H-2S)
ILMN_2631953	0.0224137	0.000423	-4.9877	0.289521	-0.415568	Etv1	ets variant 1
ILMN_1247377	0.0583879	0.00283	-3.83275	-1.57795	-0.415523	Mpeg1	macrophage expressed gene 1
ILMN_1231779	0.413467	0.102	-1.78377	-4.98592	-0.41547	Twistnb	twist basic helix-loop-helix transcription factor 1 neighbor
ILMN_2423789	0.0693028	0.00387	-3.6512	-1.88549	-0.415344	Sae1	SUMO1 activating enzyme subunit 1
ILMN_1234672	0.110876	0.00888	-3.17915	-2.69439	-0.41517	Ddx17	DEAD (Asp-Glu-Ala-Asp) box polypeptide 17
ILMN_1247740	0.0193643	0.000299	-5.21095	0.628743	-0.415088	Fam102b	family with sequence similarity 102, member B
ILMN_1258735	0.0429455	0.00159	-4.17374	-1.00894	-0.414794	Itgb2l	integrin beta 2-like
ILMN_2961091	0.0406287	0.00139	-4.25061	-0.882488	-0.41465	Slc29a3	solute carrier family 29 (nucleoside transporters), member 3
ILMN_2642671	0.0344254	0.001	-4.44885	-0.559833	-0.414373	Cnot6l	CCR4-NOT transcription complex, subunit 6-like
ILMN_2507400	0.0530672	0.00236	-3.93837	-1.4004	-0.414067	Sbno1	strawberry notch homolog 1 (Drosophila)
ILMN_1259683	0.158721	0.0163	-2.83733	-3.28129	-0.414033	Dusp11	dual specificity phosphatase 11 (RNA/RNP complex 1-interacting)
ILMN_1238215	0.067883	0.00374	-3.67133	-1.85126	-0.414015	Ctgf	connective tissue growth factor
ILMN_1232313	0.188207	0.0221	-2.66682	-3.57158	-0.413859
ILMN_2433685	0.092802	0.00656	-3.34987	-2.40086	-0.413466	Entpd5	ectonucleoside triphosphate diphosphohydrolase 5
ILMN_2977871	0.0725114	0.00423	-3.60112	-1.97078	-0.413361	Rab9b	RAB9B, member RAS oncogene family
ILMN_2420353	0.0562767	0.00263	-3.87529	-1.5063	-0.413274	C230098O21Rik	RIKEN cDNA C230098O21 gene
ILMN_2932455	0.339567	0.0688	-2.01866	-4.63147	-0.413227	P2rx1	purinergic receptor P2X, ligand-gated ion channel, 1
ILMN_2564205	0.0123494	0.000123	-5.80735	1.49681	-0.413168	Pik3cg	phosphoinositide-3-kinase, catalytic, gamma polypeptide
ILMN_1242553	0.0707389	0.00403	-3.62788	-1.92518	-0.413146	Hdac9	histone deacetylase 9
ILMN_2604080	0.0648512	0.00343	-3.72082	-1.76723	-0.413137	Smc3	structural maintenance of chromosomes 3
ILMN_2706101	0.201263	0.0252	-2.59361	-3.69526	-0.413092	Snx5	sorting nexin 5
ILMN_1221470	0.135953	0.0124	-2.9904	-3.01894	-0.412795	Tnks2	tankyrase, TRF1-interacting ankyrin-related ADP-ribose polymerase 2
ILMN_1241278	0.082777	0.00535	-3.46572	-2.20217	-0.412719	Rdh11	retinol dehydrogenase 11
ILMN_2954868	0.191241	0.0228	-2.64945	-3.60099	-0.412683	Oasl2	2'-5' oligoadenylate synthetase-like 2
ILMN_2612858	0.161069	0.0167	-2.82228	-3.30703	-0.412513	Pitrm1	pitrilysin metallepetidase 1
ILMN_1255287	0.0121682	0.00012	-5.82316	1.51907	-0.412372
ILMN_2838139	0.19571	0.0238	-2.62511	-3.64213	-0.41236	Zfp52	zinc finger protein 52
ILMN_2784580	0.0571184	0.00271	-3.85852	-1.53452	-0.412234	Cd3e	CD3 antigen, epsilon polypeptide
ILMN_1244535	0.0388337	0.00128	-4.30017	-0.801344	-0.412101	Tbl1xr1	transducin (beta)-like 1X-linked receptor 1
ILMN_2484932	0.0325166	0.000875	-4.5327	-0.424938	-0.412079	Ppm1h	protein phosphatase 1H (PP2C domain containing)
ILMN_2949021	0.0430419	0.0016	-4.1685	-1.01759	-0.411895	Nceh1	neutral cholesterol ester hydrolase 1
ILMN_2438771	0.0212381	0.000375	-5.06398	0.406288	-0.411779	Fubp3	far upstream element (FUSE) binding protein 3
ILMN_1226508	0.13166	0.0118	-3.01774	-2.97198	-0.411667	Usp25	ubiquitin specific peptidase 25
ILMN_2630646	0.0428701	0.00158	-4.17617	-1.00494	-0.411657	Pappa	pregnancy-associated plasma protein A
ILMN_1242912	0.0160765	0.000214	-5.43209	0.957128	-0.411259	Pof1b	premature ovarian failure 1B
ILMN_3125920	0.0394561	0.00132	-4.28224	-0.830668	-0.411242	Mast2	microtubule associated serine/threonine kinase 2
ILMN_2519780	0.243263	0.036	-2.39137	-4.03283	-0.411113	Ddx3x	DEAD/H (Asp-Glu-Ala-Asp/His) box polypeptide 3, X-linked
ILMN_2998813	0.0170606	0.00024	-5.35586	0.844784	-0.410814	Sema4f	sema domain, immunoglobulin domain (Ig), TM domain, and short cytoplasmic domain
ILMN_2798973	0.0735364	0.00432	-3.58786	-1.99339	-0.410673	Myt1	myelin transcription factor 1
ILMN_2513570	0.0421662	0.00151	-4.20238	-0.961748	-0.410462	Rassf8	Ras association (RalGDS/AF-6) domain family (N-terminal) member 8
ILMN_1214394	0.0973153	0.00709	-3.30602	-2.47621	-0.410238	Sptbn1	spectrin beta, non-erythrocytic 1
ILMN_2445505	0.204305	0.026	-2.57393	-3.7284	-0.410111	Trim2	tripartite motif-containing 2
ILMN_2611450	0.041339	0.00143	-4.23485	-0.908346	-0.41001	Ift172	intraflagellar transport 172
ILMN_1227384	0.255162	0.0393	-2.34107	-4.11563	-0.409792	Ccnl1	cyclin L1
ILMN_1218543	0.354067	0.0749	-1.96948	-4.7074	-0.409491
ILMN_1243741	0.25572	0.0395	-2.33779	-4.12101	-0.408931	Rora	RAR-related orphan receptor alpha
ILMN_2598692	0.200263	0.0249	-2.59881	-3.68651	-0.408838	Mark3	MAP/microtubule affinity regulating kinase 3
ILMN_1237546	0.0171351	0.000242	-5.34988	0.835939	-0.408771	Parm1	prostate androgen-regulated mucin-like protein 1
ILMN_2626294	0.151799	0.0151	-2.88184	-3.20515	-0.40872	Pam	peptidylglycine alpha-amidating monooxygenase
ILMN_2672353	0.103167	0.00779	-3.25256	-2.56811	-0.40866	Dennd1c	DENN/MADD domain containing 1C
ILMN_2662602	0.125442	0.011	-3.0608	-2.89795	-0.408652	Mylk	myosin, light polypeptide kinase
ILMN_1246808	0.020756	0.000358	-5.0942	0.452305	-0.408535	Serpine2	serine (or cysteine) peptidase inhibitor, clade E, member 2
ILMN_2486863	0.0681772	0.00378	-3.66567	-1.86089	-0.408319	Fam160b2	family with sequence similarity 160, member B2
ILMN_3003501	0.129443	0.0115	-3.03189	-2.94766	-0.408196	1700001C02Rik	RIKEN cDNA 1700001C02 gene
ILMN_2670662	0.220965	0.0302	-2.49001	-3.86904	-0.40818	Csde1	cold shock domain containing E1, RNA binding
ILMN_2696418	0.113529	0.00928	-3.15381	-2.73799	-0.408085	Dnaaf1	dynein, axonemal assembly factor 1
ILMN_2672626	0.0346352	0.00102	-4.4413	-0.572032	-0.407993	Myh9	myosin, heavy polypeptide 9, non-muscle
ILMN_2901284	0.0450142	0.00173	-4.12206	-1.09436	-0.407794	Add3	adducin 3 (gamma)
ILMN_2446700	0.0651777	0.00348	-3.71312	-1.7803	-0.407786
ILMN_2446405	0.0151187	0.000185	-5.5274	1.0963	-0.407667
ILMN_2502996	0.0357534	0.00109	-4.40099	-0.637262	-0.407535	Tpr	translocated promoter region, nuclear basket protein
ILMN_1219471	0.285526	0.049	-2.21559	-4.31972	-0.407468	Mylk	myosin, light polypeptide kinase
ILMN_2660082	0.0382974	0.00124	-4.32032	-0.768446	-0.40741	Mcmbp	minichromosome maintenance complex binding protein
ILMN_1224859	0.175085	0.0195	-2.73777	-3.45112	-0.40739	Gimap6	GTPase, IMAP family member 6
ILMN_2795698	0.0650761	0.00346	-3.71665	-1.77431	-0.407174	Paox	polyamine oxidase (exo-N4-amino)
ILMN_1248898	0.221227	0.0303	-2.48822	-3.87202	-0.407105	Uvrag	UV radiation resistance associated gene
ILMN_1227882	0.030275	0.000734	-4.6415	-0.251373	-0.406975	2022-03-04	membrane-associated ring finger (C3HC4) 4
ILMN_1247078	0.0441956	0.00168	-4.14086	-1.06324	-0.406955	Ogt	O-linked N-acetylglucosamine (GlcNAc) transferase (UDP-N-acetylglucosamine:polypeptide-N-acetylglucosaminyl transferase)
ILMN_2976120	0.0325841	0.000878	-4.53093	-0.427782	-0.406933	Ist1	increased sodium tolerance 1 homolog (yeast)
ILMN_1237467	0.375165	0.0837	-1.90387	-4.80735	-0.406929	Rab5b	RAB5B, member RAS oncogene family
ILMN_1241332	0.0429455	0.00159	-4.17379	-1.00886	-0.406829	Mdga2	MAM domain containing glycosylphosphatidylinositol anchor 2
ILMN_2507473	0.0995672	0.00736	-3.2852	-2.51199	-0.406693	Hs6st2	heparan sulfate 6-O-sulfotransferase 2
ILMN_1216110	0.231868	0.0331	-2.43926	-3.95353	-0.406516	Slc35d3	solute carrier family 35, member D3
ILMN_1221009	0.0983984	0.00724	-3.2946	-2.49584	-0.406423	Ppp6r3	protein phosphatase 6, regulatory subunit 3
ILMN_2595815	0.179826	0.0205	-2.70973	-3.49878	-0.406387
ILMN_2698239	0.0571125	0.00271	-3.85903	-1.53367	-0.406341	Fam91a1	family with sequence similarity 91, member A1
ILMN_3133448	0.0421662	0.00152	-4.1991	-0.967142	-0.406338	Mfge8	milk fat globule-EGF factor 8 protein
ILMN_1229545	0.0814019	0.00519	-3.48371	-2.17136	-0.406235	Ncoa6	nuclear receptor coactivator 6
ILMN_1219384	0.00967182	6.86e-05	-6.21507	2.05814	-0.40618	Igsf3	immunoglobulin superfamily, member 3
ILMN_1252206	0.0372833	0.00118	-4.35233	-0.716287	-0.405989	Phtf2	putative homeodomain transcription factor 2
ILMN_2655123	0.122322	0.0105	-3.08447	-2.85726	-0.405581	Ptpre	protein tyrosine phosphatase, receptor type, E
ILMN_2621338	0.038806	0.00128	-4.301	-0.799986	-0.40551	Crkl	v-crk avian sarcoma virus CT10 oncogene homolog-like
ILMN_1240973	0.0200451	0.000332	-5.1437	0.527363	-0.405193	Slc29a4	solute carrier family 29 (nucleoside transporters), member 4
ILMN_1253593	0.0170193	0.000238	-5.35953	0.850224	-0.404769	Tshz3	teashirt zinc finger family member 3
ILMN_3117381	0.209943	0.0277	-2.5392	-3.78673	-0.404749	Fhl1	four and a half LIM domains 1
ILMN_1235278	0.0475028	0.00191	-4.06259	-1.19302	-0.404663	Mtx3	metaxin 3
ILMN_1225348	0.0218182	0.000394	-5.03321	0.359298	-0.404609	Fam102a	family with sequence similarity 102, member A
ILMN_2957070	0.0163129	0.000222	-5.4077	0.92129	-0.404456	Shc1	src homology 2 domain-containing transforming protein C1
ILMN_1225769	0.103737	0.00787	-3.2473	-2.57715	-0.404429
ILMN_2633107	0.0528137	0.00235	-3.94217	-1.39402	-0.403963	Cep152	centrosomal protein 152
ILMN_1250947	0.0617935	0.00319	-3.7627	-1.69629	-0.403937	Txndc5	thioredoxin domain containing 5
ILMN_1258474	0.174039	0.0192	-2.74526	-3.43837	-0.403888	Mia3	melanoma inhibitory activity 3
ILMN_2860649	0.0343681	0.000996	-4.45395	-0.551611	-0.403792	Gbp7	guanylate binding protein 7
ILMN_1254540	0.0244007	0.000501	-4.87999	0.123145	-0.403684	Crbn	cereblon
ILMN_1219193	0.0232012	0.000458	-4.9366	0.210809	-0.403651	Med13l	mediator complex subunit 13-like
ILMN_1225118	0.0655678	0.00351	-3.70747	-1.78988	-0.403638
ILMN_1239386	0.0571125	0.0027	-3.85946	-1.53295	-0.403589	Galnt15	UDP-N-acetyl-alpha-D-galactosamine:polypeptide N-acetylgalactosaminyltransferase 15
ILMN_1228498	0.152048	0.0151	-2.88004	-3.20823	-0.40354	Las1l	LAS1-like (S. cerevisiae)
ILMN_1218058	0.0288284	0.00067	-4.69796	-0.161951	-0.403291	Atp1a1	ATPase, Na+/K+ transporting, alpha 1 polypeptide
ILMN_2866189	0.146183	0.0141	-2.92065	-3.13864	-0.403233	Btg1	B cell translocation gene 1, anti-proliferative
ILMN_1234099	0.0158217	0.000206	-5.45713	0.993822	-0.403207	Fermt1	fermitin family member 1
ILMN_2676512	0.207658	0.0269	-2.55475	-3.76063	-0.403195	Riok1	RIO kinase 1 (yeast)
ILMN_2479432	0.186489	0.0218	-2.67465	-3.55832	-0.40317	Zfp251	zinc finger protein 251
ILMN_2511089	0.0430336	0.0016	-4.16897	-1.01682	-0.403094	Ugcg	UDP-glucose ceramide glucosyltransferase
ILMN_1223811	0.158686	0.0163	-2.83837	-3.27953	-0.402964	Ttn	titin
ILMN_2488997	0.0506562	0.00214	-3.99598	-1.30401	-0.402531	Sft2d2	SFT2 domain containing 2
ILMN_2725969	0.282766	0.048	-2.22752	-4.30048	-0.402459
ILMN_1254763	0.0363839	0.00112	-4.37992	-0.671443	-0.402415	Kif21b	kinesin family member 21B
ILMN_2712867	0.1974	0.0242	-2.6146	-3.65987	-0.402401	Timp2	tissue inhibitor of metalloproteinase 2
ILMN_2818717	0.0947041	0.00679	-3.33041	-2.4343	-0.402348	Aftph	aftiphilin
ILMN_2600465	0.0755082	0.00452	-3.56309	-2.03566	-0.402319	Phactr4	phosphatase and actin regulator 4
ILMN_2870320	0.0324259	0.000871	-4.53559	-0.42031	-0.402047	Prkd2	protein kinase D2
ILMN_2426380	0.0444923	0.00169	-4.13447	-1.07382	-0.401874	Trove2	TROVE domain family, member 2
ILMN_2722081	0.103098	0.00778	-3.25343	-2.56661	-0.401818	Clcn3	chloride channel, voltage-sensitive 3
ILMN_2644845	0.157136	0.016	-2.84861	-3.26201	-0.401757	Trmt6	tRNA methyltransferase 6
ILMN_2635860	0.115097	0.0095	-3.14076	-2.76043	-0.401659
ILMN_1228630	0.100466	0.00749	-3.27534	-2.52893	-0.40158	Psmd4	proteasome (prosome, macropain) 26S subunit, non-ATPase, 4
ILMN_2773191	0.059108	0.00292	-3.81538	-1.60725	-0.401536	Gnao1	guanine nucleotide binding protein, alpha O
ILMN_3132204	0.0263457	0.000573	-4.7959	-0.0079501	-0.401435
ILMN_2743650	0.112099	0.00906	-3.16769	-2.71409	-0.401419	Setd5	SET domain containing 5
ILMN_2813286	0.0798461	0.005	-3.50486	-2.13517	-0.401231	Atxn3	ataxin 3
ILMN_2925094	0.0612709	0.00313	-3.77359	-1.67786	-0.401153	Mpo	myeloperoxidase
ILMN_2737710	0.064267	0.00339	-3.72839	-1.75441	-0.401088	Tiam1	T cell lymphoma invasion and metastasis 1
ILMN_2954575	0.0835416	0.00544	-3.45631	-2.21828	-0.400992	Arhgap30	Rho GTPase activating protein 30
ILMN_2845839	0.07918	0.00491	-3.51496	-2.11789	-0.400984	Zfp763	zinc finger protein 763
ILMN_2720451	0.0603763	0.00303	-3.79274	-1.64548	-0.400921	Dnmt1	DNA methyltransferase (cytosine-5) 1
ILMN_2666205	0.066015	0.00356	-3.69933	-1.80369	-0.400911	Dpp10	dipeptidylpeptidase 10
ILMN_2866185	0.309847	0.0573	-2.12491	-4.4647	-0.400742	Btg1	B cell translocation gene 1, anti-proliferative
ILMN_2872896	0.159381	0.0164	-2.83361	-3.28765	-0.40071	Dnali1	dynein, axonemal, light intermediate polypeptide 1
ILMN_2778195	0.0183931	0.000277	-5.26155	0.704554	-0.400304	Nin	ninein
ILMN_1233272	0.0316263	0.000812	-4.57859	-0.351531	-0.400219	Stk32a	serine/threonine kinase 32A
ILMN_2621448	0.145631	0.0139	-2.92614	-3.12923	-0.400205	Adh7	alcohol dehydrogenase 7 (class IV), mu or sigma polypeptide
ILMN_1218118	0.433756	0.112	-1.72737	-5.06765	-0.400196	Tia1	cytotoxic granule-associated RNA binding protein 1
ILMN_1224982	0.0742793	0.00441	-3.57632	-2.01308	-0.400136	Ago4	argonaute RISC catalytic subunit 4
ILMN_1258988	0.0194295	0.000304	-5.20034	0.612798	-0.400009	Igfbp4	insulin-like growth factor binding protein 4
ILMN_1257060	0.0605714	0.00305	-3.7901	-1.64994	-0.39989	Pla2g15	phospholipase A2, group XV
ILMN_2721385	0.246477	0.037	-2.37579	-4.05853	-0.399836	Dst	dystonin
ILMN_3161372	0.0882345	0.00604	-3.3971	-2.3198	-0.3998	G6b	immunoreceptor tyrosine-based inhibitory motif (ITIM) containing platelet receptor
ILMN_2649291	0.206775	0.0267	-2.56047	-3.75103	-0.399603	Lipa	lysosomal acid lipase A
ILMN_3118707	0.0631409	0.00331	-3.74235	-1.73074	-0.399581	Sla	src-like adaptor
ILMN_2441142	0.0443352	0.00168	-4.13849	-1.06716	-0.399249	9130223C08Rik	RIKEN cDNA 9130223C08 gene
ILMN_2588737	0.0492507	0.00204	-4.02593	-1.25406	-0.399161	Rab3d	RAB3D, member RAS oncogene family
ILMN_2759088	0.203366	0.0258	-2.57933	-3.71932	-0.398917	Odf3b	outer dense fiber of sperm tails 3B
ILMN_1239055	0.0518852	0.00227	-3.96263	-1.35977	-0.398909	Xdh	xanthine dehydrogenase
ILMN_2786160	0.296758	0.0527	-2.17342	-4.38743	-0.398595	Arhgap1	Rho GTPase activating protein 1
ILMN_1237140	0.0319722	0.00084	-4.55814	-0.384215	-0.39853	Sf3b3	splicing factor 3b, subunit 3
ILMN_2681516	0.0868938	0.00586	-3.41446	-2.29002	-0.398491	Slc39a6	solute carrier family 39 (metal ion transporter), member 6
ILMN_2615559	0.193047	0.0232	-2.63904	-3.61859	-0.398488	Dab2ip	disabled 2 interacting protein
ILMN_2524489	0.0894201	0.00619	-3.38346	-2.34321	-0.398324	Afg3l2	AFG3-like AAA ATPase 2
ILMN_1217072	0.0250134	0.000525	-4.85018	0.0768022	-0.398324	Cyp4a12b	cytochrome P450, family 4, subfamily a, polypeptide 12B
ILMN_1228850	0.0432237	0.00162	-4.16285	-1.02691	-0.398199	Ccnl1	cyclin L1
ILMN_1250036	0.181038	0.0207	-2.70378	-3.50889	-0.398169
ILMN_2646631	0.111022	0.0089	-3.17788	-2.69657	-0.398151	Nfib	nuclear factor I/B
ILMN_2681906	0.0329303	0.000895	-4.51945	-0.446189	-0.398139	Copa	coatomer protein complex subunit alpha
ILMN_2955671	0.201338	0.0252	-2.59271	-3.69679	-0.39807	Slc38a2	solute carrier family 38, member 2
ILMN_2569683	0.335162	0.0673	-2.03139	-4.61169	-0.397979	Frmd4b	FERM domain containing 4B
ILMN_1243902	0.0558821	0.00261	-3.88096	-1.49678	-0.397885
ILMN_2514368	0.0598249	0.00297	-3.80526	-1.62433	-0.39786	Lrrc3	leucine rich repeat containing 3
ILMN_2707291	0.379848	0.0859	-1.88851	-4.83052	-0.39778	Prdm2	PR domain containing 2, with ZNF domain
ILMN_2745450	0.0303348	0.000741	-4.63535	-0.261131	-0.39773	Tlk1	tousled-like kinase 1
ILMN_2903698	0.204824	0.0262	-2.57029	-3.73453	-0.397719	Snapc3	small nuclear RNA activating complex, polypeptide 3
ILMN_1255834	0.0291291	0.000679	-4.68975	-0.174934	-0.397638	Stk17b	serine/threonine kinase 17b (apoptosis-inducing)
ILMN_1223875	0.0269673	0.000596	-4.77119	-0.0466688	-0.397567	Rasd2	RASD family, member 2
ILMN_1232948	0.73251	0.379	-0.917009	-6.03764	-0.397255
ILMN_1232850	0.165252	0.0175	-2.79659	-3.35089	-0.397029	Cpne6	copine VI
ILMN_2916686	0.112922	0.00918	-3.16028	-2.72685	-0.396887	Ankle2	ankyrin repeat and LEM domain containing 2
ILMN_1241171	0.0195985	0.000313	-5.18145	0.584359	-0.396732	Anxa3	annexin A3
ILMN_1247312	0.0808019	0.0051	-3.4935	-2.15461	-0.396592	Kpna3	karyopherin (importin) alpha 3
ILMN_2663230	0.15166	0.015	-2.8826	-3.20384	-0.396336	Slco3a1	solute carrier organic anion transporter family, member 3a1
ILMN_2717621	0.148757	0.0146	-2.9005	-3.17318	-0.396252	Rps15a	ribosomal protein S15A
ILMN_2458130	0.179464	0.0204	-2.71155	-3.4957	-0.396205	2810455B08Rik	RIKEN cDNA 2810455B08 gene
ILMN_1239390	0.224904	0.0313	-2.46963	-3.90303	-0.396171	A130001G05Rik	RIKEN cDNA A130001G05 gene
ILMN_1213331	0.0425361	0.00154	-4.18952	-0.982929	-0.396165	Kidins220	kinase D-interacting substrate 220
ILMN_2682613	0.0432237	0.00161	-4.16399	-1.02503	-0.396138	Igfbp5	insulin-like growth factor binding protein 5
ILMN_2659997	0.368677	0.0808	-1.92471	-4.77578	-0.395927	Acaa1b	acetyl-Coenzyme A acyltransferase 1B
ILMN_2649148	0.120114	0.0102	-3.10289	-2.82557	-0.395757
ILMN_2549613	0.177088	0.0199	-2.72612	-3.47094	-0.395698	Aftph	aftiphilin
ILMN_3155815	0.20304	0.0257	-2.58194	-3.71492	-0.395461	Rab44	RAB44, member RAS oncogene family
ILMN_3155274	0.0342022	0.000984	-4.46109	-0.54009	-0.395454	Ube3a	ubiquitin protein ligase E3A
ILMN_1215689	0.418234	0.105	-1.76977	-5.00634	-0.395417
ILMN_1238847	0.255247	0.0393	-2.34058	-4.11644	-0.39533	Cd3e	CD3 antigen, epsilon polypeptide
ILMN_2825020	0.0273623	0.000612	-4.75464	-0.0726506	-0.395168	Rassf5	Ras association (RalGDS/AF-6) domain family member 5
ILMN_2662802	0.118175	0.00992	-3.11634	-2.80245	-0.395043	Ptx3	pentraxin related gene
ILMN_1240146	0.343065	0.0701	-2.00821	-4.64768	-0.394983	Tor1b	torsin family 1, member B
ILMN_3038404	0.273639	0.045	-2.26364	-4.24201	-0.394935	Tcf25	transcription factor 25 (basic helix-loop-helix)
ILMN_2861644	0.0450142	0.00173	-4.12247	-1.09368	-0.394916	Rb1	retinoblastoma 1
ILMN_2740407	0.0707913	0.00404	-3.62723	-1.92629	-0.394842	Pde2a	phosphodiesterase 2A, cGMP-stimulated
ILMN_2925196	0.194632	0.0235	-2.6316	-3.63116	-0.394828	Aqr	aquarius
ILMN_2674351	0.0399505	0.00135	-4.26847	-0.853214	-0.394771	Ednra	endothelin receptor type A
ILMN_2733356	0.0196696	0.000318	-5.1717	0.569665	-0.394729	Endod1	endonuclease domain containing 1
ILMN_2440033	0.0547471	0.0025	-3.90421	-1.45769	-0.394332	Pcm1	pericentriolar material 1
ILMN_2697205	0.0868582	0.00585	-3.41521	-2.28873	-0.394131	Astn1	astrotactin 1
ILMN_2743932	0.14154	0.0133	-2.95329	-3.08266	-0.394056
ILMN_1227863	0.0428534	0.00158	-4.17758	-1.0026	-0.394044	Ube2n	ubiquitin-conjugating enzyme E2N
ILMN_1244913	0.0217143	0.00039	-5.03855	0.367467	-0.394032	Ryr2	ryanodine receptor 2, cardiac
ILMN_3122961	0.358285	0.0765	-1.9569	-4.72669	-0.394031	Gbp2	guanylate binding protein 2
ILMN_2449620	0.310836	0.0578	-2.1204	-4.47185	-0.39401	5830427D02Rik	RIKEN cDNA 5830427D02 gene
ILMN_2474887	0.347281	0.0719	-1.99297	-4.67125	-0.393966	Nelfa	negative elongation factor complex member A, Whsc2
ILMN_1247054	0.0694766	0.00389	-3.64833	-1.89037	-0.393905
ILMN_2980532	0.0829544	0.00537	-3.4643	-2.20459	-0.393825	Tgfbr1	transforming growth factor, beta receptor I
ILMN_2774596	0.232494	0.0332	-2.43694	-3.95737	-0.393707	Lamc1	laminin, gamma 1
ILMN_3144232	0.0541168	0.00245	-3.9178	-1.43488	-0.393637	Stmnd1	stathmin domain containing 1
ILMN_1213786	0.027513	0.000617	-4.74948	-0.0807634	-0.393611	Mphosph9	M-phase phosphoprotein 9
ILMN_2488000	0.0617766	0.00319	-3.7631	-1.69561	-0.393568
ILMN_2623056	0.142924	0.0135	-2.94478	-3.09725	-0.393561	Clspn	claspin
ILMN_3029489	0.310995	0.0579	-2.11948	-4.47331	-0.393514	Ciart	circadian associated repressor of transcription
ILMN_2783403	0.0890941	0.00614	-3.38735	-2.33653	-0.393512	Ptpn12	protein tyrosine phosphatase, non-receptor type 12
ILMN_2427454	0.0311012	0.000779	-4.60447	-0.310252	-0.393375	Npc1	Niemann-Pick type C1
ILMN_2652414	0.0359659	0.0011	-4.39345	-0.649497	-0.393225	Ncald	neurocalcin delta
ILMN_2594593	0.147135	0.0143	-2.91072	-3.15566	-0.393162	Mpp5	membrane protein, palmitoylated 5 (MAGUK p55 subfamily member 5)
ILMN_2439638	0.0263457	0.000572	-4.79601	-0.0077727	-0.393157	Traf3	TNF receptor-associated factor 3
ILMN_1217817	0.414738	0.103	-1.7806	-4.99056	-0.393054	D4Ertd681e	DNA segment, Chr 4, ERATO Doi 681, expressed
ILMN_2750725	0.103686	0.00786	-3.24811	-2.57575	-0.392968	Pigz	phosphatidylinositol glycan anchor biosynthesis, class Z
ILMN_1260383	0.203164	0.0257	-2.58117	-3.71622	-0.39292	Mdn1	midasin AAA ATPase 1
ILMN_2623280	0.0340144	0.00097	-4.47016	-0.52546	-0.392871	Osmr	oncostatin M receptor
ILMN_2484987	0.0670595	0.00366	-3.68324	-1.83103	-0.392793	Man2b1	mannosidase 2, alpha B1
ILMN_2450121	0.0285182	0.000657	-4.70962	-0.14355	-0.392628	Akap11	A kinase (PRKA) anchor protein 11
ILMN_2661005	0.145865	0.014	-2.92368	-3.13344	-0.3925	Arel1	apoptosis resistant E3 ubiquitin protein ligase 1
ILMN_1221011	0.0110708	9.85e-05	-5.95917	1.70887	-0.392279	Zc2hc1a	zinc finger, C2HC-type containing 1A
ILMN_2452255	0.0834155	0.00542	-3.45922	-2.21329	-0.392225	Irf2bp2	interferon regulatory factor 2 binding protein 2
ILMN_1218207	0.10876	0.00855	-3.20055	-2.65757	-0.392178	Trim29	tripartite motif-containing 29
ILMN_2500540	0.0330514	0.000901	-4.51474	-0.453751	-0.392164	Lin7a	lin-7 homolog A (C. elegans)
ILMN_2466121	0.347624	0.0721	-1.99187	-4.67294	-0.39213	Twistnb	twist basic helix-loop-helix transcription factor 1 neighbor
ILMN_2502471	0.0775176	0.00473	-3.53696	-2.0803	-0.392115	Fam46a	family with sequence similarity 46, member A
ILMN_1244134	0.23003	0.0326	-2.447	-3.94066	-0.392026	Lrp4	low density lipoprotein receptor-related protein 4
ILMN_3161263	0.129326	0.0115	-3.03351	-2.94487	-0.391971	Fzd5	frizzled class receptor 5
ILMN_2889899	0.0892885	0.00617	-3.38532	-2.34001	-0.391909	Colgalt2	collagen beta(1-O)galactosyltransferase 2
ILMN_1252402	0.133009	0.012	-3.01016	-2.98499	-0.391873	Tead1	TEA domain family member 1
ILMN_2607160	0.370298	0.0815	-1.91942	-4.78382	-0.391872	Pum2	pumilio RNA-binding family member 2
ILMN_2671195	0.184808	0.0214	-2.68347	-3.54336	-0.391795	St8sia4	ST8 alpha-N-acetyl-neuraminide alpha-2,8-sialyltransferase 4
ILMN_3003567	0.20637	0.0265	-2.56343	-3.74606	-0.391786	Khsrp	KH-type splicing regulatory protein
ILMN_2615855	0.653697	0.282	-1.13088	-5.82535	-0.391718	Hnrnpa2b1	heterogeneous nuclear ribonucleoprotein A2/B1
ILMN_2697652	0.276543	0.046	-2.25196	-4.26095	-0.391656	Chd4	chromodomain helicase DNA binding protein 4
ILMN_1249637	0.195739	0.0238	-2.62405	-3.64391	-0.391566	Peg13	paternally expressed 13
ILMN_2642403	0.027329	0.000609	-4.75726	-0.0685387	-0.391491	Lmo4	LIM domain only 4
ILMN_1259677	0.0388007	0.00128	-4.3027	-0.797221	-0.391412	Cct8	chaperonin containing Tcp1, subunit 8 (theta)
ILMN_3123970	0.074112	0.0044	-3.57825	-2.00978	-0.39141	Stag2	stromal antigen 2
ILMN_2605417	0.0174332	0.000249	-5.32993	0.806369	-0.391325	Cfap97	cilia and flagella associated protein 97
ILMN_3153982	0.0193975	0.0003	-5.20794	0.624217	-0.391229	Nacc2	nucleus accumbens associated 2, BEN and BTB (POZ) domain containing
ILMN_2628258	0.21816	0.0296	-2.50198	-3.84904	-0.391043	Syvn1	synovial apoptosis inhibitor 1, synoviolin
ILMN_2631192	0.0778184	0.00476	-3.53288	-2.08727	-0.390901	Vps26b	VPS26 retromer complex component B
ILMN_2799667	0.0210444	0.000367	-5.07855	0.42849	-0.390873	Apmap	adipocyte plasma membrane associated protein
ILMN_1252479	0.408517	0.0998	-1.79866	-4.96412	-0.390798
ILMN_1232176	0.0947705	0.0068	-3.32949	-2.43588	-0.390521	Zfp518b	zinc finger protein 518B
ILMN_2430579	0.0432559	0.00162	-4.16202	-1.02829	-0.39043	Ndst1	N-deacetylase/N-sulfotransferase (heparan glucosaminyl) 1
ILMN_2765463	0.087889	0.00597	-3.40406	-2.30785	-0.390426	Supt16	suppressor of Ty 16
ILMN_2700059	0.0127832	0.000135	-5.7438	1.40697	-0.390294	Slc12a2	solute carrier family 12, member 2
ILMN_2679984	0.0319722	0.00084	-4.55831	-0.383932	-0.390199	Slc30a4	solute carrier family 30 (zinc transporter), member 4
ILMN_2807335	0.237525	0.0344	-2.41742	-3.98975	-0.390179	Fam107b	family with sequence similarity 107, member B
ILMN_2752994	0.0386208	0.00126	-4.31117	-0.783384	-0.390064	Fbxo32	F-box protein 32
ILMN_2488062	0.0801334	0.00503	-3.50103	-2.14172	-0.389961	Hs6st2	heparan sulfate 6-O-sulfotransferase 2
ILMN_2678200	0.0160658	0.000211	-5.43868	0.966788	-0.389631	Gars	glycyl-tRNA synthetase
ILMN_1248843	0.0511077	0.00219	-3.98155	-1.32812	-0.389501	Gata3	GATA binding protein 3
ILMN_1225718	0.048942	0.00202	-4.03112	-1.2454	-0.389431	Hmgcr	3-hydroxy-3-methylglutaryl-Coenzyme A reductase
ILMN_2720479	0.0666666	0.00363	-3.6892	-1.8209	-0.38929	Lpgat1	lysophosphatidylglycerol acyltransferase 1
ILMN_2893321	0.0855772	0.0057	-3.42992	-2.26351	-0.389033	Fam185a	family with sequence similarity 185, member A
ILMN_2495051	0.204824	0.0262	-2.57027	-3.73455	-0.389003	4930518I15Rik	RIKEN cDNA 4930518I15 gene
ILMN_1213273	0.106699	0.00827	-3.21886	-2.62606	-0.388917	Lrig3	leucine-rich repeats and immunoglobulin-like domains 3
ILMN_2845039	0.14709	0.0143	-2.91172	-3.15394	-0.388836	Eif3a	eukaryotic translation initiation factor 3, subunit A
ILMN_2674890	0.528551	0.173	-1.45721	-5.43725	-0.388815	Tbl1x	transducin (beta)-like 1 X-linked
ILMN_3163486	0.0384479	0.00125	-4.31632	-0.774975	-0.3888	Heca	hdc homolog, cell cycle regulator
ILMN_2901131	0.146277	0.0141	-2.91967	-3.14032	-0.388605	Pirt	phosphoinositide-interacting regulator of transient receptor potential channels
ILMN_3007956	0.0813242	0.00517	-3.4852	-2.16882	-0.388551	Gzf1	GDNF-inducible zinc finger protein 1
ILMN_2845080	0.0378534	0.00121	-4.33604	-0.742819	-0.388525	Psap	prosaposin
ILMN_1218310	0.176409	0.0198	-2.72941	-3.46534	-0.38844	Piga	phosphatidylinositol glycan anchor biosynthesis, class A
ILMN_2590321	0.158862	0.0163	-2.83642	-3.28286	-0.388328	Nhlrc2	NHL repeat containing 2
ILMN_1257209	0.0202806	0.000341	-5.12503	0.499094	-0.388293	Wipf1	WAS/WASL interacting protein family, member 1
ILMN_1250309	0.0345936	0.00101	-4.44368	-0.568194	-0.388144	Lonrf1	LON peptidase N-terminal domain and ring finger 1
ILMN_2469264	0.0542934	0.00247	-3.91248	-1.44382	-0.388024	Aff1	AF4/FMR2 family, member 1
ILMN_3155245	0.237436	0.0343	-2.41772	-3.98925	-0.38769	Arhgap25	Rho GTPase activating protein 25
ILMN_1242794	0.0616378	0.00317	-3.76763	-1.68794	-0.387555	Insr	insulin receptor
ILMN_2562146	0.166004	0.0177	-2.79124	-3.36002	-0.387508	Ankhd1	ankyrin repeat and KH domain containing 1
ILMN_2655005	0.14709	0.0143	-2.91128	-3.1547	-0.387468	Wnk1	WNK lysine deficient protein kinase 1
ILMN_1244117	0.427553	0.109	-1.74553	-5.0415	-0.387387	AI314180	expressed sequence AI314180
ILMN_1256309	0.0250134	0.000526	-4.84862	0.0743737	-0.387315	Luzp2	leucine zipper protein 2
ILMN_2968123	0.074505	0.00444	-3.5733	-2.01823	-0.386912	Slc7a14	solute carrier family 7 (cationic amino acid transporter, y+ system), member 14
ILMN_2447991	0.0836503	0.00547	-3.45316	-2.22369	-0.386876	A730054J21Rik	RIKEN cDNA A730054J21 gene
ILMN_2432075	0.084361	0.00558	-3.44268	-2.24164	-0.386643	Gid8	GID complex subunit 8
ILMN_2947526	0.641252	0.27	-1.16229	-5.79118	-0.386626	Ecm1	extracellular matrix protein 1
ILMN_2520446	0.0393147	0.00131	-4.28717	-0.822596	-0.386547
ILMN_2997796	0.0655678	0.00351	-3.70729	-1.79019	-0.386465	Mlec	malectin
ILMN_3008068	0.364364	0.079	-1.93768	-4.75604	-0.386437	Scara5	scavenger receptor class A, member 5
ILMN_1242378	0.151327	0.015	-2.88534	-3.19915	-0.386339	Suco	SUN domain containing ossification factor
ILMN_2659151	0.189634	0.0224	-2.65837	-3.58588	-0.386248	Thbs1	thrombospondin 1
ILMN_2758662	0.0298968	0.000713	-4.65879	-0.223935	-0.386197
ILMN_2700608	0.0340144	0.000971	-4.46907	-0.527227	-0.386035	Stx1a	syntaxin 1A (brain)
ILMN_2626773	0.175723	0.0196	-2.7336	-3.45822	-0.385992	Rbak	RB-associated KRAB zinc finger
ILMN_2584490	0.241307	0.0354	-2.40124	-4.01652	-0.385649	Fam178a	family with sequence similarity 178, member A
ILMN_1215246	0.0702478	0.00399	-3.63389	-1.91495	-0.38563	Mccc1	methylcrotonoyl-Coenzyme A carboxylase 1 (alpha)
ILMN_2636200	0.26573	0.0426	-2.29561	-4.18999	-0.38549	Syne1	spectrin repeat containing, nuclear envelope 1
ILMN_2435996	0.125392	0.0109	-3.06131	-2.89709	-0.385288	Tsr3	TSR3 20S rRNA accumulation
ILMN_1229343	0.323517	0.0629	-2.07154	-4.54892	-0.385284	Mboat2	membrane bound O-acyltransferase domain containing 2
ILMN_2634317	0.103113	0.00779	-3.25311	-2.56717	-0.385282	Slc1a3	solute carrier family 1 (glial high affinity glutamate transporter), member 3
ILMN_2663065	0.0219524	0.000399	-5.02538	0.347313	-0.385182	Manea	mannosidase, endo-alpha
ILMN_2674666	0.772322	0.437	-0.807205	-6.13194	-0.384987
ILMN_2856926	0.112964	0.00919	-3.15975	-2.72777	-0.384934	Adgrg5	adhesion G protein-coupled receptor G5
ILMN_1224413	0.409832	0.101	-1.79386	-4.97115	-0.384818	Rasal2	RAS protein activator like 2
ILMN_2777722	0.0473644	0.0019	-4.06594	-1.18746	-0.384769	Kdm5b	lysine (K)-specific demethylase 5B
ILMN_2638147	0.0322732	0.000865	-4.54034	-0.412709	-0.384743	Klhdc10	kelch domain containing 10
ILMN_1250338	0.265221	0.0425	-2.29729	-4.18726	-0.384698	E130308A19Rik	RIKEN cDNA E130308A19 gene
ILMN_1238509	0.294966	0.052	-2.18159	-4.37434	-0.384692	Hmgxb4	HMG box domain containing 4
ILMN_1224736	0.185612	0.0216	-2.67975	-3.54967	-0.384657	Zmiz1	zinc finger, MIZ-type containing 1
ILMN_1233894	0.120909	0.0103	-3.09566	-2.83801	-0.384529	Dtnb	dystrobrevin, beta
ILMN_2469320	0.281325	0.0475	-2.233	-4.29163	-0.38436	2610319H10Rik	RIKEN cDNA 2610319H10 gene
ILMN_1231094	0.0682899	0.0038	-3.6626	-1.86611	-0.384264	Smyd3	SET and MYND domain containing 3
ILMN_1237666	0.207658	0.0269	-2.55486	-3.76045	-0.384204	Hgf	hepatocyte growth factor
ILMN_2658392	0.0389552	0.00129	-4.29629	-0.807693	-0.384036	Atp2c1	ATPase, Ca++-sequestering
ILMN_2492292	0.0319722	0.000836	-4.56087	-0.379851	-0.38394	Adnp	activity-dependent neuroprotective protein
ILMN_2689333	0.21887	0.0298	-2.49822	-3.85532	-0.383897	Csnk1e	casein kinase 1, epsilon
ILMN_1252335	0.165918	0.0177	-2.79223	-3.35833	-0.383607	Gpat4	glycerol-3-phosphate acyltransferase 4
ILMN_2664706	0.141231	0.0132	-2.95677	-3.07668	-0.383578	Chic1	cysteine-rich hydrophobic domain 1
ILMN_2753604	0.0506744	0.00214	-3.99512	-1.30546	-0.38337	Cdc42se2	CDC42 small effector 2
ILMN_1245754	0.0283095	0.000648	-4.7188	-0.12907	-0.383176	Cd84	CD84 antigen
ILMN_1242176	0.0810566	0.00513	-3.48979	-2.16095	-0.383166	Fam76a	family with sequence similarity 76, member A
ILMN_2732465	0.557296	0.195	-1.38218	-5.53265	-0.383121	Mef2c	myocyte enhancer factor 2C
ILMN_1245467	0.0420571	0.0015	-4.20853	-0.951621	-0.383112	Ccdc127	coiled-coil domain containing 127
ILMN_2549315	0.183526	0.0212	-2.69092	-3.53072	-0.383087	2900097C17Rik	RIKEN cDNA 2900097C17 gene
ILMN_1232517	0.0600758	0.00299	-3.80019	-1.6329	-0.383029	Helz	helicase with zinc finger domain
ILMN_2767615	0.047884	0.00194	-4.05442	-1.20661	-0.382836	Atp1b1	ATPase, Na+/K+ transporting, beta 1 polypeptide
ILMN_2515273	0.477288	0.138	-1.60235	-5.24344	-0.382704	Slc27a2	solute carrier family 27 (fatty acid transporter), member 2
ILMN_1259048	0.141907	0.0133	-2.95059	-3.08729	-0.382619	Ube2q1	ubiquitin-conjugating enzyme E2Q family member 1
ILMN_2687111	0.0310277	0.000776	-4.60705	-0.306141	-0.382487
ILMN_2739303	0.0150358	0.000181	-5.54273	1.11855	-0.382334	Slc18a2	solute carrier family 18 (vesicular monoamine), member 2
ILMN_2694397	0.0294713	0.000688	-4.68132	-0.188264	-0.382267	Poldip3	polymerase (DNA-directed), delta interacting protein 3
ILMN_2705570	0.178625	0.0202	-2.71744	-3.48569	-0.382017	Mettl21a	methyltransferase like 21A
ILMN_2463181	0.45727	0.126	-1.65759	-5.16672	-0.381947	Tnc	tenascin C
ILMN_2599692	0.0195671	0.000311	-5.18494	0.589607	-0.381835	Gldn	gliomedin
ILMN_2698757	0.203874	0.0259	-2.57639	-3.72426	-0.381834	Ppm1l	protein phosphatase 1 (formerly 2C)-like
ILMN_2440486	0.422879	0.107	-1.75757	-5.02408	-0.381703	3300002A11Rik	RIKEN cDNA 3300002A11 gene
ILMN_2619574	0.0387488	0.00127	-4.30544	-0.792734	-0.381658	Slc35e3	solute carrier family 35, member E3
ILMN_2926480	0.0277961	0.000629	-4.73703	-0.100354	-0.381647	Diras2	DIRAS family, GTP-binding RAS-like 2
ILMN_2678211	0.048942	0.00202	-4.0309	-1.24578	-0.381582	Ciita	class II transactivator
ILMN_2716719	0.115667	0.00957	-3.13648	-2.76779	-0.381382	Akap17b	A kinase (PRKA) anchor protein 17B
ILMN_3110132	0.319653	0.0614	-2.08496	-4.52783	-0.381322	Rbfox3	RNA binding protein, fox-1 homolog (C. elegans) 3
ILMN_1239814	0.0222947	0.000417	-4.99634	0.3028	-0.381148	Ntng2	netrin G2
ILMN_2629690	0.031497	0.000801	-4.58713	-0.337893	-0.381082	Ipo8	importin 8
ILMN_3142257	0.0153525	0.000193	-5.50011	1.05659	-0.380836	Mtus1	mitochondrial tumor suppressor 1
ILMN_1236758	0.171327	0.0187	-2.75904	-3.41491	-0.38079	Wfdc2	WAP four-disulfide core domain 2
ILMN_2964785	0.102712	0.00775	-3.25614	-2.56195	-0.380738	Zfhx2	zinc finger homeobox 2
ILMN_2831283	0.0543404	0.00248	-3.91088	-1.4465	-0.380537	Tmem43	transmembrane protein 43
ILMN_2914347	0.0507809	0.00216	-3.99178	-1.31104	-0.38051	Sppl2a	signal peptide peptidase like 2A
ILMN_1224945	0.287013	0.0495	-2.20958	-4.32941	-0.380448
ILMN_1221187	0.0785844	0.00483	-3.52421	-2.10209	-0.380418	Cabs1	calcium binding protein, spermatid specific 1
ILMN_2768841	0.023217	0.000459	-4.93545	0.209042	-0.380402	Rab22a	RAB22A, member RAS oncogene family
ILMN_2611000	0.182488	0.021	-2.69587	-3.52231	-0.380311	Il1r2	interleukin 1 receptor, type II
ILMN_2461088	0.0875046	0.00592	-3.40892	-2.29951	-0.380151	5430440L12Rik	RIKEN cDNA 5430440L12 gene
ILMN_1228441	0.0612699	0.00313	-3.7741	-1.67699	-0.380019
ILMN_3002943	0.0993956	0.00734	-3.28685	-2.50915	-0.379988	Tmed10	transmembrane emp24-like trafficking protein 10 (yeast)
ILMN_2636005	0.0349054	0.00104	-4.42894	-0.592005	-0.379821	Rassf10	Ras association (RalGDS/AF-6) domain family (N-terminal) member 10
ILMN_2416628	0.0131423	0.000143	-5.70353	1.34972	-0.379765	Cyth4	cytohesin 4
ILMN_1254669	0.027836	0.000631	-4.73536	-0.102986	-0.379693	Sypl	synaptophysin-like protein
ILMN_2686244	0.112449	0.00911	-3.16456	-2.71948	-0.379681	Rassf4	Ras association (RalGDS/AF-6) domain family member 4
ILMN_2496817	0.0363566	0.00112	-4.38081	-0.670003	-0.379673	Ulk2	unc-51 like kinase 2
ILMN_1250379	0.071903	0.00417	-3.60891	-1.9575	-0.379468	Pcdha7	protocadherin alpha 7
ILMN_2691227	0.0467333	0.00185	-4.08335	-1.15854	-0.379342	Hsdl1	hydroxysteroid dehydrogenase like 1
ILMN_1214419	0.0473487	0.0019	-4.06646	-1.18659	-0.378926	Cxcl10	chemokine (C-X-C motif) ligand 10
ILMN_1237197	0.323206	0.0627	-2.07297	-4.54667	-0.378834	Nrp1	neuropilin 1
ILMN_2422438	0.0319722	0.000839	-4.5586	-0.383478	-0.3788	Dock5	dedicator of cytokinesis 5
ILMN_2515830	0.250972	0.0382	-2.35732	-4.08894	-0.378652	C1galt1	core 1 synthase, glycoprotein-N-acetylgalactosamine 3-beta-galactosyltransferase, 1
ILMN_1237573	0.0584521	0.00285	-3.82925	-1.58384	-0.378626	Rasa1	RAS p21 protein activator 1
ILMN_2773110	0.415454	0.103	-1.77785	-4.99458	-0.378584	Cdc25a	cell division cycle 25A
ILMN_2712066	0.0263689	0.000577	-4.79154	-0.0147801	-0.378579
ILMN_3008859	0.064267	0.00339	-3.72815	-1.75481	-0.378561	Ctsc	cathepsin C
ILMN_1259753	0.325815	0.0636	-2.06478	-4.55951	-0.378552	Sp4	trans-acting transcription factor 4
ILMN_3148662	0.174812	0.0194	-2.74028	-3.44685	-0.378501	Srsf5	serine/arginine-rich splicing factor 5
ILMN_2751854	0.222497	0.0307	-2.48093	-3.88419	-0.378453	Ndrg4	N-myc downstream regulated gene 4
ILMN_2687745	0.262474	0.0417	-2.30722	-4.17105	-0.378403	Pnpla2	patatin-like phospholipase domain containing 2
ILMN_2607547	0.0371216	0.00116	-4.359	-0.705438	-0.378341	Atp6ap1	ATPase, H+ transporting, lysosomal accessory protein 1
ILMN_3160697	0.0432237	0.00162	-4.16281	-1.02697	-0.378247	Angel2	angel homolog 2 (Drosophila)
ILMN_2734598	0.0615865	0.00316	-3.76844	-1.68658	-0.377988	Cyp2a5	cytochrome P450, family 2, subfamily a, polypeptide 5
ILMN_2763679	0.207812	0.027	-2.55351	-3.76271	-0.377952	Sipa1l1	signal-induced proliferation-associated 1 like 1
ILMN_2747430	0.0783363	0.00481	-3.52702	-2.09727	-0.377951	Atp7a	ATPase, Cu++ transporting, alpha polypeptide
ILMN_2624713	0.268077	0.0433	-2.28636	-4.20507	-0.37792	Mast4	microtubule associated serine/threonine kinase family member 4
ILMN_1251634	0.0610551	0.0031	-3.78055	-1.66609	-0.377841	Gria3	glutamate receptor, ionotropic, AMPA3 (alpha 3)
ILMN_2635260	0.0508819	0.00217	-3.98847	-1.31656	-0.377789	Fryl	FRY like transcription coactivator
ILMN_2594926	0.205141	0.0263	-2.569	-3.73669	-0.377656	Cyp2b10	cytochrome P450, family 2, subfamily b, polypeptide 10
ILMN_2588050	0.0183683	0.000275	-5.26436	0.708746	-0.377595
ILMN_2706268	0.186489	0.0218	-2.67466	-3.55829	-0.377511	Scara3	scavenger receptor class A, member 3
ILMN_2760064	0.27384	0.0451	-2.26246	-4.24394	-0.377385	Focad	focadhesin
ILMN_2468405	0.123713	0.0107	-3.07153	-2.87951	-0.377362	Chd2	chromodomain helicase DNA binding protein 2
ILMN_1220980	0.0457617	0.00179	-4.10282	-1.12623	-0.377241	Mios	missing oocyte, meiosis regulator, homolog (Drosophila)
ILMN_2821247	0.13166	0.0118	-3.01721	-2.97289	-0.377085	Necab1	N-terminal EF-hand calcium binding protein 1
ILMN_1250409	0.0509274	0.00217	-3.98756	-1.31807	-0.376991	Tap1	transporter 1, ATP-binding cassette, sub-family B (MDR/TAP)
ILMN_2655024	0.0466901	0.00184	-4.08459	-1.15647	-0.376961	Il17ra	interleukin 17 receptor A
ILMN_1255063	0.0588368	0.00289	-3.82066	-1.59834	-0.376702	Ece1	endothelin converting enzyme 1
ILMN_2662690	0.14338	0.0135	-2.94115	-3.10348	-0.376681	Ptprf	protein tyrosine phosphatase, receptor type, F
ILMN_2870672	0.244577	0.0365	-2.38392	-4.04513	-0.376608	Fbln1	fibulin 1
ILMN_2952466	0.10944	0.00867	-3.19229	-2.67177	-0.376572	Trove2	TROVE domain family, member 2
ILMN_2651297	0.038806	0.00128	-4.30167	-0.798894	-0.37651	Vsir	V-set immunoregulatory receptor
ILMN_2597899	0.133086	0.012	-3.00841	-2.98801	-0.376438	Zfc3h1	zinc finger, C3H1-type containing
ILMN_1231989	0.109882	0.00874	-3.18782	-2.67947	-0.376401	Exoc5	exocyst complex component 5
ILMN_1254736	0.0401647	0.00136	-4.26409	-0.860391	-0.376274	Myo5a	myosin VA
ILMN_2902625	0.0566628	0.00267	-3.86636	-1.52132	-0.376199	Qrich1	glutamine-rich 1
ILMN_1255053	0.475278	0.137	-1.60757	-5.23626	-0.376169	Plk1	polo-like kinase 1
ILMN_2948143	0.0945717	0.00678	-3.33155	-2.43233	-0.376108	Slc7a11	solute carrier family 7 (cationic amino acid transporter, y+ system), member 11
ILMN_1217055	0.0180786	0.000267	-5.28448	0.738777	-0.375831	Rab3gap2	RAB3 GTPase activating protein subunit 2
ILMN_2908846	0.0899809	0.00625	-3.37755	-2.35334	-0.375782	Iqgap2	IQ motif containing GTPase activating protein 2
ILMN_2442914	0.160501	0.0166	-2.8263	-3.30015	-0.375627	Lsm14b	LSM family member 14B
ILMN_2611728	0.0232439	0.000461	-4.93238	0.204298	-0.375585	Srsf6	serine/arginine-rich splicing factor 6
ILMN_2649172	0.170993	0.0187	-2.76162	-3.41051	-0.375553	Zcchc18	zinc finger, CCHC domain containing 18
ILMN_1243107	0.161939	0.0169	-2.81632	-3.31721	-0.375539	Arap3	ArfGAP with RhoGAP domain, ankyrin repeat and PH domain 3
ILMN_2647864	0.0924022	0.00651	-3.35423	-2.39338	-0.375525	Ogt	O-linked N-acetylglucosamine (GlcNAc) transferase (UDP-N-acetylglucosamine:polypeptide-N-acetylglucosaminyl transferase)
ILMN_2487847	0.0376593	0.0012	-4.34249	-0.732317	-0.375436	Uhrf1bp1	UHRF1 (ICBP90) binding protein 1
ILMN_2466601	0.0810566	0.00514	-3.48954	-2.16138	-0.375396	Wdr7	WD repeat domain 7
ILMN_2588456	0.423312	0.107	-1.75643	-5.02572	-0.375111	Tgs1	trimethylguanosine synthase 1
ILMN_2641132	0.0362933	0.00112	-4.3843	-0.664328	-0.375026	Cnksr2	connector enhancer of kinase suppressor of Ras 2
ILMN_2502860	0.0660208	0.00356	-3.69905	-1.80418	-0.375009	Ern1	endoplasmic reticulum (ER) to nucleus signalling 1
ILMN_2886947	0.0573511	0.00273	-3.85393	-1.54226	-0.374946	Yod1	YOD1 deubiquitinase
ILMN_2504698	0.0336311	0.000942	-4.48797	-0.496784	-0.374898	Trip12	thyroid hormone receptor interactor 12
ILMN_1228320	0.0321321	0.000855	-4.54709	-0.401899	-0.374787	Cfp	complement factor properdin
ILMN_1239002	0.024933	0.000521	-4.85463	0.0837287	-0.374652	Pafah1b1	platelet-activating factor acetylhydrolase, isoform 1b, subunit 1
ILMN_2697954	0.120107	0.0102	-3.10317	-2.8251	-0.374575	Chd9	chromodomain helicase DNA binding protein 9
ILMN_1226328	0.179343	0.0204	-2.71212	-3.49473	-0.374537	Sobp	sine oculis-binding protein homolog (Drosophila)
ILMN_1219896	0.115867	0.00961	-3.13441	-2.77135	-0.374167	Pydc4	pyrin domain containing 4
ILMN_1242674	0.0554533	0.00257	-3.88804	-1.48486	-0.374119	Cdkl2	cyclin-dependent kinase-like 2 (CDC2-related kinase)
ILMN_2591440	0.242624	0.0358	-2.39346	-4.02938	-0.373959	Noct	nocturnin
ILMN_2814051	0.0416981	0.00145	-4.22663	-0.921851	-0.373934	Zfp512	zinc finger protein 512
ILMN_2753422	0.257105	0.0399	-2.33212	-4.1303	-0.373891	Gnao1	guanine nucleotide binding protein, alpha O
ILMN_2674367	0.125259	0.0109	-3.06221	-2.89554	-0.373705	Agrn	agrin
ILMN_1243986	0.12338	0.0107	-3.07601	-2.8718	-0.373658	Lpp	LIM domain containing preferred translocation partner in lipoma
ILMN_1258453	0.185626	0.0216	-2.67959	-3.54994	-0.373496	Vps53	VPS53 GARP complex subunit
ILMN_2536687	0.37908	0.0855	-1.89124	-4.82641	-0.373475
ILMN_2733179	0.0526577	0.00234	-3.94478	-1.38964	-0.37341	Aldh2	aldehyde dehydrogenase 2, mitochondrial
ILMN_2770438	0.143762	0.0136	-2.93771	-3.10938	-0.373027	Coa7	cytochrome c oxidase assembly factor 7
ILMN_2672380	0.0470121	0.00187	-4.0743	-1.17357	-0.372863	Arhgap22	Rho GTPase activating protein 22
ILMN_1223056	0.174151	0.0192	-2.74479	-3.43917	-0.372847	Ash1l	ash1 (absent, small, or homeotic)-like (Drosophila)
ILMN_1248608	0.0967297	0.00702	-3.3117	-2.46644	-0.372626	Shroom2	shroom family member 2
ILMN_1220680	0.33389	0.0668	-2.03645	-4.6038	-0.37238	Lpin2	lipin 2
ILMN_1220104	0.0698067	0.00393	-3.64313	-1.89922	-0.372269	Rbm25	RNA binding motif protein 25
ILMN_2827072	0.223335	0.0309	-2.47754	-3.88984	-0.37212	Slc13a4	solute carrier family 13 (sodium/sulfate symporters), member 4
ILMN_2825898	0.0468881	0.00186	-4.07846	-1.16666	-0.371986	A3galt2	alpha 1,3-galactosyltransferase 2 (isoglobotriaosylceramide synthase)
ILMN_1245420	0.246461	0.037	-2.37623	-4.0578	-0.371704	Zmym6	zinc finger, MYM-type 6
ILMN_2869082	0.0210444	0.000367	-5.07795	0.427578	-0.371693	Spry3	sprouty homolog 3 (Drosophila)
ILMN_1245081	0.139641	0.0129	-2.96673	-3.05958	-0.371693	Otud4	OTU domain containing 4
ILMN_2798086	0.146465	0.0141	-2.91725	-3.14447	-0.371345	Fchsd2	FCH and double SH3 domains 2
ILMN_2423249	0.0419248	0.00147	-4.21761	-0.936688	-0.371244	Tnrc6a	trinucleotide repeat containing 6a
ILMN_2565096	0.336999	0.0679	-2.02659	-4.61914	-0.370965
ILMN_2773169	0.292031	0.051	-2.1928	-4.35637	-0.370908	Grb7	growth factor receptor bound protein 7
ILMN_2641876	0.0419853	0.00148	-4.21312	-0.944068	-0.370888	Kif13a	kinesin family member 13A
ILMN_2757807	0.0453814	0.00176	-4.11201	-1.11101	-0.370838	Fam214a	family with sequence similarity 214, member A
ILMN_2595283	0.351292	0.0737	-1.97897	-4.69282	-0.370795	Rrp1b	ribosomal RNA processing 1 homolog B (S. cerevisiae)
ILMN_2841721	0.0402179	0.00137	-4.26096	-0.865522	-0.3705	Ttc3	tetratricopeptide repeat domain 3
ILMN_1245302	0.0439995	0.00166	-4.14497	-1.05646	-0.370489	Phf3	PHD finger protein 3
ILMN_1227218	0.0711578	0.00409	-3.62049	-1.93777	-0.370401	Zer1	zyg-11 related, cell cycle regulator
ILMN_1235481	0.214307	0.0286	-2.52047	-3.81811	-0.370331	Prkar1a	protein kinase, cAMP dependent regulatory, type I, alpha
ILMN_1254634	0.0551118	0.00254	-3.89556	-1.47223	-0.370068	Pxylp1	2-phosphoxylose phosphatase 1
ILMN_1223257	0.242597	0.0358	-2.39408	-4.02835	-0.369985	Ccl4	chemokine (C-C motif) ligand 4
ILMN_1250011	0.117366	0.0098	-3.12323	-2.79059	-0.369801	Tob1	transducer of ErbB-2.1
ILMN_3052726	0.0810566	0.00513	-3.48988	-2.16081	-0.369597	Auts2	autism susceptibility candidate 2
ILMN_2829457	0.0469461	0.00187	-4.07576	-1.17114	-0.369362	Ncf1	neutrophil cytosolic factor 1
ILMN_2797584	0.209159	0.0275	-2.54292	-3.78049	-0.36923	Piezo2	piezo-type mechanosensitive ion channel component 2
ILMN_1229193	0.262737	0.0418	-2.30639	-4.17241	-0.369138	Msn	moesin
ILMN_2550794	0.285013	0.0488	-2.21793	-4.31595	-0.369133	Rabgap1	RAB GTPase activating protein 1
ILMN_1230353	0.0699905	0.00395	-3.63982	-1.90486	-0.369039	Bcl6	B cell leukemia/lymphoma 6
ILMN_2613806	0.0890528	0.00613	-3.38852	-2.33451	-0.368991
ILMN_2482571	0.13451	0.0122	-3.00053	-3.00155	-0.368989
ILMN_2798674	0.0218025	0.000393	-5.03446	0.361204	-0.368978	Proser1	proline and serine rich 1
ILMN_3118569	0.293308	0.0514	-2.18821	-4.36374	-0.368947	Cdk13	cyclin-dependent kinase 13
ILMN_1239645	0.0333978	0.000923	-4.49998	-0.477463	-0.368921	Sf3b2	splicing factor 3b, subunit 2
ILMN_1219580	0.270736	0.0441	-2.27583	-4.22221	-0.36886
ILMN_2418222	0.307368	0.0564	-2.13384	-4.45052	-0.368856	Zbed4	zinc finger, BED type containing 4
ILMN_2646625	0.057668	0.00276	-3.84781	-1.55257	-0.36879	Jun	jun proto-oncogene
ILMN_2518284	0.0419248	0.00148	-4.21638	-0.938709	-0.368725	Dlg2	discs, large homolog 2 (Drosophila)
ILMN_1227357	0.0267598	0.000586	-4.78087	-0.0314967	-0.368725	Flot2	flotillin 2
ILMN_2834777	0.0428398	0.00157	-4.17842	-1.00121	-0.368651	Irf1	interferon regulatory factor 1
ILMN_2714579	0.0396865	0.00134	-4.27402	-0.84413	-0.368586	Stag1	stromal antigen 1
ILMN_2728697	0.0390994	0.0013	-4.29207	-0.814591	-0.368519	Actr1a	ARP1 actin-related protein 1A, centractin alpha
ILMN_1249945	0.357846	0.0763	-1.95815	-4.72478	-0.368475	Gm26588	predicted gene, 26588
ILMN_2967750	0.111935	0.00904	-3.16905	-2.71176	-0.36841	Amer2	APC membrane recruitment 2
ILMN_2615513	0.421561	0.106	-1.76108	-5.01898	-0.368317	Frk	fyn-related kinase
ILMN_1251852	0.203022	0.0257	-2.58208	-3.71467	-0.368279	Gatad2b	GATA zinc finger domain containing 2B
ILMN_2707996	0.363241	0.0785	-1.94121	-4.75067	-0.36819	Oosp1	oocyte secreted protein 1
ILMN_2761459	0.0690378	0.00385	-3.65427	-1.88027	-0.368094	Lrsam1	leucine rich repeat and sterile alpha motif containing 1
ILMN_1223757	0.51938	0.166	-1.48291	-5.4038	-0.368089
ILMN_2466131	0.221936	0.0306	-2.48389	-3.87924	-0.367772	Kmt2e	lysine (K)-specific methyltransferase 2E
ILMN_2746283	0.0455712	0.00178	-4.10664	-1.1199	-0.367743	Mrvi1	MRV integration site 1
ILMN_3112011	0.0508819	0.00217	-3.98878	-1.31604	-0.367659	Dusp16	dual specificity phosphatase 16
ILMN_1260450	0.0368209	0.00115	-4.36839	-0.690173	-0.367658	Ddc	dopa decarboxylase
ILMN_1230489	0.0837042	0.00549	-3.45197	-2.22572	-0.367572	Zfand2a	zinc finger, AN1-type domain 2A
ILMN_2901283	0.0456209	0.00178	-4.10498	-1.12264	-0.367552	Add3	adducin 3 (gamma)
ILMN_1239857	0.0576246	0.00275	-3.84869	-1.55108	-0.367274	Extl3	exostoses (multiple)-like 3
ILMN_2671708	0.24672	0.0371	-2.37457	-4.06054	-0.366987	Dnajc5	DnaJ heat shock protein family (Hsp40) member C5
ILMN_2685985	0.10388	0.00789	-3.24554	-2.58019	-0.366973	Megf8	multiple EGF-like-domains 8
ILMN_2467727	0.259009	0.0406	-2.32316	-4.14498	-0.366961	Pum1	pumilio RNA-binding family member 1
ILMN_2434490	0.13646	0.0125	-2.9879	-3.02324	-0.36694	Tmem30a	transmembrane protein 30A
ILMN_3117876	0.0610551	0.0031	-3.78057	-1.66606	-0.366791	Chil3	chitinase-like 3
ILMN_1251756	0.123456	0.0107	-3.07337	-2.87635	-0.366779	Phf24	PHD finger protein 24
ILMN_1250929	0.167185	0.0179	-2.78459	-3.37136	-0.366778	Senp2	SUMO/sentrin specific peptidase 2
ILMN_2421220	0.192837	0.0232	-2.6402	-3.61663	-0.36675	Brwd1	bromodomain and WD repeat domain containing 1
ILMN_1257196	0.160582	0.0167	-2.82521	-3.30202	-0.366688	Fgf13	fibroblast growth factor 13
ILMN_1226186	0.0837042	0.00549	-3.45164	-2.22629	-0.366439	Birc2	baculoviral IAP repeat-containing 2
ILMN_2640570	0.11641	0.00968	-3.13002	-2.7789	-0.366205	Pak4	p21 protein (Cdc42/Rac)-activated kinase 4
ILMN_1252898	0.10758	0.00839	-3.21089	-2.63978	-0.366152	Sox6	SRY (sex determining region Y)-box 6
ILMN_2505845	0.0178708	0.000262	-5.2969	0.757278	-0.366009	Diras2	DIRAS family, GTP-binding RAS-like 2
ILMN_1236544	0.0430208	0.0016	-4.1701	-1.01495	-0.365841	Utrn	utrophin
ILMN_2591814	0.12916	0.0114	-3.03583	-2.94089	-0.36583	Srsf1	serine/arginine-rich splicing factor 1
ILMN_1225995	0.10059	0.00751	-3.27386	-2.53148	-0.365425	Morc2a	microrchidia 2A
ILMN_2689274	0.109143	0.00861	-3.19635	-2.6648	-0.365189	Dync1h1	dynein cytoplasmic 1 heavy chain 1
ILMN_2424060	0.0432237	0.00161	-4.16426	-1.02458	-0.365147	Ace	angiotensin I converting enzyme (peptidyl-dipeptidase A) 1
ILMN_2523169	0.0885257	0.00607	-3.39464	-2.32402	-0.365041	Treml1	triggering receptor expressed on myeloid cells-like 1
ILMN_2588411	0.10375	0.00787	-3.24701	-2.57766	-0.36504	Grina	glutamate receptor, ionotropic, N-methyl D-aspartate-associated protein 1 (glutamate binding)
ILMN_2592285	0.288907	0.0501	-2.20297	-4.34004	-0.364941
ILMN_2824971	0.141525	0.0132	-2.95457	-3.08046	-0.364927	Gpr158	G protein-coupled receptor 158
ILMN_1235619	0.0386368	0.00127	-4.30889	-0.787112	-0.364798	Wasf2	WAS protein family, member 2
ILMN_1230396	0.0716263	0.00414	-3.6132	-1.95019	-0.364541	Zc3h6	zinc finger CCCH type containing 6
ILMN_1253919	0.0449223	0.00172	-4.1243	-1.09065	-0.364528	Ccl3	chemokine (C-C motif) ligand 3
ILMN_1216191	0.180854	0.0207	-2.70446	-3.50773	-0.364509	Lcp2	lymphocyte cytosolic protein 2
ILMN_1233759	0.0468373	0.00186	-4.07943	-1.16504	-0.364494	Asph	aspartate-beta-hydroxylase
ILMN_2655721	0.307445	0.0565	-2.13349	-4.45108	-0.364474	Stat1	signal transducer and activator of transcription 1
ILMN_2834573	0.0691012	0.00386	-3.65352	-1.88155	-0.364215	Brwd1	bromodomain and WD repeat domain containing 1
ILMN_2724005	0.347088	0.0718	-1.99367	-4.67016	-0.363853	Zmym6	zinc finger, MYM-type 6
ILMN_2769325	0.0452916	0.00175	-4.11416	-1.10743	-0.363599	Cd6	CD6 antigen
ILMN_2632153	0.290182	0.0504	-2.19851	-4.34719	-0.363549	Cdca2	cell division cycle associated 2
ILMN_1226329	0.17894	0.0203	-2.7149	-3.49	-0.363549	Cd93	CD93 antigen
ILMN_2699635	0.0362695	0.00111	-4.38573	-0.662007	-0.363451	Rab6a	RAB6A, member RAS oncogene family
ILMN_2878501	0.102166	0.00768	-3.26123	-2.55321	-0.363437	Nedd4l	neural precursor cell expressed, developmentally down-regulated gene 4-like
ILMN_2652291	0.512783	0.161	-1.50346	-5.37677	-0.363241
ILMN_1246895	0.0350383	0.00105	-4.42438	-0.599383	-0.363204	Fam8a1	family with sequence similarity 8, member A1
ILMN_2928453	0.0829785	0.00537	-3.46394	-2.20521	-0.363143	Alox5	arachidonate 5-lipoxygenase
ILMN_2481902	0.227766	0.032	-2.45739	-3.9234	-0.363125	Plxnc1	plexin C1
ILMN_2491654	0.0666648	0.00362	-3.68947	-1.82045	-0.363072	Ubap2	ubiquitin-associated protein 2
ILMN_1225146	0.0419248	0.00148	-4.21475	-0.941394	-0.363037	Zfp704	zinc finger protein 704
ILMN_2660663	0.40481	0.0981	-1.80931	-4.94846	-0.362991	Ak2	adenylate kinase 2
ILMN_2674184	0.0874525	0.00591	-3.40951	-2.29851	-0.362915	Kcnb1	potassium voltage gated channel, Shab-related subfamily, member 1
ILMN_2835346	0.390308	0.0911	-1.85305	-4.88363	-0.362871	Prpf18	pre-mRNA processing factor 18
ILMN_2743425	0.0630751	0.00329	-3.74539	-1.7256	-0.362837	Arfip1	ADP-ribosylation factor interacting protein 1
ILMN_2850450	0.133086	0.012	-3.00839	-2.98803	-0.362802	Apbb2	amyloid beta (A4) precursor protein-binding, family B, member 2
ILMN_2730909	0.120592	0.0102	-3.09816	-2.83371	-0.362757	Gprasp2	G protein-coupled receptor associated sorting protein 2
ILMN_1237371	0.0518515	0.00226	-3.96382	-1.35778	-0.36271
ILMN_1247047	0.0932111	0.00664	-3.34327	-2.4122	-0.362683	Hnrnpa0	heterogeneous nuclear ribonucleoprotein A0
ILMN_1221851	0.234627	0.0337	-2.42828	-3.97175	-0.362656	Adamts2	a disintegrin-like and metallopeptidase (reprolysin type) with thrombospondin type 1 motif, 2
ILMN_2544634	0.555886	0.194	-1.38584	-5.52808	-0.362647
ILMN_3133748	0.185626	0.0216	-2.67945	-3.55016	-0.362474	Gab3	growth factor receptor bound protein 2-associated protein 3
ILMN_2448591	0.204772	0.0262	-2.57138	-3.73269	-0.362463	Sox5	SRY (sex determining region Y)-box 5
ILMN_2627205	0.125785	0.011	-3.05814	-2.90253	-0.362432	Zmynd8	zinc finger, MYND-type containing 8
ILMN_3095462	0.208988	0.0274	-2.54518	-3.7767	-0.362326	Mfap3	microfibrillar-associated protein 3
ILMN_1226048	0.0195671	0.00031	-5.18783	0.593962	-0.362301
ILMN_1255836	0.169139	0.0183	-2.77345	-3.39035	-0.362261	Tgs1	trimethylguanosine synthase 1
ILMN_2664522	0.0642946	0.00339	-3.7275	-1.75592	-0.361899
ILMN_2912318	0.0862353	0.00578	-3.42234	-2.27651	-0.361867	Terf2	telomeric repeat binding factor 2
ILMN_1248379	0.303909	0.0552	-2.14631	-4.4307	-0.361754
ILMN_2519677	0.0509479	0.00218	-3.98619	-1.32037	-0.361676	Triobp	TRIO and F-actin binding protein
ILMN_2712957	0.0428701	0.00158	-4.17605	-1.00514	-0.361132	Prpf6	pre-mRNA splicing factor 6
ILMN_2451795	0.353976	0.0748	-1.96976	-4.70698	-0.361014
ILMN_2750035	0.0437264	0.00164	-4.15243	-1.04413	-0.360962	Nrxn1	neurexin I
ILMN_2672698	0.328848	0.0649	-2.05261	-4.57858	-0.360784	Rassf4	Ras association (RalGDS/AF-6) domain family member 4
ILMN_2620435	0.210193	0.0278	-2.53715	-3.79017	-0.360719	Ctps	cytidine 5'-triphosphate synthase
ILMN_3120335	0.0667397	0.00363	-3.6881	-1.82277	-0.360615	Gabrb3	gamma-aminobutyric acid (GABA) A receptor, subunit beta 3
ILMN_1227750	0.0896437	0.00621	-3.38095	-2.34751	-0.360613	Kcnk18	potassium channel, subfamily K, member 18
ILMN_2604423	0.0516539	0.00224	-3.96817	-1.3505	-0.360456
ILMN_2617112	0.120081	0.0101	-3.10393	-2.82379	-0.360413	Hdgfrp2	hepatoma-derived growth factor, related protein 2
ILMN_2732362	0.0391673	0.0013	-4.29063	-0.816948	-0.360155	Sh3glb1	SH3-domain GRB2-like B1 (endophilin)
ILMN_2677882	0.0810566	0.00513	-3.49002	-2.16057	-0.360026	Tanc1	tetratricopeptide repeat, ankyrin repeat and coiled-coil containing 1
ILMN_3123491	0.0344254	0.001	-4.44941	-0.558936	-0.359993	Cacnb4	calcium channel, voltage-dependent, beta 4 subunit
ILMN_2983525	0.074112	0.0044	-3.57838	-2.00956	-0.359976	Fam49a	family with sequence similarity 49, member A
ILMN_2675908	0.0890941	0.00614	-3.38743	-2.33639	-0.35981	Fryl	FRY like transcription coactivator
ILMN_1237942	0.0584521	0.00284	-3.83077	-1.58128	-0.359802	Appl1	adaptor protein, phosphotyrosine interaction, PH domain and leucine zipper containing 1
ILMN_1222009	0.0370468	0.00116	-4.36255	-0.699667	-0.359801	Gab1	growth factor receptor bound protein 2-associated protein 1
ILMN_1224516	0.0217143	0.00039	-5.03851	0.367405	-0.359746	Slmap	sarcolemma associated protein
ILMN_1223808	0.0785844	0.00483	-3.52419	-2.10212	-0.359642	Csnk2a1	casein kinase 2, alpha 1 polypeptide
ILMN_2441534	0.28336	0.0482	-2.22504	-4.30448	-0.359619	Rsph1	radial spoke head 1 homolog (Chlamydomonas)
ILMN_2646203	0.499933	0.152	-1.54188	-5.32561	-0.359619	Cdk4	cyclin-dependent kinase 4
ILMN_2606436	0.587968	0.22	-1.30277	-5.62978	-0.359433	Diaph3	diaphanous related formin 3
ILMN_2655163	0.144638	0.0138	-2.93285	-3.11773	-0.359387	Dock8	dedicator of cytokinesis 8
ILMN_2597886	0.0227373	0.000434	-4.97042	0.262956	-0.359306	Snx18	sorting nexin 18
ILMN_2858359	0.327972	0.0645	-2.05652	-4.57245	-0.359213	Clspn	claspin
ILMN_1259554	0.38097	0.0864	-1.88464	-4.83634	-0.359192
ILMN_2510839	0.0616672	0.00318	-3.76456	-1.69313	-0.359186	2810037O22Rik	RIKEN cDNA 2810037O22 gene
ILMN_1237999	0.57908	0.212	-1.32589	-5.60192	-0.359165
ILMN_1256676	0.127281	0.0112	-3.04753	-2.92077	-0.359097	Ddah1	dimethylarginine dimethylaminohydrolase 1
ILMN_3006931	0.281325	0.0475	-2.23303	-4.29159	-0.35906	Mospd1	motile sperm domain containing 1
ILMN_2793616	0.356639	0.0758	-1.96211	-4.71871	-0.35896	Lin54	lin-54 homolog (C. elegans)
ILMN_2917338	0.101283	0.00758	-3.26847	-2.54075	-0.358861	Rnf125	ring finger protein 125
ILMN_1259174	0.102267	0.00769	-3.26017	-2.55503	-0.358682	Scin	scinderin
ILMN_2601471	0.0241049	0.000493	-4.89011	0.138856	-0.358578	Ccnd1	cyclin D1
ILMN_1238102	0.0367612	0.00114	-4.36984	-0.687817	-0.358519	Ide	insulin degrading enzyme
ILMN_1258677	0.050704	0.00215	-3.99392	-1.30746	-0.358474	Uhrf1bp1l	UHRF1 (ICBP90) binding protein 1-like
ILMN_2595026	0.157708	0.0161	-2.84486	-3.26843	-0.358263	Yod1	YOD1 deubiquitinase
ILMN_2959974	0.177364	0.02	-2.72386	-3.47478	-0.358088	Cdan1	congenital dyserythropoietic anemia, type I (human)
ILMN_2612325	0.299938	0.0539	-2.16037	-4.40828	-0.358028	4931406C07Rik	RIKEN cDNA 4931406C07 gene
ILMN_1243587	0.428132	0.109	-1.74374	-5.04409	-0.357987	2900017F05Rik	RIKEN cDNA 2900017F05 gene
ILMN_2673601	0.0778184	0.00476	-3.53292	-2.08719	-0.357844	Pcgf3	polycomb group ring finger 3
ILMN_2675569	0.0531024	0.00237	-3.93724	-1.40229	-0.357838	Sfxn1	sideroflexin 1
ILMN_2606404	0.0174332	0.000249	-5.3293	0.805442	-0.357665	St18	suppression of tumorigenicity 18
ILMN_2691832	0.224169	0.0312	-2.47264	-3.898	-0.357608	Slc35e2	solute carrier family 35, member E2
ILMN_2628603	0.285526	0.049	-2.21571	-4.31954	-0.357594	Limch1	LIM and calponin homology domains 1
ILMN_3102035	0.0971545	0.00706	-3.3083	-2.47228	-0.357551	Elavl4	ELAV (embryonic lethal, abnormal vision, Drosophila)-like 4 (Hu antigen D)
ILMN_2598420	0.104642	0.00798	-3.23944	-2.59068	-0.357312	Scaf8	SR-related CTD-associated factor 8
ILMN_1229082	0.313096	0.0587	-2.11141	-4.48608	-0.357283	Klhl21	kelch-like 21
ILMN_2969172	0.291607	0.0508	-2.19417	-4.35418	-0.357283	Tmem87a	transmembrane protein 87A
ILMN_2634520	0.0746718	0.00445	-3.57146	-2.02137	-0.357085	Ctnnd2	catenin (cadherin associated protein), delta 2
ILMN_2476373	0.37099	0.0818	-1.9175	-4.78672	-0.356994	C530036F05Rik	RIKEN cDNA C530036F05 gene
ILMN_2497526	0.0757965	0.00455	-3.55923	-2.04224	-0.356958
ILMN_2431657	0.109143	0.00861	-3.19654	-2.66447	-0.356868	Cand1	cullin associated and neddylation disassociated 1
ILMN_3140913	0.158721	0.0163	-2.83716	-3.2816	-0.35654	Tbc1d2	TBC1 domain family, member 2
ILMN_2424703	0.086809	0.00584	-3.41588	-2.28759	-0.356524	Cep170	centrosomal protein 170
ILMN_2634750	0.0335143	0.000931	-4.49527	-0.485047	-0.356362	Brca2	breast cancer 2, early onset
ILMN_2660596	0.0437641	0.00165	-4.15099	-1.04651	-0.356335	Rundc3b	RUN domain containing 3B
ILMN_2721221	0.0504194	0.00212	-4.00213	-1.29375	-0.35632	Pcnt	pericentrin (kendrin)
ILMN_3098120	0.107549	0.00838	-3.21164	-2.6385	-0.356277	Frrs1	ferric-chelate reductase 1
ILMN_2749958	0.239311	0.0348	-2.4099	-4.0022	-0.356229
ILMN_1257219	0.156069	0.0157	-2.85707	-3.24754	-0.356196	Colec12	collectin sub-family member 12
ILMN_2993711	0.0655901	0.00352	-3.70649	-1.79154	-0.356146	Frs2	fibroblast growth factor receptor substrate 2
ILMN_3146420	0.0308836	0.000769	-4.61204	-0.298201	-0.356066	Slc12a2	solute carrier family 12, member 2
ILMN_2601453	0.218377	0.0297	-2.50079	-3.85103	-0.355954	Fam78a	family with sequence similarity 78, member A
ILMN_1239718	0.10491	0.00801	-3.23734	-2.59429	-0.355775	Tekt1	tektin 1
ILMN_1245446	0.0516539	0.00224	-3.96901	-1.34909	-0.355744	Ccny	cyclin Y
ILMN_1258158	0.258695	0.0404	-2.32498	-4.142	-0.355728	Aldh6a1	aldehyde dehydrogenase family 6, subfamily A1
ILMN_2812614	0.111239	0.00894	-3.17502	-2.7015	-0.355655	Reck	reversion-inducing-cysteine-rich protein with kazal motifs
ILMN_3004302	0.0392852	0.00131	-4.28802	-0.821208	-0.355567	Rnf41	ring finger protein 41
ILMN_2893063	0.0958972	0.00692	-3.31983	-2.45247	-0.355516	Rnf219	ring finger protein 219
ILMN_1223151	0.115786	0.00959	-3.13575	-2.76905	-0.355492	Morn3	MORN repeat containing 3
ILMN_2597909	0.151616	0.015	-2.88289	-3.20335	-0.355447	Ppfia1	protein tyrosine phosphatase, receptor type, f polypeptide (PTPRF), interacting protein (liprin), alpha 1
ILMN_2662803	0.321327	0.062	-2.07907	-4.53709	-0.355391	Ptx3	pentraxin related gene
ILMN_1253819	0.0222208	0.000409	-5.00932	0.322711	-0.355389	Prkar2b	protein kinase, cAMP dependent regulatory, type II beta
ILMN_2813487	0.282988	0.0481	-2.22619	-4.30263	-0.355115	Per1	period circadian clock 1
ILMN_2680673	0.136585	0.0125	-2.98725	-3.02435	-0.355068	Fign	fidgetin
ILMN_1224768	0.0738387	0.00437	-3.58253	-2.00248	-0.355029	Ehd4	EH-domain containing 4
ILMN_2713285	0.255096	0.0393	-2.34146	-4.11499	-0.355004	Fhl1	four and a half LIM domains 1
ILMN_2904321	0.0196564	0.000317	-5.17314	0.571825	-0.354909	Akt3	thymoma viral proto-oncogene 3
ILMN_2792267	0.0782953	0.0048	-3.52773	-2.09606	-0.354894	Tirap	toll-interleukin 1 receptor (TIR) domain-containing adaptor protein
ILMN_1258587	0.310615	0.0576	-2.12183	-4.46959	-0.354892
ILMN_1246006	0.170083	0.0185	-2.76634	-3.40248	-0.354724
ILMN_2685365	0.0542218	0.00246	-3.91458	-1.44029	-0.3547	Atp6v0d1	ATPase, H+ transporting, lysosomal V0 subunit D1
ILMN_2693922	0.0754987	0.00451	-3.56378	-2.03448	-0.354666	Egfr	epidermal growth factor receptor
ILMN_2703082	0.149848	0.0147	-2.89425	-3.18389	-0.354567	Chd8	chromodomain helicase DNA binding protein 8
ILMN_2560379	0.244577	0.0365	-2.38304	-4.04658	-0.354406	Cd84	CD84 antigen
ILMN_2424895	0.0514554	0.00223	-3.97312	-1.34221	-0.354356	Csnk1g1	casein kinase 1, gamma 1
ILMN_2687391	0.0186523	0.000283	-5.24633	0.681789	-0.354159	Wdr78	WD repeat domain 78
ILMN_2420119	0.086809	0.00584	-3.41616	-2.28709	-0.354039	Mtdh	metadherin
ILMN_1237059	0.436922	0.114	-1.71765	-5.0816	-0.353949	Kcna1	potassium voltage-gated channel, shaker-related subfamily, member 1
ILMN_2654997	0.0851133	0.00565	-3.43478	-2.25518	-0.35378
ILMN_2830661	0.207229	0.0268	-2.5574	-3.75618	-0.353593	Top2a	topoisomerase (DNA) II alpha
ILMN_1249368	0.068999	0.00385	-3.65505	-1.87894	-0.353507	Arid4a	AT rich interactive domain 4A (RBP1-like)
ILMN_2611676	0.151458	0.015	-2.88406	-3.20134	-0.35322	Ogt	O-linked N-acetylglucosamine (GlcNAc) transferase (UDP-N-acetylglucosamine:polypeptide-N-acetylglucosaminyl transferase)
ILMN_3111744	0.259767	0.0409	-2.3191	-4.15163	-0.353202	Lpin1	lipin 1
ILMN_1258360	0.146001	0.014	-2.9222	-3.13598	-0.352928	Gm11837	predicted gene 11837
ILMN_2480021	0.155031	0.0155	-2.86392	-3.23582	-0.352885	Tsr3	TSR3 20S rRNA accumulation
ILMN_1215653	0.268568	0.0434	-2.28453	-4.20805	-0.352865
ILMN_1240994	0.102661	0.00774	-3.25683	-2.56077	-0.352731	Esyt1	extended synaptotagmin-like protein 1
ILMN_1244261	0.398212	0.0949	-1.82901	-4.91936	-0.352721	Acsm3	acyl-CoA synthetase medium-chain family member 3
ILMN_2611591	0.0222208	0.000408	-5.01057	0.324635	-0.352684	Serpina3b	serine (or cysteine) peptidase inhibitor, clade A, member 3B
ILMN_2684450	0.125723	0.011	-3.05885	-2.90132	-0.352566	Rlim	ring finger protein, LIM domain interacting
ILMN_2449396	0.0907342	0.00633	-3.37011	-2.36611	-0.352485	Gli3	GLI-Kruppel family member GLI3
ILMN_1249021	0.100004	0.00742	-3.28018	-2.52061	-0.3524	Bcl2	B cell leukemia/lymphoma 2
ILMN_2705003	0.10059	0.00751	-3.27336	-2.53235	-0.352371	Ppp3cb	protein phosphatase 3, catalytic subunit, beta isoform
ILMN_1229743	0.107691	0.00842	-3.20915	-2.64278	-0.352362	Mapre2	microtubule-associated protein, RP/EB family, member 2
ILMN_2589640	0.0229999	0.000449	-4.94941	0.230575	-0.35226	Ednrb	endothelin receptor type B
ILMN_2669146	0.306593	0.0562	-2.1366	-4.44614	-0.352223	Synrg	synergin, gamma
ILMN_2629897	0.0834914	0.00544	-3.4571	-2.21693	-0.351768	4632404H12Rik	RIKEN cDNA 4632404H12 gene
ILMN_2791028	0.092722	0.00655	-3.35138	-2.39827	-0.351749	App	amyloid beta (A4) precursor protein
ILMN_1218927	0.0489825	0.00202	-4.03009	-1.24711	-0.351729	Znrf2	zinc and ring finger 2
ILMN_1255302	0.194844	0.0236	-2.63036	-3.63327	-0.351656
ILMN_2510364	0.19571	0.0238	-2.62524	-3.64191	-0.351629	Trip12	thyroid hormone receptor interactor 12
ILMN_1219777	0.454991	0.125	-1.66432	-5.15727	-0.351334	Lrrk1	leucine-rich repeat kinase 1
ILMN_2416701	0.0579392	0.00278	-3.84354	-1.55977	-0.35133	Socs4	suppressor of cytokine signaling 4
[truncated: 43,282 more rows]

## Sheet: FRGs in the GeneCards database
Gene Symbol	Description	Category	Gifts	GC Id	Relevance score	GeneCards Link
HEPFAL	Hepatocellular Carcinoma Ferroptosis Associative LncRNA	RNA Gene	3	GC21P044475	13.4409	https://www.genecards.org/cgi-bin/carddisp.pl?gene=HEPFAL
AIFM2	Apoptosis Inducing Factor Mitochondria Associated 2	Protein Coding	45	GC10M070098	12.8963	https://www.genecards.org/cgi-bin/carddisp.pl?gene=AIFM2
GPX4	Glutathione Peroxidase 4	Protein Coding	52	GC19P001103	11.7174	https://www.genecards.org/cgi-bin/carddisp.pl?gene=GPX4
SLC7A11	Solute Carrier Family 7 Member 11	Protein Coding	51	GC04M138164	7.35134	https://www.genecards.org/cgi-bin/carddisp.pl?gene=SLC7A11
NFE2L2	NFE2 Like BZIP Transcription Factor 2	Protein Coding	57	GC02M177227	5.76147	https://www.genecards.org/cgi-bin/carddisp.pl?gene=NFE2L2
TP53	Tumor Protein P53	Protein Coding	60	GC17M007661	5.61	https://www.genecards.org/cgi-bin/carddisp.pl?gene=TP53
ACSL4	Acyl-CoA Synthetase Long Chain Family Member 4	Protein Coding	52	GC0XM109624	4.89467	https://www.genecards.org/cgi-bin/carddisp.pl?gene=ACSL4
TFRC	Transferrin Receptor	Protein Coding	58	GC03M196056	4.13202	https://www.genecards.org/cgi-bin/carddisp.pl?gene=TFRC
NCOA4	Nuclear Receptor Coactivator 4	Protein Coding	46	GC10M046005	3.86771	https://www.genecards.org/cgi-bin/carddisp.pl?gene=NCOA4
HMOX1	Heme Oxygenase 1	Protein Coding	59	GC22P035380	3.37755	https://www.genecards.org/cgi-bin/carddisp.pl?gene=HMOX1
SLC40A1	Solute Carrier Family 40 Member 1	Protein Coding	53	GC02M189560	3.2827	https://www.genecards.org/cgi-bin/carddisp.pl?gene=SLC40A1
SLC3A2	Solute Carrier Family 3 Member 2	Protein Coding	50	GC11P062856	3.25753	https://www.genecards.org/cgi-bin/carddisp.pl?gene=SLC3A2
VDAC3	Voltage Dependent Anion Channel 3	Protein Coding	50	GC08P042392	3.22601	https://www.genecards.org/cgi-bin/carddisp.pl?gene=VDAC3
ALOX15	Arachidonate 15-Lipoxygenase	Protein Coding	52	GC17M004630	3.11822	https://www.genecards.org/cgi-bin/carddisp.pl?gene=ALOX15
CBS	Cystathionine Beta-Synthase	Protein Coding	56	GC21M043053	3.09692	https://www.genecards.org/cgi-bin/carddisp.pl?gene=CBS
IREB2	Iron Responsive Element Binding Protein 2	Protein Coding	51	GC15P078437	3.02256	https://www.genecards.org/cgi-bin/carddisp.pl?gene=IREB2
BECN1	Beclin 1	Protein Coding	52	GC17M042810	2.90541	https://www.genecards.org/cgi-bin/carddisp.pl?gene=BECN1
AKR1C1	Aldo-Keto Reductase Family 1 Member C1	Protein Coding	50	GC10P004963	2.89011	https://www.genecards.org/cgi-bin/carddisp.pl?gene=AKR1C1
HSPB1	Heat Shock Protein Family B (Small) Member 1	Protein Coding	59	GC07P076302	2.81409	https://www.genecards.org/cgi-bin/carddisp.pl?gene=HSPB1
FTH1	Ferritin Heavy Chain 1	Protein Coding	57	GC11M061959	2.788	https://www.genecards.org/cgi-bin/carddisp.pl?gene=FTH1
POR	Cytochrome P450 Oxidoreductase	Protein Coding	56	GC07P075899	2.75645	https://www.genecards.org/cgi-bin/carddisp.pl?gene=POR
PCBP1	Poly(RC) Binding Protein 1	Protein Coding	48	GC02P070087	2.71519	https://www.genecards.org/cgi-bin/carddisp.pl?gene=PCBP1
ATG7	Autophagy Related 7	Protein Coding	50	GC03P013699	2.59258	https://www.genecards.org/cgi-bin/carddisp.pl?gene=ATG7
YAP1	Yes1 Associated Transcriptional Regulator	Protein Coding	55	GC11P102110	2.56008	https://www.genecards.org/cgi-bin/carddisp.pl?gene=YAP1
FTMT	Ferritin Mitochondrial	Protein Coding	43	GC05P121851	2.53055	https://www.genecards.org/cgi-bin/carddisp.pl?gene=FTMT
ACSL3	Acyl-CoA Synthetase Long Chain Family Member 3	Protein Coding	49	GC02P222860	2.50761	https://www.genecards.org/cgi-bin/carddisp.pl?gene=ACSL3
MAP1LC3B	Microtubule Associated Protein 1 Light Chain 3 Beta	Protein Coding	48	GC16P087384	2.50761	https://www.genecards.org/cgi-bin/carddisp.pl?gene=MAP1LC3B
SAT1	Spermidine/Spermine N1-Acetyltransferase 1	Protein Coding	51	GC0XP023784	2.4832	https://www.genecards.org/cgi-bin/carddisp.pl?gene=SAT1
OTUB1	OTU Deubiquitinase, Ubiquitin Aldehyde Binding 1	Protein Coding	47	GC11P063985	2.47188	https://www.genecards.org/cgi-bin/carddisp.pl?gene=OTUB1
CP	Ceruloplasmin	Protein Coding	55	GC03M149162	2.45696	https://www.genecards.org/cgi-bin/carddisp.pl?gene=CP
CISD1	CDGSH Iron Sulfur Domain 1	Protein Coding	44	GC10P058269	2.45696	https://www.genecards.org/cgi-bin/carddisp.pl?gene=CISD1
MAP1LC3C	Microtubule Associated Protein 1 Light Chain 3 Gamma	Protein Coding	38	GC01M241995	2.45696	https://www.genecards.org/cgi-bin/carddisp.pl?gene=MAP1LC3C
FBXW7	F-Box And WD Repeat Domain Containing 7	Protein Coding	51	GC04M152321	2.45092	https://www.genecards.org/cgi-bin/carddisp.pl?gene=FBXW7
SLC1A5	Solute Carrier Family 1 Member 5	Protein Coding	51	GC19M070795	2.42844	https://www.genecards.org/cgi-bin/carddisp.pl?gene=SLC1A5
AKR1C2	Aldo-Keto Reductase Family 1 Member C2	Protein Coding	52	GC10M004987	2.39689	https://www.genecards.org/cgi-bin/carddisp.pl?gene=AKR1C2
AKR1C3	Aldo-Keto Reductase Family 1 Member C3	Protein Coding	52	GC10P005035	2.39689	https://www.genecards.org/cgi-bin/carddisp.pl?gene=AKR1C3
STEAP3	STEAP3 Metalloreductase	Protein Coding	52	GC02P123858	2.39689	https://www.genecards.org/cgi-bin/carddisp.pl?gene=STEAP3
PCBP2	Poly(RC) Binding Protein 2	Protein Coding	48	GC12P053452	2.39689	https://www.genecards.org/cgi-bin/carddisp.pl?gene=PCBP2
ATF4	Activating Transcription Factor 4	Protein Coding	52	GC22P039519	2.37716	https://www.genecards.org/cgi-bin/carddisp.pl?gene=ATF4
GCLC	Glutamate-Cysteine Ligase Catalytic Subunit	Protein Coding	52	GC06M053497	2.36107	https://www.genecards.org/cgi-bin/carddisp.pl?gene=GCLC
NOX4	NADPH Oxidase 4	Protein Coding	50	GC11M089324	2.36107	https://www.genecards.org/cgi-bin/carddisp.pl?gene=NOX4
VDAC2	Voltage Dependent Anion Channel 2	Protein Coding	50	GC10P075210	2.36107	https://www.genecards.org/cgi-bin/carddisp.pl?gene=VDAC2
ATG5	Autophagy Related 5	Protein Coding	51	GC06M106045	2.19965	https://www.genecards.org/cgi-bin/carddisp.pl?gene=ATG5
PARK7	Parkinsonism Associated Deglycase	Protein Coding	54	GC01P008140	2.19203	https://www.genecards.org/cgi-bin/carddisp.pl?gene=PARK7
MAP1LC3A	Microtubule Associated Protein 1 Light Chain 3 Alpha	Protein Coding	47	GC20P034546	2.07752	https://www.genecards.org/cgi-bin/carddisp.pl?gene=MAP1LC3A
WWTR1	WW Domain Containing Transcription Regulator 1	Protein Coding	46	GC03M149517	2.05464	https://www.genecards.org/cgi-bin/carddisp.pl?gene=WWTR1
PRDX6	Peroxiredoxin 6	Protein Coding	53	GC01P173477	2.03819	https://www.genecards.org/cgi-bin/carddisp.pl?gene=PRDX6
PRKAA1	Protein Kinase AMP-Activated Catalytic Subunit Alpha 1	Protein Coding	54	GC05M040759	1.94806	https://www.genecards.org/cgi-bin/carddisp.pl?gene=PRKAA1
ACSL1	Acyl-CoA Synthetase Long Chain Family Member 1	Protein Coding	52	GC04M184755	1.89868	https://www.genecards.org/cgi-bin/carddisp.pl?gene=ACSL1
MDM2	MDM2 Proto-Oncogene	Protein Coding	59	GC12P068808	1.85672	https://www.genecards.org/cgi-bin/carddisp.pl?gene=MDM2
LCN2	Lipocalin 2	Protein Coding	52	GC09P128149	1.85672	https://www.genecards.org/cgi-bin/carddisp.pl?gene=LCN2
SCD	Stearoyl-CoA Desaturase	Protein Coding	57	GC10P100347	1.80242	https://www.genecards.org/cgi-bin/carddisp.pl?gene=SCD
RELA	RELA Proto-Oncogene, NF-KB Subunit	Protein Coding	59	GC11M065653	1.77874	https://www.genecards.org/cgi-bin/carddisp.pl?gene=RELA
TF	Transferrin	Protein Coding	57	GC03P135056	1.77655	https://www.genecards.org/cgi-bin/carddisp.pl?gene=TF
NEAT1	Nuclear Paraspeckle Assembly Transcript 1	RNA Gene	28	GC11P070859	1.7453	https://www.genecards.org/cgi-bin/carddisp.pl?gene=NEAT1
MIR214	MicroRNA 214	RNA Gene	25	GC01M172234	1.72775	https://www.genecards.org/cgi-bin/carddisp.pl?gene=MIR214
IL6	Interleukin 6	Protein Coding	58	GC07P022725	1.70956	https://www.genecards.org/cgi-bin/carddisp.pl?gene=IL6
HMGB1	High Mobility Group Box 1	Protein Coding	54	GC13M030456	1.70956	https://www.genecards.org/cgi-bin/carddisp.pl?gene=HMGB1
SIRT3	Sirtuin 3	Protein Coding	54	GC11M000215	1.70956	https://www.genecards.org/cgi-bin/carddisp.pl?gene=SIRT3
SP1	Sp1 Transcription Factor	Protein Coding	53	GC12P053380	1.70956	https://www.genecards.org/cgi-bin/carddisp.pl?gene=SP1
ELAVL1	ELAV Like RNA Binding Protein 1	Protein Coding	47	GC19M007958	1.70794	https://www.genecards.org/cgi-bin/carddisp.pl?gene=ELAVL1
TNFAIP3	TNF Alpha Induced Protein 3	Protein Coding	55	GC06P137866	1.6928	https://www.genecards.org/cgi-bin/carddisp.pl?gene=TNFAIP3
PANX1	Pannexin 1	Protein Coding	52	GC11P094128	1.65031	https://www.genecards.org/cgi-bin/carddisp.pl?gene=PANX1
ATF3	Activating Transcription Factor 3	Protein Coding	51	GC01P212565	1.65031	https://www.genecards.org/cgi-bin/carddisp.pl?gene=ATF3
KEAP1	Kelch Like ECH Associated Protein 1	Protein Coding	56	GC19M010486	1.62862	https://www.genecards.org/cgi-bin/carddisp.pl?gene=KEAP1
KRAS	KRAS Proto-Oncogene, GTPase	Protein Coding	59	GC12M025204	1.60569	https://www.genecards.org/cgi-bin/carddisp.pl?gene=KRAS
PROM2	Prominin 2	Protein Coding	42	GC02P095274	1.60569	https://www.genecards.org/cgi-bin/carddisp.pl?gene=PROM2
LINC00336	Long Intergenic Non-Protein Coding RNA 336	RNA Gene	30	GC06M033586	1.60569	https://www.genecards.org/cgi-bin/carddisp.pl?gene=LINC00336
CBSLR	CBS MRNA Stabilizing LncRNA	RNA Gene	6	GC01P185319	1.60569	https://www.genecards.org/cgi-bin/carddisp.pl?gene=CBSLR
BACH1	BTB Domain And CNC Homolog 1	Protein Coding	48	GC21P029194	1.58508	https://www.genecards.org/cgi-bin/carddisp.pl?gene=BACH1
NEDD4L	NEDD4 Like E3 Ubiquitin Protein Ligase	Protein Coding	52	GC18P058044	1.58127	https://www.genecards.org/cgi-bin/carddisp.pl?gene=NEDD4L
EMP1	Epithelial Membrane Protein 1	Protein Coding	43	GC12P013196	1.58127	https://www.genecards.org/cgi-bin/carddisp.pl?gene=EMP1
YTHDF2	YTH N6-Methyladenosine RNA Binding Protein 2	Protein Coding	43	GC01P028905	1.58127	https://www.genecards.org/cgi-bin/carddisp.pl?gene=YTHDF2
SOCS1	Suppressor Of Cytokine Signaling 1	Protein Coding	52	GC16M012467	1.5732	https://www.genecards.org/cgi-bin/carddisp.pl?gene=SOCS1
PRNP	Prion Protein	Protein Coding	55	GC20P004686	1.56037	https://www.genecards.org/cgi-bin/carddisp.pl?gene=PRNP
HELLS	Helicase, Lymphoid Specific	Protein Coding	52	GC10P094814	1.53286	https://www.genecards.org/cgi-bin/carddisp.pl?gene=HELLS
ENO1	Enolase 1	Protein Coding	54	GC01M008861	1.51117	https://www.genecards.org/cgi-bin/carddisp.pl?gene=ENO1
LAMP2	Lysosomal Associated Membrane Protein 2	Protein Coding	51	GC0XM120426	1.51117	https://www.genecards.org/cgi-bin/carddisp.pl?gene=LAMP2
STAT3	Signal Transducer And Activator Of Transcription 3	Protein Coding	61	GC17M042313	1.49496	https://www.genecards.org/cgi-bin/carddisp.pl?gene=STAT3
MIR497	MicroRNA 497	RNA Gene	22	GC17M007044	1.49496	https://www.genecards.org/cgi-bin/carddisp.pl?gene=MIR497
GOT1	Glutamic-Oxaloacetic Transaminase 1	Protein Coding	52	GC10M099396	1.48824	https://www.genecards.org/cgi-bin/carddisp.pl?gene=GOT1
DECR1	2,4-Dienoyl-CoA Reductase 1	Protein Coding	47	GC08P090001	1.48824	https://www.genecards.org/cgi-bin/carddisp.pl?gene=DECR1
ECH1	Enoyl-CoA Hydratase 1	Protein Coding	46	GC19M038815	1.48824	https://www.genecards.org/cgi-bin/carddisp.pl?gene=ECH1
DHODH	Dihydroorotate Dehydrogenase (Quinone)	Protein Coding	53	GC16P072008	1.46744	https://www.genecards.org/cgi-bin/carddisp.pl?gene=DHODH
STK11	Serine/Threonine Kinase 11	Protein Coding	57	GC19P001177	1.45914	https://www.genecards.org/cgi-bin/carddisp.pl?gene=STK11
PLA2G6	Phospholipase A2 Group VI	Protein Coding	54	GC22M063106	1.44854	https://www.genecards.org/cgi-bin/carddisp.pl?gene=PLA2G6
HNRNPD	Heterogeneous Nuclear Ribonucleoprotein D	Protein Coding	50	GC04M082352	1.44854	https://www.genecards.org/cgi-bin/carddisp.pl?gene=HNRNPD
TIGAR	TP53 Induced Glycolysis Regulatory Phosphatase	Protein Coding	46	GC12P023494	1.43759	https://www.genecards.org/cgi-bin/carddisp.pl?gene=TIGAR
FTL	Ferritin Light Chain	Protein Coding	52	GC19P048965	1.39515	https://www.genecards.org/cgi-bin/carddisp.pl?gene=FTL
FDFT1	Farnesyl-Diphosphate Farnesyltransferase 1	Protein Coding	51	GC08P011795	1.39515	https://www.genecards.org/cgi-bin/carddisp.pl?gene=FDFT1
TXNRD1	Thioredoxin Reductase 1	Protein Coding	51	GC12P104215	1.39515	https://www.genecards.org/cgi-bin/carddisp.pl?gene=TXNRD1
LPCAT3	Lysophosphatidylcholine Acyltransferase 3	Protein Coding	44	GC12M006976	1.39515	https://www.genecards.org/cgi-bin/carddisp.pl?gene=LPCAT3
FSCN1	Fascin Actin-Bundling Protein 1	Protein Coding	51	GC07P005592	1.36357	https://www.genecards.org/cgi-bin/carddisp.pl?gene=FSCN1
NF2	NF2, Moesin-Ezrin-Radixin Like (MERLIN) Tumor Suppressor	Protein Coding	55	GC22P029603	1.34999	https://www.genecards.org/cgi-bin/carddisp.pl?gene=NF2
XRCC6	X-Ray Repair Cross Complementing 6	Protein Coding	52	GC22P045321	1.33915	https://www.genecards.org/cgi-bin/carddisp.pl?gene=XRCC6
CCT3	Chaperonin Containing TCP1 Subunit 3	Protein Coding	47	GC01M156308	1.33915	https://www.genecards.org/cgi-bin/carddisp.pl?gene=CCT3
ATM	ATM Serine/Threonine Kinase	Protein Coding	60	GC11P108222	1.33109	https://www.genecards.org/cgi-bin/carddisp.pl?gene=ATM
TNF	Tumor Necrosis Factor	Protein Coding	59	GC06P092154	1.33109	https://www.genecards.org/cgi-bin/carddisp.pl?gene=TNF
SKP2	S-Phase Kinase Associated Protein 2	Protein Coding	50	GC05P036151	1.33109	https://www.genecards.org/cgi-bin/carddisp.pl?gene=SKP2
SLC39A7	Solute Carrier Family 39 Member 7	Protein Coding	50	GC06P033200	1.33109	https://www.genecards.org/cgi-bin/carddisp.pl?gene=SLC39A7
ATG16L1	Autophagy Related 16 Like 1	Protein Coding	48	GC02P233260	1.33109	https://www.genecards.org/cgi-bin/carddisp.pl?gene=ATG16L1
ZFP36	ZFP36 Ring Finger Protein	Protein Coding	44	GC19P039406	1.33109	https://www.genecards.org/cgi-bin/carddisp.pl?gene=ZFP36
H2AC1	H2A Clustered Histone 1	Protein Coding	39	GC06M025724	1.31292	https://www.genecards.org/cgi-bin/carddisp.pl?gene=H2AC1
MEF2C	Myocyte Enhancer Factor 2C	Protein Coding	55	GC05M088718	1.31137	https://www.genecards.org/cgi-bin/carddisp.pl?gene=MEF2C
BAP1	BRCA1 Associated Protein 1	Protein Coding	54	GC03M052401	1.31137	https://www.genecards.org/cgi-bin/carddisp.pl?gene=BAP1
TGFB1	Transforming Growth Factor Beta 1	Protein Coding	60	GC19M041301	1.29074	https://www.genecards.org/cgi-bin/carddisp.pl?gene=TGFB1
ADCY10	Adenylate Cyclase 10	Protein Coding	50	GC01M167809	1.29074	https://www.genecards.org/cgi-bin/carddisp.pl?gene=ADCY10
SSBP1	Single Stranded DNA Binding Protein 1	Protein Coding	47	GC07P150787	1.2844	https://www.genecards.org/cgi-bin/carddisp.pl?gene=SSBP1
ERBB2	Erb-B2 Receptor Tyrosine Kinase 2	Protein Coding	62	GC17P039687	1.26905	https://www.genecards.org/cgi-bin/carddisp.pl?gene=ERBB2
CTSB	Cathepsin B	Protein Coding	59	GC08M011842	1.26905	https://www.genecards.org/cgi-bin/carddisp.pl?gene=CTSB
TLR4	Toll Like Receptor 4	Protein Coding	58	GC09P117704	1.26905	https://www.genecards.org/cgi-bin/carddisp.pl?gene=TLR4
PKM	Pyruvate Kinase M1/2	Protein Coding	56	GC15M072199	1.26905	https://www.genecards.org/cgi-bin/carddisp.pl?gene=PKM
YWHAE	Tyrosine 3-Monooxygenase/Tryptophan 5-Monooxygenase Activation Protein Epsilon	Protein Coding	56	GC17M006716	1.26905	https://www.genecards.org/cgi-bin/carddisp.pl?gene=YWHAE
NR1H4	Nuclear Receptor Subfamily 1 Group H Member 4	Protein Coding	55	GC12P100473	1.26905	https://www.genecards.org/cgi-bin/carddisp.pl?gene=NR1H4
CDC25A	Cell Division Cycle 25A	Protein Coding	54	GC03M048195	1.26905	https://www.genecards.org/cgi-bin/carddisp.pl?gene=CDC25A
RACK1	Receptor For Activated C Kinase 1	Protein Coding	50	GC05M181933	1.26905	https://www.genecards.org/cgi-bin/carddisp.pl?gene=RACK1
RPL7	Ribosomal Protein L7	Protein Coding	48	GC08M073290	1.26905	https://www.genecards.org/cgi-bin/carddisp.pl?gene=RPL7
RPS3A	Ribosomal Protein S3A	Protein Coding	47	GC04P151099	1.26905	https://www.genecards.org/cgi-bin/carddisp.pl?gene=RPS3A
MIR30E	MicroRNA 30e	RNA Gene	25	GC01P040754	1.26905	https://www.genecards.org/cgi-bin/carddisp.pl?gene=MIR30E
DPP4	Dipeptidyl Peptidase 4	Protein Coding	57	GC02M161992	1.26149	https://www.genecards.org/cgi-bin/carddisp.pl?gene=DPP4
CTH	Cystathionine Gamma-Lyase	Protein Coding	56	GC01P070411	1.26149	https://www.genecards.org/cgi-bin/carddisp.pl?gene=CTH
CYBB	Cytochrome B-245 Beta Chain	Protein Coding	56	GC0XP037780	1.26149	https://www.genecards.org/cgi-bin/carddisp.pl?gene=CYBB
SLC11A2	Solute Carrier Family 11 Member 2	Protein Coding	55	GC12M050952	1.26149	https://www.genecards.org/cgi-bin/carddisp.pl?gene=SLC11A2
GCH1	GTP Cyclohydrolase 1	Protein Coding	53	GC14M054842	1.26149	https://www.genecards.org/cgi-bin/carddisp.pl?gene=GCH1
GSS	Glutathione Synthetase	Protein Coding	53	GC20M034928	1.26149	https://www.genecards.org/cgi-bin/carddisp.pl?gene=GSS
HMGCR	3-Hydroxy-3-Methylglutaryl-CoA Reductase	Protein Coding	53	GC05P075336	1.26149	https://www.genecards.org/cgi-bin/carddisp.pl?gene=HMGCR
PHKG2	Phosphorylase Kinase Catalytic Subunit Gamma 2	Protein Coding	52	GC16P042819	1.26149	https://www.genecards.org/cgi-bin/carddisp.pl?gene=PHKG2
SLC39A8	Solute Carrier Family 39 Member 8	Protein Coding	52	GC04M102252	1.26149	https://www.genecards.org/cgi-bin/carddisp.pl?gene=SLC39A8
SLC39A14	Solute Carrier Family 39 Member 14	Protein Coding	51	GC08P022367	1.26149	https://www.genecards.org/cgi-bin/carddisp.pl?gene=SLC39A14
NOX1	NADPH Oxidase 1	Protein Coding	50	GC0XM100843	1.26149	https://www.genecards.org/cgi-bin/carddisp.pl?gene=NOX1
ACSL5	Acyl-CoA Synthetase Long Chain Family Member 5	Protein Coding	49	GC10P112374	1.26149	https://www.genecards.org/cgi-bin/carddisp.pl?gene=ACSL5
GCLM	Glutamate-Cysteine Ligase Modifier Subunit	Protein Coding	48	GC01M093885	1.26149	https://www.genecards.org/cgi-bin/carddisp.pl?gene=GCLM
SLC38A1	Solute Carrier Family 38 Member 1	Protein Coding	48	GC12M046183	1.26149	https://www.genecards.org/cgi-bin/carddisp.pl?gene=SLC38A1
ACSL6	Acyl-CoA Synthetase Long Chain Family Member 6	Protein Coding	47	GC05M131949	1.26149	https://www.genecards.org/cgi-bin/carddisp.pl?gene=ACSL6
CHMP5	Charged Multivesicular Body Protein 5	Protein Coding	46	GC09P033257	1.26149	https://www.genecards.org/cgi-bin/carddisp.pl?gene=CHMP5
COQ2	Coenzyme Q2, Polyprenyltransferase	Protein Coding	46	GC04M083261	1.26149	https://www.genecards.org/cgi-bin/carddisp.pl?gene=COQ2
SAT2	Spermidine/Spermine N1-Acetyltransferase Family Member 2	Protein Coding	43	GC17M007626	1.26149	https://www.genecards.org/cgi-bin/carddisp.pl?gene=SAT2
CHMP6	Charged Multivesicular Body Protein 6	Protein Coding	42	GC17P080991	1.26149	https://www.genecards.org/cgi-bin/carddisp.pl?gene=CHMP6
GRIK1-AS2	GRIK1 Antisense RNA 2	RNA Gene	22	GC21P029195	1.26149	https://www.genecards.org/cgi-bin/carddisp.pl?gene=GRIK1-AS2
IDH1	Isocitrate Dehydrogenase (NADP(+)) 1	Protein Coding	60	GC02M208236	1.24612	https://www.genecards.org/cgi-bin/carddisp.pl?gene=IDH1
PTEN	Phosphatase And Tensin Homolog	Protein Coding	59	GC10P094594	1.24612	https://www.genecards.org/cgi-bin/carddisp.pl?gene=PTEN
GJA1	Gap Junction Protein Alpha 1	Protein Coding	57	GC06P121436	1.24612	https://www.genecards.org/cgi-bin/carddisp.pl?gene=GJA1
GSK3B	Glycogen Synthase Kinase 3 Beta	Protein Coding	57	GC03M119821	1.24612	https://www.genecards.org/cgi-bin/carddisp.pl?gene=GSK3B
PRDX1	Peroxiredoxin 1	Protein Coding	56	GC01M045512	1.24612	https://www.genecards.org/cgi-bin/carddisp.pl?gene=PRDX1
CAV1	Caveolin 1	Protein Coding	55	GC07P116524	1.24612	https://www.genecards.org/cgi-bin/carddisp.pl?gene=CAV1
PRKCB	Protein Kinase C Beta	Protein Coding	55	GC16P024574	1.24612	https://www.genecards.org/cgi-bin/carddisp.pl?gene=PRKCB
SREBF1	Sterol Regulatory Element Binding Transcription Factor 1	Protein Coding	53	GC17M017810	1.24612	https://www.genecards.org/cgi-bin/carddisp.pl?gene=SREBF1
FUS	FUS RNA Binding Protein	Protein Coding	51	GC16P031180	1.24612	https://www.genecards.org/cgi-bin/carddisp.pl?gene=FUS
HAMP	Hepcidin Antimicrobial Peptide	Protein Coding	50	GC19P072728	1.24612	https://www.genecards.org/cgi-bin/carddisp.pl?gene=HAMP
PSEN1	Presenilin 1	Protein Coding	60	GC14P073136	1.2217	https://www.genecards.org/cgi-bin/carddisp.pl?gene=PSEN1
AHCY	Adenosylhomocysteinase	Protein Coding	56	GC20M034942	1.2217	https://www.genecards.org/cgi-bin/carddisp.pl?gene=AHCY
GGT1	Gamma-Glutamyltransferase 1	Protein Coding	56	GC22P024583	1.2217	https://www.genecards.org/cgi-bin/carddisp.pl?gene=GGT1
SIRT1	Sirtuin 1	Protein Coding	56	GC10P067884	1.2217	https://www.genecards.org/cgi-bin/carddisp.pl?gene=SIRT1
SPARC	Secreted Protein Acidic And Cysteine Rich	Protein Coding	56	GC05M151661	1.2217	https://www.genecards.org/cgi-bin/carddisp.pl?gene=SPARC
GPD2	Glycerol-3-Phosphate Dehydrogenase 2	Protein Coding	53	GC02P156401	1.2217	https://www.genecards.org/cgi-bin/carddisp.pl?gene=GPD2
MAT2A	Methionine Adenosyltransferase 2A	Protein Coding	53	GC02P085900	1.2217	https://www.genecards.org/cgi-bin/carddisp.pl?gene=MAT2A
MYCN	MYCN Proto-Oncogene, BHLH Transcription Factor	Protein Coding	53	GC02P015954	1.2217	https://www.genecards.org/cgi-bin/carddisp.pl?gene=MYCN
USP14	Ubiquitin Specific Peptidase 14	Protein Coding	51	GC18P000158	1.2217	https://www.genecards.org/cgi-bin/carddisp.pl?gene=USP14
FOXC1	Forkhead Box C1	Protein Coding	48	GC06P001610	1.2217	https://www.genecards.org/cgi-bin/carddisp.pl?gene=FOXC1
GLS2	Glutaminase 2	Protein Coding	48	GC12M056470	1.2217	https://www.genecards.org/cgi-bin/carddisp.pl?gene=GLS2
STYK1	Serine/Threonine/Tyrosine Kinase 1	Protein Coding	48	GC12M022638	1.2217	https://www.genecards.org/cgi-bin/carddisp.pl?gene=STYK1
NKAP	NFKB Activating Protein	Protein Coding	46	GC0XM120170	1.2217	https://www.genecards.org/cgi-bin/carddisp.pl?gene=NKAP
RBMS1	RNA Binding Motif Single Stranded Interacting Protein 1	Protein Coding	45	GC02M160272	1.2217	https://www.genecards.org/cgi-bin/carddisp.pl?gene=RBMS1
SESN2	Sestrin 2	Protein Coding	45	GC01P028485	1.2217	https://www.genecards.org/cgi-bin/carddisp.pl?gene=SESN2
MIOX	Myo-Inositol Oxygenase	Protein Coding	44	GC22P050486	1.2217	https://www.genecards.org/cgi-bin/carddisp.pl?gene=MIOX
PIR	Pirin	Protein Coding	44	GC0XM015402	1.2217	https://www.genecards.org/cgi-bin/carddisp.pl?gene=PIR
PVT1	Pvt1 Oncogene	RNA Gene	28	GC08P127884	1.2217	https://www.genecards.org/cgi-bin/carddisp.pl?gene=PVT1
MIR362	MicroRNA 362	RNA Gene	17	GC0XP051217	1.2217	https://www.genecards.org/cgi-bin/carddisp.pl?gene=MIR362
MIR670	MicroRNA 670	RNA Gene	15	GC11P043802	1.2217	https://www.genecards.org/cgi-bin/carddisp.pl?gene=MIR670
VDAC1	Voltage Dependent Anion Channel 1	Protein Coding	53	GC05M133975	1.21703	https://www.genecards.org/cgi-bin/carddisp.pl?gene=VDAC1
IDH2	Isocitrate Dehydrogenase (NADP(+)) 2	Protein Coding	60	GC15M090083	1.19547	https://www.genecards.org/cgi-bin/carddisp.pl?gene=IDH2
NFKB1	Nuclear Factor Kappa B Subunit 1	Protein Coding	60	GC04P102501	1.19547	https://www.genecards.org/cgi-bin/carddisp.pl?gene=NFKB1
KAT5	Lysine Acetyltransferase 5	Protein Coding	57	GC11P065711	1.19547	https://www.genecards.org/cgi-bin/carddisp.pl?gene=KAT5
PHGDH	Phosphoglycerate Dehydrogenase	Protein Coding	57	GC01P119660	1.19547	https://www.genecards.org/cgi-bin/carddisp.pl?gene=PHGDH
DLD	Dihydrolipoamide Dehydrogenase	Protein Coding	56	GC07P107890	1.19547	https://www.genecards.org/cgi-bin/carddisp.pl?gene=DLD
HNRNPA1	Heterogeneous Nuclear Ribonucleoprotein A1	Protein Coding	55	GC12P054280	1.19547	https://www.genecards.org/cgi-bin/carddisp.pl?gene=HNRNPA1
JUN	Jun Proto-Oncogene, AP-1 Transcription Factor Subunit	Protein Coding	55	GC01M058780	1.19547	https://www.genecards.org/cgi-bin/carddisp.pl?gene=JUN
LIFR	LIF Receptor Subunit Alpha	Protein Coding	53	GC05M038475	1.19547	https://www.genecards.org/cgi-bin/carddisp.pl?gene=LIFR
STUB1	STIP1 Homology And U-Box Containing Protein 1	Protein Coding	53	GC16P013453	1.19547	https://www.genecards.org/cgi-bin/carddisp.pl?gene=STUB1
MDM4	MDM4 Regulator Of P53	Protein Coding	52	GC01P204516	1.19547	https://www.genecards.org/cgi-bin/carddisp.pl?gene=MDM4
SOX2	SRY-Box Transcription Factor 2	Protein Coding	52	GC03P181711	1.19547	https://www.genecards.org/cgi-bin/carddisp.pl?gene=SOX2
DKK1	Dickkopf WNT Signaling Pathway Inhibitor 1	Protein Coding	51	GC10P052314	1.19547	https://www.genecards.org/cgi-bin/carddisp.pl?gene=DKK1
LTBP2	Latent Transforming Growth Factor Beta Binding Protein 2	Protein Coding	51	GC14M074498	1.19547	https://www.genecards.org/cgi-bin/carddisp.pl?gene=LTBP2
SNAI2	Snail Family Transcriptional Repressor 2	Protein Coding	51	GC08M048917	1.19547	https://www.genecards.org/cgi-bin/carddisp.pl?gene=SNAI2
BMAL1	Basic Helix-Loop-Helix ARNT Like 1	Protein Coding	48	GC11P013277	1.19547	https://www.genecards.org/cgi-bin/carddisp.pl?gene=BMAL1
GSTZ1	Glutathione S-Transferase Zeta 1	Protein Coding	48	GC14P077320	1.19547	https://www.genecards.org/cgi-bin/carddisp.pl?gene=GSTZ1
GPX3	Glutathione Peroxidase 3	Protein Coding	47	GC05P150997	1.19547	https://www.genecards.org/cgi-bin/carddisp.pl?gene=GPX3
HCAR1	Hydroxycarboxylic Acid Receptor 1	Protein Coding	45	GC12M122726	1.19547	https://www.genecards.org/cgi-bin/carddisp.pl?gene=HCAR1
RETREG1	Reticulophagy Regulator 1	Protein Coding	44	GC05M016472	1.19547	https://www.genecards.org/cgi-bin/carddisp.pl?gene=RETREG1
YTHDC2	YTH Domain Containing 2	Protein Coding	44	GC05P113513	1.19547	https://www.genecards.org/cgi-bin/carddisp.pl?gene=YTHDC2
USP35	Ubiquitin Specific Peptidase 35	Protein Coding	41	GC11P078188	1.19547	https://www.genecards.org/cgi-bin/carddisp.pl?gene=USP35
MITD1	Microtubule Interacting And Trafficking Domain Containing 1	Protein Coding	39	GC02M099152	1.19547	https://www.genecards.org/cgi-bin/carddisp.pl?gene=MITD1
MIR302A	MicroRNA 302a	RNA Gene	23	GC04M112792	1.19547	https://www.genecards.org/cgi-bin/carddisp.pl?gene=MIR302A
MIR424	MicroRNA 424	RNA Gene	21	GC0XM134700	1.19547	https://www.genecards.org/cgi-bin/carddisp.pl?gene=MIR424
ADAMTS9-AS1	ADAMTS9 Antisense RNA 1	RNA Gene	19	GC03P064549	1.19547	https://www.genecards.org/cgi-bin/carddisp.pl?gene=ADAMTS9-AS1
MIR147A	MicroRNA 147a	RNA Gene	18	GC09M120244	1.19547	https://www.genecards.org/cgi-bin/carddisp.pl?gene=MIR147A
MIR15A	MicroRNA 15a	RNA Gene	18	GC13M050049	1.19547	https://www.genecards.org/cgi-bin/carddisp.pl?gene=MIR15A
MIR587	MicroRNA 587	RNA Gene	18	GC06P106784	1.19547	https://www.genecards.org/cgi-bin/carddisp.pl?gene=MIR587
PGM5P3-AS1	PGM5P3 Antisense RNA 1	RNA Gene	13	GC09P000073	1.19547	https://www.genecards.org/cgi-bin/carddisp.pl?gene=PGM5P3-AS1
DDR2	Discoidin Domain Receptor Tyrosine Kinase 2	Protein Coding	59	GC01P162631	1.16695	https://www.genecards.org/cgi-bin/carddisp.pl?gene=DDR2
YY1	YY1 Transcription Factor	Protein Coding	55	GC14P100238	1.16695	https://www.genecards.org/cgi-bin/carddisp.pl?gene=YY1
SPHK1	Sphingosine Kinase 1	Protein Coding	53	GC17P076376	1.16695	https://www.genecards.org/cgi-bin/carddisp.pl?gene=SPHK1
BIRC5	Baculoviral IAP Repeat Containing 5	Protein Coding	52	GC17P078214	1.16695	https://www.genecards.org/cgi-bin/carddisp.pl?gene=BIRC5
EFEMP1	EGF Containing Fibulin Extracellular Matrix Protein 1	Protein Coding	52	GC02M055865	1.16695	https://www.genecards.org/cgi-bin/carddisp.pl?gene=EFEMP1
HNRNPA2B1	Heterogeneous Nuclear Ribonucleoprotein A2/B1	Protein Coding	52	GC07M026174	1.16695	https://www.genecards.org/cgi-bin/carddisp.pl?gene=HNRNPA2B1
LONP1	Lon Peptidase 1, Mitochondrial	Protein Coding	52	GC19M005691	1.16695	https://www.genecards.org/cgi-bin/carddisp.pl?gene=LONP1
WDR5	WD Repeat Domain 5	Protein Coding	52	GC09P134135	1.16695	https://www.genecards.org/cgi-bin/carddisp.pl?gene=WDR5
FBLN1	Fibulin 1	Protein Coding	51	GC22P045502	1.16695	https://www.genecards.org/cgi-bin/carddisp.pl?gene=FBLN1
CD82	CD82 Molecule	Protein Coding	50	GC11P044586	1.16695	https://www.genecards.org/cgi-bin/carddisp.pl?gene=CD82
PDK4	Pyruvate Dehydrogenase Kinase 4	Protein Coding	50	GC07M095583	1.16695	https://www.genecards.org/cgi-bin/carddisp.pl?gene=PDK4
RBMX	RNA Binding Motif Protein X-Linked	Protein Coding	50	GC0XM136848	1.16695	https://www.genecards.org/cgi-bin/carddisp.pl?gene=RBMX
ASAH2	N-Acylsphingosine Amidohydrolase 2	Protein Coding	49	GC10M050182	1.16695	https://www.genecards.org/cgi-bin/carddisp.pl?gene=ASAH2
HNRNPC	Heterogeneous Nuclear Ribonucleoprotein C	Protein Coding	48	GC14M023657	1.16695	https://www.genecards.org/cgi-bin/carddisp.pl?gene=HNRNPC
MGST1	Microsomal Glutathione S-Transferase 1	Protein Coding	47	GC12P016347	1.16695	https://www.genecards.org/cgi-bin/carddisp.pl?gene=MGST1
CUL9	Cullin 9	Protein Coding	46	GC06P043182	1.16695	https://www.genecards.org/cgi-bin/carddisp.pl?gene=CUL9
ISCA2	Iron-Sulfur Cluster Assembly 2	Protein Coding	46	GC14P074493	1.16695	https://www.genecards.org/cgi-bin/carddisp.pl?gene=ISCA2
HRNR	Hornerin	Protein Coding	42	GC01M152212	1.16695	https://www.genecards.org/cgi-bin/carddisp.pl?gene=HRNR
SMG9	SMG9 Nonsense Mediated MRNA Decay Factor	Protein Coding	40	GC19M043727	1.16695	https://www.genecards.org/cgi-bin/carddisp.pl?gene=SMG9
TRIM7	Tripartite Motif Containing 7	Protein Coding	40	GC05M181193	1.16695	https://www.genecards.org/cgi-bin/carddisp.pl?gene=TRIM7
HDDC3	HD Domain Containing 3	Protein Coding	37	GC15M090929	1.16695	https://www.genecards.org/cgi-bin/carddisp.pl?gene=HDDC3
YY2	YY2 Transcription Factor	Protein Coding	36	GC0XP021855	1.16695	https://www.genecards.org/cgi-bin/carddisp.pl?gene=YY2
CISD3	CDGSH Iron Sulfur Domain 3	Protein Coding	35	GC17P038730	1.16695	https://www.genecards.org/cgi-bin/carddisp.pl?gene=CISD3
BDNF-AS	BDNF Antisense RNA	RNA Gene	24	GC11P027573	1.16695	https://www.genecards.org/cgi-bin/carddisp.pl?gene=BDNF-AS
HULC	Hepatocellular Carcinoma Up-Regulated Long Non-Coding RNA	RNA Gene	24	GC06P008441	1.16695	https://www.genecards.org/cgi-bin/carddisp.pl?gene=HULC
MIR370	MicroRNA 370	RNA Gene	23	GC14P110569	1.16695	https://www.genecards.org/cgi-bin/carddisp.pl?gene=MIR370
MIR338	MicroRNA 338	RNA Gene	21	GC17M081135	1.16695	https://www.genecards.org/cgi-bin/carddisp.pl?gene=MIR338
OIP5-AS1	OIP5 Antisense RNA 1	RNA Gene	21	GC15P046468	1.16695	https://www.genecards.org/cgi-bin/carddisp.pl?gene=OIP5-AS1
MIR3200	MicroRNA 3200	RNA Gene	18	GC22P030731	1.16695	https://www.genecards.org/cgi-bin/carddisp.pl?gene=MIR3200
LINC00616	Long Intergenic Non-Protein Coding RNA 616	RNA Gene	16	GC04M137978	1.16695	https://www.genecards.org/cgi-bin/carddisp.pl?gene=LINC00616
MIR1287	MicroRNA 1287	RNA Gene	16	GC10M098395	1.16695	https://www.genecards.org/cgi-bin/carddisp.pl?gene=MIR1287
ESR1	Estrogen Receptor 1	Protein Coding	61	GC06P151656	1.13539	https://www.genecards.org/cgi-bin/carddisp.pl?gene=ESR1
EP300	E1A Binding Protein P300	Protein Coding	59	GC22P045272	1.13539	https://www.genecards.org/cgi-bin/carddisp.pl?gene=EP300
CREB1	CAMP Responsive Element Binding Protein 1	Protein Coding	56	GC02P207529	1.13539	https://www.genecards.org/cgi-bin/carddisp.pl?gene=CREB1
KDM5C	Lysine Demethylase 5C	Protein Coding	53	GC0XM053176	1.13539	https://www.genecards.org/cgi-bin/carddisp.pl?gene=KDM5C
PEBP1	Phosphatidylethanolamine Binding Protein 1	Protein Coding	53	GC12P118135	1.13539	https://www.genecards.org/cgi-bin/carddisp.pl?gene=PEBP1
TFAP2A	Transcription Factor AP-2 Alpha	Protein Coding	53	GC06M010393	1.13539	https://www.genecards.org/cgi-bin/carddisp.pl?gene=TFAP2A
DDB1	Damage Specific DNA Binding Protein 1	Protein Coding	52	GC11M099534	1.13539	https://www.genecards.org/cgi-bin/carddisp.pl?gene=DDB1
ERCC6	ERCC Excision Repair 6, Chromatin Remodeling Factor	Protein Coding	52	GC10M049454	1.13539	https://www.genecards.org/cgi-bin/carddisp.pl?gene=ERCC6
KDM3B	Lysine Demethylase 3B	Protein Coding	52	GC05P138352	1.13539	https://www.genecards.org/cgi-bin/carddisp.pl?gene=KDM3B
UBE2D3	Ubiquitin Conjugating Enzyme E2 D3	Protein Coding	52	GC04M102794	1.13539	https://www.genecards.org/cgi-bin/carddisp.pl?gene=UBE2D3
ALAS2	5'-Aminolevulinate Synthase 2	Protein Coding	51	GC0XM055009	1.13539	https://www.genecards.org/cgi-bin/carddisp.pl?gene=ALAS2
CCL5	C-C Motif Chemokine Ligand 5	Protein Coding	51	GC17M035871	1.13539	https://www.genecards.org/cgi-bin/carddisp.pl?gene=CCL5
CUL4A	Cullin 4A	Protein Coding	50	GC13P113208	1.13539	https://www.genecards.org/cgi-bin/carddisp.pl?gene=CUL4A
NGLY1	N-Glycanase 1	Protein Coding	50	GC03M025718	1.13539	https://www.genecards.org/cgi-bin/carddisp.pl?gene=NGLY1
RBX1	Ring-Box 1	Protein Coding	50	GC22P040951	1.13539	https://www.genecards.org/cgi-bin/carddisp.pl?gene=RBX1
CUL4B	Cullin 4B	Protein Coding	49	GC0XM120524	1.13539	https://www.genecards.org/cgi-bin/carddisp.pl?gene=CUL4B
H1-4	H1.4 Linker Histone, Cluster Member	Protein Coding	49	GC06P093029	1.13539	https://www.genecards.org/cgi-bin/carddisp.pl?gene=H1-4
NFE2L1	NFE2 Like BZIP Transcription Factor 1	Protein Coding	49	GC17P062792	1.13539	https://www.genecards.org/cgi-bin/carddisp.pl?gene=NFE2L1
SETDB1	SET Domain Bifurcated Histone Lysine Methyltransferase 1	Protein Coding	49	GC01P150926	1.13539	https://www.genecards.org/cgi-bin/carddisp.pl?gene=SETDB1
PDSS2	Decaprenyl Diphosphate Synthase Subunit 2	Protein Coding	48	GC06M107152	1.13539	https://www.genecards.org/cgi-bin/carddisp.pl?gene=PDSS2
CYB5R1	Cytochrome B5 Reductase 1	Protein Coding	47	GC01M202964	1.13539	https://www.genecards.org/cgi-bin/carddisp.pl?gene=CYB5R1
H1-5	H1.5 Linker Histone, Cluster Member	Protein Coding	47	GC06M072404	1.13539	https://www.genecards.org/cgi-bin/carddisp.pl?gene=H1-5
SEMA5A	Semaphorin 5A	Protein Coding	47	GC05M009036	1.13539	https://www.genecards.org/cgi-bin/carddisp.pl?gene=SEMA5A
ABCB10	ATP Binding Cassette Subfamily B Member 10	Protein Coding	46	GC01M229516	1.13539	https://www.genecards.org/cgi-bin/carddisp.pl?gene=ABCB10
H1-2	H1.2 Linker Histone, Cluster Member	Protein Coding	46	GC06M026056	1.13539	https://www.genecards.org/cgi-bin/carddisp.pl?gene=H1-2
CYGB	Cytoglobin	Protein Coding	45	GC17M076527	1.13539	https://www.genecards.org/cgi-bin/carddisp.pl?gene=CYGB
DCAF8	DDB1 And CUL4 Associated Factor 8	Protein Coding	45	GC01M160215	1.13539	https://www.genecards.org/cgi-bin/carddisp.pl?gene=DCAF8
H1-1	H1.1 Linker Histone, Cluster Member	Protein Coding	42	GC06M026021	1.13539	https://www.genecards.org/cgi-bin/carddisp.pl?gene=H1-1
H1-3	H1.3 Linker Histone, Cluster Member	Protein Coding	42	GC06M072403	1.13539	https://www.genecards.org/cgi-bin/carddisp.pl?gene=H1-3
PAQR3	Progestin And AdipoQ Receptor Family Member 3	Protein Coding	42	GC04M078887	1.13539	https://www.genecards.org/cgi-bin/carddisp.pl?gene=PAQR3
UFL1	UFM1 Specific Ligase 1	Protein Coding	42	GC06P096521	1.13539	https://www.genecards.org/cgi-bin/carddisp.pl?gene=UFL1
COMMD10	COMM Domain Containing 10	Protein Coding	40	GC05P116084	1.13539	https://www.genecards.org/cgi-bin/carddisp.pl?gene=COMMD10
WDR76	WD Repeat Domain 76	Protein Coding	40	GC15P043826	1.13539	https://www.genecards.org/cgi-bin/carddisp.pl?gene=WDR76
H1-10	H1.10 Linker Histone	Protein Coding	39	GC03M130588	1.13539	https://www.genecards.org/cgi-bin/carddisp.pl?gene=H1-10
MIR326	MicroRNA 326	RNA Gene	24	GC11M075335	1.13539	https://www.genecards.org/cgi-bin/carddisp.pl?gene=MIR326
MIR324	MicroRNA 324	RNA Gene	23	GC17M007223	1.13539	https://www.genecards.org/cgi-bin/carddisp.pl?gene=MIR324
ZFAS1	ZNFX1 Antisense RNA 1	RNA Gene	23	GC20P049276	1.13539	https://www.genecards.org/cgi-bin/carddisp.pl?gene=ZFAS1
MIR19A	MicroRNA 19a	RNA Gene	22	GC13P091579	1.13539	https://www.genecards.org/cgi-bin/carddisp.pl?gene=MIR19A
LINC00239	Long Intergenic Non-Protein Coding RNA 239	RNA Gene	19	GC14P110814	1.13539	https://www.genecards.org/cgi-bin/carddisp.pl?gene=LINC00239
LASTR	LncRNA Associated With SART3 Regulation Of Splicing	RNA Gene	14	GC10M005597	1.13539	https://www.genecards.org/cgi-bin/carddisp.pl?gene=LASTR
MIR4735	MicroRNA 4735	RNA Gene	13	GC01M196555	1.13539	https://www.genecards.org/cgi-bin/carddisp.pl?gene=MIR4735
PTGS2	Prostaglandin-Endoperoxide Synthase 2	Protein Coding	56	GC01M186671	1.09958	https://www.genecards.org/cgi-bin/carddisp.pl?gene=PTGS2
ALOX5	Arachidonate 5-Lipoxygenase	Protein Coding	54	GC10P045374	1.09958	https://www.genecards.org/cgi-bin/carddisp.pl?gene=ALOX5
NEDD4	NEDD4 E3 Ubiquitin Protein Ligase	Protein Coding	54	GC15M055826	1.09958	https://www.genecards.org/cgi-bin/carddisp.pl?gene=NEDD4
ABCB6	ATP Binding Cassette Subfamily B Member 6 (Langereis Blood Group)	Protein Coding	52	GC02M219209	1.09958	https://www.genecards.org/cgi-bin/carddisp.pl?gene=ABCB6
FXN	Frataxin	Protein Coding	52	GC09P069035	1.09958	https://www.genecards.org/cgi-bin/carddisp.pl?gene=FXN
LTF	Lactotransferrin	Protein Coding	52	GC03M046435	1.09958	https://www.genecards.org/cgi-bin/carddisp.pl?gene=LTF
PYCR1	Pyrroline-5-Carboxylate Reductase 1	Protein Coding	52	GC17M081932	1.09958	https://www.genecards.org/cgi-bin/carddisp.pl?gene=PYCR1
ACADSB	Acyl-CoA Dehydrogenase Short/Branched Chain	Protein Coding	51	GC10P123008	1.09958	https://www.genecards.org/cgi-bin/carddisp.pl?gene=ACADSB
ACO1	Aconitase 1	Protein Coding	51	GC09P032374	1.09958	https://www.genecards.org/cgi-bin/carddisp.pl?gene=ACO1
ADIPOR1	Adiponectin Receptor 1	Protein Coding	51	GC01M202940	1.09958	https://www.genecards.org/cgi-bin/carddisp.pl?gene=ADIPOR1
KDM4A	Lysine Demethylase 4A	Protein Coding	51	GC01P043650	1.09958	https://www.genecards.org/cgi-bin/carddisp.pl?gene=KDM4A
H2AX	H2A.X Variant Histone	Protein Coding	50	GC11M119285	1.09958	https://www.genecards.org/cgi-bin/carddisp.pl?gene=H2AX
JAM3	Junctional Adhesion Molecule 3	Protein Coding	50	GC11P134068	1.09958	https://www.genecards.org/cgi-bin/carddisp.pl?gene=JAM3
YME1L1	YME1 Like 1 ATPase	Protein Coding	50	GC10M027110	1.09958	https://www.genecards.org/cgi-bin/carddisp.pl?gene=YME1L1
ETV4	ETS Variant Transcription Factor 4	Protein Coding	49	GC17M043527	1.09958	https://www.genecards.org/cgi-bin/carddisp.pl?gene=ETV4
SLC25A10	Solute Carrier Family 25 Member 10	Protein Coding	49	GC17P081712	1.09958	https://www.genecards.org/cgi-bin/carddisp.pl?gene=SLC25A10
PLIN2	Perilipin 2	Protein Coding	48	GC09M019184	1.09958	https://www.genecards.org/cgi-bin/carddisp.pl?gene=PLIN2
RHOT1	Ras Homolog Family Member T1	Protein Coding	48	GC17P032142	1.09958	https://www.genecards.org/cgi-bin/carddisp.pl?gene=RHOT1
CSRP2	Cysteine And Glycine Rich Protein 2	Protein Coding	47	GC12M076859	1.09958	https://www.genecards.org/cgi-bin/carddisp.pl?gene=CSRP2
STOML2	Stomatin Like 2	Protein Coding	45	GC09M035099	1.09958	https://www.genecards.org/cgi-bin/carddisp.pl?gene=STOML2
CIRBP	Cold Inducible RNA Binding Protein	Protein Coding	44	GC19P001259	1.09958	https://www.genecards.org/cgi-bin/carddisp.pl?gene=CIRBP
DAZAP1	DAZ Associated Protein 1	Protein Coding	44	GC19P001407	1.09958	https://www.genecards.org/cgi-bin/carddisp.pl?gene=DAZAP1
METTL14	Methyltransferase 14, N6-Adenosine-Methyltransferase Subunit	Protein Coding	44	GC04P118685	1.09958	https://www.genecards.org/cgi-bin/carddisp.pl?gene=METTL14
BNC1	Basonuclin 1	Protein Coding	43	GC15M083255	1.09958	https://www.genecards.org/cgi-bin/carddisp.pl?gene=BNC1
GABPB1	GA Binding Protein Transcription Factor Subunit Beta 1	Protein Coding	43	GC15M050275	1.09958	https://www.genecards.org/cgi-bin/carddisp.pl?gene=GABPB1
C19orf12	Chromosome 19 Open Reading Frame 12	Protein Coding	42	GC19M070406	1.09958	https://www.genecards.org/cgi-bin/carddisp.pl?gene=C19orf12
ZSCAN25	Zinc Finger And SCAN Domain Containing 25	Protein Coding	42	GC07P099816	1.09958	https://www.genecards.org/cgi-bin/carddisp.pl?gene=ZSCAN25
ALKBH5	AlkB Homolog 5, RNA Demethylase	Protein Coding	40	GC17P018183	1.09958	https://www.genecards.org/cgi-bin/carddisp.pl?gene=ALKBH5
SLIRP	SRA Stem-Loop Interacting RNA Binding Protein	Protein Coding	40	GC14P077708	1.09958	https://www.genecards.org/cgi-bin/carddisp.pl?gene=SLIRP
SCGB1D2	Secretoglobin Family 1D Member 2	Protein Coding	37	GC11P062260	1.09958	https://www.genecards.org/cgi-bin/carddisp.pl?gene=SCGB1D2
PEDS1	Plasmanylethanolamine Desaturase 1	Protein Coding	36	GC20M050119	1.09958	https://www.genecards.org/cgi-bin/carddisp.pl?gene=PEDS1
TMED8	Transmembrane P24 Trafficking Protein Family Member 8	Protein Coding	35	GC14M077335	1.09958	https://www.genecards.org/cgi-bin/carddisp.pl?gene=TMED8
MIR127	MicroRNA 127	RNA Gene	23	GC14P110568	1.09958	https://www.genecards.org/cgi-bin/carddisp.pl?gene=MIR127
MIR375	MicroRNA 375	RNA Gene	22	GC02M219001	1.09958	https://www.genecards.org/cgi-bin/carddisp.pl?gene=MIR375
MIR106A	MicroRNA 106a	RNA Gene	21	GC0XM134339	1.09958	https://www.genecards.org/cgi-bin/carddisp.pl?gene=MIR106A
GABPB1-AS1	GABPB1 Antisense RNA 1	RNA Gene	18	GC15P050354	1.09958	https://www.genecards.org/cgi-bin/carddisp.pl?gene=GABPB1-AS1
ASMTL-AS1	ASMTL Antisense RNA 1	RNA Gene	17	GC0XP001400	1.09958	https://www.genecards.org/cgi-bin/carddisp.pl?gene=ASMTL-AS1
OGFRP1	Opioid Growth Factor Receptor Pseudogene 1	Pseudogene	13	GC22P045361	1.09958	https://www.genecards.org/cgi-bin/carddisp.pl?gene=OGFRP1
C8orf76	Chromosome 8 Open Reading Frame 76	Protein Coding	31	GC08M123219	1.09396	https://www.genecards.org/cgi-bin/carddisp.pl?gene=C8orf76
SQSTM1	Sequestosome 1	Protein Coding	55	GC05P179806	1.08464	https://www.genecards.org/cgi-bin/carddisp.pl?gene=SQSTM1
NOTCH2	Notch Receptor 2	Protein Coding	59	GC01M119911	1.0571	https://www.genecards.org/cgi-bin/carddisp.pl?gene=NOTCH2
TRPV4	Transient Receptor Potential Cation Channel Subfamily V Member 4	Protein Coding	56	GC12M109783	1.0571	https://www.genecards.org/cgi-bin/carddisp.pl?gene=TRPV4
TYRO3	TYRO3 Protein Tyrosine Kinase	Protein Coding	56	GC15P041557	1.0571	https://www.genecards.org/cgi-bin/carddisp.pl?gene=TYRO3
ATF6	Activating Transcription Factor 6	Protein Coding	55	GC01P161766	1.0571	https://www.genecards.org/cgi-bin/carddisp.pl?gene=ATF6
CA9	Carbonic Anhydrase 9	Protein Coding	53	GC09P035673	1.0571	https://www.genecards.org/cgi-bin/carddisp.pl?gene=CA9
FPR2	Formyl Peptide Receptor 2	Protein Coding	53	GC19P051752	1.0571	https://www.genecards.org/cgi-bin/carddisp.pl?gene=FPR2
FZD7	Frizzled Class Receptor 7	Protein Coding	52	GC02P202041	1.0571	https://www.genecards.org/cgi-bin/carddisp.pl?gene=FZD7
SIRT6	Sirtuin 6	Protein Coding	52	GC19M004174	1.0571	https://www.genecards.org/cgi-bin/carddisp.pl?gene=SIRT6
ABCC5	ATP Binding Cassette Subfamily C Member 5	Protein Coding	51	GC03M183919	1.0571	https://www.genecards.org/cgi-bin/carddisp.pl?gene=ABCC5
BSG	Basigin (Ok Blood Group)	Protein Coding	51	GC19P000571	1.0571	https://www.genecards.org/cgi-bin/carddisp.pl?gene=BSG
FXR1	FMR1 Autosomal Homolog 1	Protein Coding	51	GC03P180868	1.0571	https://www.genecards.org/cgi-bin/carddisp.pl?gene=FXR1
SQLE	Squalene Epoxidase	Protein Coding	51	GC08P124998	1.0571	https://www.genecards.org/cgi-bin/carddisp.pl?gene=SQLE
TTBK2	Tau Tubulin Kinase 2	Protein Coding	51	GC15M042738	1.0571	https://www.genecards.org/cgi-bin/carddisp.pl?gene=TTBK2
CEP290	Centrosomal Protein 290	Protein Coding	48	GC12M088049	1.0571	https://www.genecards.org/cgi-bin/carddisp.pl?gene=CEP290
IGF2BP3	Insulin Like Growth Factor 2 MRNA Binding Protein 3	Protein Coding	48	GC07M023354	1.0571	https://www.genecards.org/cgi-bin/carddisp.pl?gene=IGF2BP3
ITGB8	Integrin Subunit Beta 8	Protein Coding	48	GC07P020329	1.0571	https://www.genecards.org/cgi-bin/carddisp.pl?gene=ITGB8
LASP1	LIM And SH3 Protein 1	Protein Coding	48	GC17P038869	1.0571	https://www.genecards.org/cgi-bin/carddisp.pl?gene=LASP1
APOC1	Apolipoprotein C1	Protein Coding	46	GC19P044914	1.0571	https://www.genecards.org/cgi-bin/carddisp.pl?gene=APOC1
COPZ1	COPI Coat Complex Subunit Zeta 1	Protein Coding	46	GC12P054301	1.0571	https://www.genecards.org/cgi-bin/carddisp.pl?gene=COPZ1
HLF	HLF Transcription Factor, PAR BZIP Family Member	Protein Coding	45	GC17P055264	1.0571	https://www.genecards.org/cgi-bin/carddisp.pl?gene=HLF
RNF182	Ring Finger Protein 182	Protein Coding	41	GC06P013924	1.0571	https://www.genecards.org/cgi-bin/carddisp.pl?gene=RNF182
PCDHB14	Protocadherin Beta 14	Protein Coding	39	GC05P146866	1.0571	https://www.genecards.org/cgi-bin/carddisp.pl?gene=PCDHB14
ATXN8OS	ATXN8 Opposite Strand LncRNA	RNA Gene	30	GC13P070107	1.0571	https://www.genecards.org/cgi-bin/carddisp.pl?gene=ATXN8OS
MEG8	Maternally Expressed 8, Small Nucleolar RNA Host Gene	RNA Gene	23	GC14P110893	1.0571	https://www.genecards.org/cgi-bin/carddisp.pl?gene=MEG8
MIR129-1	MicroRNA 129-1	RNA Gene	19	GC07P128207	1.0571	https://www.genecards.org/cgi-bin/carddisp.pl?gene=MIR129-1
CERS6-AS1	CERS6 Antisense RNA 1	RNA Gene	15	GC02M168771	1.0571	https://www.genecards.org/cgi-bin/carddisp.pl?gene=CERS6-AS1
LINC01833	Long Intergenic Non-Protein Coding RNA 1833	RNA Gene	14	GC02M044921	1.0571	https://www.genecards.org/cgi-bin/carddisp.pl?gene=LINC01833
MIR4443	MicroRNA 4443	RNA Gene	14	GC03P049939	1.0571	https://www.genecards.org/cgi-bin/carddisp.pl?gene=MIR4443
MIR761	MicroRNA 761	RNA Gene	14	GC01M051836	1.0571	https://www.genecards.org/cgi-bin/carddisp.pl?gene=MIR761
EGFR	Epidermal Growth Factor Receptor	Protein Coding	62	GC07P055019	1.00173	https://www.genecards.org/cgi-bin/carddisp.pl?gene=EGFR
PDGFRB	Platelet Derived Growth Factor Receptor Beta	Protein Coding	60	GC05M150113	1.00173	https://www.genecards.org/cgi-bin/carddisp.pl?gene=PDGFRB
PIM1	Pim-1 Proto-Oncogene, Serine/Threonine Kinase	Protein Coding	56	GC06P092302	1.00173	https://www.genecards.org/cgi-bin/carddisp.pl?gene=PIM1
FADS2	Fatty Acid Desaturase 2	Protein Coding	51	GC11P061792	1.00173	https://www.genecards.org/cgi-bin/carddisp.pl?gene=FADS2
IGF2BP2	Insulin Like Growth Factor 2 MRNA Binding Protein 2	Protein Coding	51	GC03M185643	1.00173	https://www.genecards.org/cgi-bin/carddisp.pl?gene=IGF2BP2
DPEP1	Dipeptidase 1	Protein Coding	50	GC16P089613	1.00173	https://www.genecards.org/cgi-bin/carddisp.pl?gene=DPEP1
FABP4	Fatty Acid Binding Protein 4	Protein Coding	50	GC08M081478	1.00173	https://www.genecards.org/cgi-bin/carddisp.pl?gene=FABP4
FABP1	Fatty Acid Binding Protein 1	Protein Coding	49	GC02M088122	1.00173	https://www.genecards.org/cgi-bin/carddisp.pl?gene=FABP1
CDK14	Cyclin Dependent Kinase 14	Protein Coding	48	GC07P090471	1.00173	https://www.genecards.org/cgi-bin/carddisp.pl?gene=CDK14
DNAJB6	DnaJ Heat Shock Protein Family (Hsp40) Member B6	Protein Coding	48	GC07P157335	1.00173	https://www.genecards.org/cgi-bin/carddisp.pl?gene=DNAJB6
GALNT14	Polypeptide N-Acetylgalactosaminyltransferase 14	Protein Coding	48	GC02M030888	1.00173	https://www.genecards.org/cgi-bin/carddisp.pl?gene=GALNT14
ME1	Malic Enzyme 1	Protein Coding	48	GC06M083210	1.00173	https://www.genecards.org/cgi-bin/carddisp.pl?gene=ME1
ALG3	ALG3 Alpha-1,3- Mannosyltransferase	Protein Coding	47	GC03M184244	1.00173	https://www.genecards.org/cgi-bin/carddisp.pl?gene=ALG3
CHMP1A	Charged Multivesicular Body Protein 1A	Protein Coding	47	GC16M089644	1.00173	https://www.genecards.org/cgi-bin/carddisp.pl?gene=CHMP1A
ARPC1A	Actin Related Protein 2/3 Complex Subunit 1A	Protein Coding	46	GC07P099325	1.00173	https://www.genecards.org/cgi-bin/carddisp.pl?gene=ARPC1A
KLF2	KLF Transcription Factor 2	Protein Coding	46	GC19P072385	1.00173	https://www.genecards.org/cgi-bin/carddisp.pl?gene=KLF2
QSOX1	Quiescin Sulfhydryl Oxidase 1	Protein Coding	46	GC01P180154	1.00173	https://www.genecards.org/cgi-bin/carddisp.pl?gene=QSOX1
SOX15	SRY-Box Transcription Factor 15	Protein Coding	41	GC17M011014	1.00173	https://www.genecards.org/cgi-bin/carddisp.pl?gene=SOX15
MIR132	MicroRNA 132	RNA Gene	24	GC17M002049	1.00173	https://www.genecards.org/cgi-bin/carddisp.pl?gene=MIR132
AGAP2-AS1	AGAP2 Antisense RNA 1	RNA Gene	17	GC12P057726	1.00173	https://www.genecards.org/cgi-bin/carddisp.pl?gene=AGAP2-AS1
MIR1231	MicroRNA 1231	RNA Gene	17	GC01P201777	1.00173	https://www.genecards.org/cgi-bin/carddisp.pl?gene=MIR1231
MIR3938	MicroRNA 3938	RNA Gene	13	GC03M055888	1.00173	https://www.genecards.org/cgi-bin/carddisp.pl?gene=MIR3938
ITGA6	Integrin Subunit Alpha 6	Protein Coding	56	GC02P172427	0.985506	https://www.genecards.org/cgi-bin/carddisp.pl?gene=ITGA6
PRKAA2	Protein Kinase AMP-Activated Catalytic Subunit Alpha 2	Protein Coding	57	GC01P056645	0.962574	https://www.genecards.org/cgi-bin/carddisp.pl?gene=PRKAA2
CD44	CD44 Molecule (Indian Blood Group)	Protein Coding	55	GC11P035139	0.962574	https://www.genecards.org/cgi-bin/carddisp.pl?gene=CD44
FANCD2	FA Complementation Group D2	Protein Coding	52	GC03P010026	0.962574	https://www.genecards.org/cgi-bin/carddisp.pl?gene=FANCD2
ALOX12	Arachidonate 12-Lipoxygenase, 12S Type	Protein Coding	51	GC17P006995	0.962574	https://www.genecards.org/cgi-bin/carddisp.pl?gene=ALOX12
NQO1	NAD(P)H Quinone Dehydrogenase 1	Protein Coding	55	GC16M069706	0.938157	https://www.genecards.org/cgi-bin/carddisp.pl?gene=NQO1
MAPK1	Mitogen-Activated Protein Kinase 1	Protein Coding	59	GC22M021759	0.911924	https://www.genecards.org/cgi-bin/carddisp.pl?gene=MAPK1
MYC	MYC Proto-Oncogene, BHLH Transcription Factor	Protein Coding	59	GC08P127735	0.911924	https://www.genecards.org/cgi-bin/carddisp.pl?gene=MYC
LDHA	Lactate Dehydrogenase A	Protein Coding	57	GC11P018394	0.911924	https://www.genecards.org/cgi-bin/carddisp.pl?gene=LDHA
PCNA	Proliferating Cell Nuclear Antigen	Protein Coding	57	GC20M005114	0.911924	https://www.genecards.org/cgi-bin/carddisp.pl?gene=PCNA
ACTB	Actin Beta	Protein Coding	56	GC07M005527	0.911924	https://www.genecards.org/cgi-bin/carddisp.pl?gene=ACTB
ALB	Albumin	Protein Coding	56	GC04P073397	0.911924	https://www.genecards.org/cgi-bin/carddisp.pl?gene=ALB
EGLN1	Egl-9 Family Hypoxia Inducible Factor 1	Protein Coding	56	GC01M231363	0.911924	https://www.genecards.org/cgi-bin/carddisp.pl?gene=EGLN1
HSPA8	Heat Shock Protein Family A (Hsp70) Member 8	Protein Coding	56	GC11M123057	0.911924	https://www.genecards.org/cgi-bin/carddisp.pl?gene=HSPA8
KRT18	Keratin 18	Protein Coding	56	GC12P052948	0.911924	https://www.genecards.org/cgi-bin/carddisp.pl?gene=KRT18
ANXA2	Annexin A2	Protein Coding	55	GC15M060347	0.911924	https://www.genecards.org/cgi-bin/carddisp.pl?gene=ANXA2
MAP3K5	Mitogen-Activated Protein Kinase Kinase Kinase 5	Protein Coding	55	GC06M136557	0.911924	https://www.genecards.org/cgi-bin/carddisp.pl?gene=MAP3K5
MDH2	Malate Dehydrogenase 2	Protein Coding	55	GC07P076048	0.911924	https://www.genecards.org/cgi-bin/carddisp.pl?gene=MDH2
TPM1	Tropomyosin 1	Protein Coding	55	GC15P126449	0.911924	https://www.genecards.org/cgi-bin/carddisp.pl?gene=TPM1
HIF1A	Hypoxia Inducible Factor 1 Subunit Alpha	Protein Coding	54	GC14P061695	0.911924	https://www.genecards.org/cgi-bin/carddisp.pl?gene=HIF1A
FH	Fumarate Hydratase	Protein Coding	53	GC01M241499	0.911924	https://www.genecards.org/cgi-bin/carddisp.pl?gene=FH
KRT14	Keratin 14	Protein Coding	53	GC17M041582	0.911924	https://www.genecards.org/cgi-bin/carddisp.pl?gene=KRT14
PHB1	Prohibitin 1	Protein Coding	53	GC17M052178	0.911924	https://www.genecards.org/cgi-bin/carddisp.pl?gene=PHB1
TPM3	Tropomyosin 3	Protein Coding	53	GC01M154127	0.911924	https://www.genecards.org/cgi-bin/carddisp.pl?gene=TPM3
ANXA5	Annexin A5	Protein Coding	52	GC04M121667	0.911924	https://www.genecards.org/cgi-bin/carddisp.pl?gene=ANXA5
ATP6V1E1	ATPase H+ Transporting V1 Subunit E1	Protein Coding	52	GC22M017592	0.911924	https://www.genecards.org/cgi-bin/carddisp.pl?gene=ATP6V1E1
CTSZ	Cathepsin Z	Protein Coding	52	GC20M058995	0.911924	https://www.genecards.org/cgi-bin/carddisp.pl?gene=CTSZ
LGALS3	Galectin 3	Protein Coding	52	GC14P055124	0.911924	https://www.genecards.org/cgi-bin/carddisp.pl?gene=LGALS3
GNB1	G Protein Subunit Beta 1	Protein Coding	51	GC01M001785	0.911924	https://www.genecards.org/cgi-bin/carddisp.pl?gene=GNB1
PRKCSH	Protein Kinase C Substrate 80K-H	Protein Coding	51	GC19P011435	0.911924	https://www.genecards.org/cgi-bin/carddisp.pl?gene=PRKCSH
ANP32A	Acidic Nuclear Phosphoprotein 32 Family Member A	Protein Coding	50	GC15M068778	0.911924	https://www.genecards.org/cgi-bin/carddisp.pl?gene=ANP32A
CARS1	Cysteinyl-TRNA Synthetase 1	Protein Coding	50	GC11M003000	0.911924	https://www.genecards.org/cgi-bin/carddisp.pl?gene=CARS1
EEF1A1	Eukaryotic Translation Elongation Factor 1 Alpha 1	Protein Coding	50	GC06M074523	0.911924	https://www.genecards.org/cgi-bin/carddisp.pl?gene=EEF1A1
KRT16	Keratin 16	Protein Coding	50	GC17M041609	0.911924	https://www.genecards.org/cgi-bin/carddisp.pl?gene=KRT16
KRT19	Keratin 19	Protein Coding	50	GC17M041523	0.911924	https://www.genecards.org/cgi-bin/carddisp.pl?gene=KRT19
RPS3	Ribosomal Protein S3	Protein Coding	50	GC11P078458	0.911924	https://www.genecards.org/cgi-bin/carddisp.pl?gene=RPS3
RPS6	Ribosomal Protein S6	Protein Coding	50	GC09M019375	0.911924	https://www.genecards.org/cgi-bin/carddisp.pl?gene=RPS6
PSMA1	Proteasome 20S Subunit Alpha 1	Protein Coding	49	GC11M014505	0.911924	https://www.genecards.org/cgi-bin/carddisp.pl?gene=PSMA1
ANXA4	Annexin A4	Protein Coding	48	GC02P069644	0.911924	https://www.genecards.org/cgi-bin/carddisp.pl?gene=ANXA4
EIF4H	Eukaryotic Translation Initiation Factor 4H	Protein Coding	48	GC07P074174	0.911924	https://www.genecards.org/cgi-bin/carddisp.pl?gene=EIF4H
PSME1	Proteasome Activator Subunit 1	Protein Coding	48	GC14P024136	0.911924	https://www.genecards.org/cgi-bin/carddisp.pl?gene=PSME1
RPL7A	Ribosomal Protein L7a	Protein Coding	48	GC09P133348	0.911924	https://www.genecards.org/cgi-bin/carddisp.pl?gene=RPL7A
RPS2	Ribosomal Protein S2	Protein Coding	48	GC16M008084	0.911924	https://www.genecards.org/cgi-bin/carddisp.pl?gene=RPS2
SNAP29	Synaptosome Associated Protein 29	Protein Coding	48	GC22P020859	0.911924	https://www.genecards.org/cgi-bin/carddisp.pl?gene=SNAP29
CLTB	Clathrin Light Chain B	Protein Coding	47	GC05M176392	0.911924	https://www.genecards.org/cgi-bin/carddisp.pl?gene=CLTB
KRT6B	Keratin 6B	Protein Coding	47	GC12M052446	0.911924	https://www.genecards.org/cgi-bin/carddisp.pl?gene=KRT6B
PSMD8	Proteasome 26S Subunit, Non-ATPase 8	Protein Coding	47	GC19P038374	0.911924	https://www.genecards.org/cgi-bin/carddisp.pl?gene=PSMD8
TXNL1	Thioredoxin Like 1	Protein Coding	47	GC18M056597	0.911924	https://www.genecards.org/cgi-bin/carddisp.pl?gene=TXNL1
MYL12A	Myosin Light Chain 12A	Protein Coding	46	GC18P003238	0.911924	https://www.genecards.org/cgi-bin/carddisp.pl?gene=MYL12A
STOM	Stomatin	Protein Coding	46	GC09M121338	0.911924	https://www.genecards.org/cgi-bin/carddisp.pl?gene=STOM
TPM4	Tropomyosin 4	Protein Coding	46	GC19P072381	0.911924	https://www.genecards.org/cgi-bin/carddisp.pl?gene=TPM4
FKBP3	FKBP Prolyl Isomerase 3	Protein Coding	45	GC14M045115	0.911924	https://www.genecards.org/cgi-bin/carddisp.pl?gene=FKBP3
TPD52L2	TPD52 Like 2	Protein Coding	45	GC20P063865	0.911924	https://www.genecards.org/cgi-bin/carddisp.pl?gene=TPD52L2
ANP32B	Acidic Nuclear Phosphoprotein 32 Family Member B	Protein Coding	44	GC09P097983	0.911924	https://www.genecards.org/cgi-bin/carddisp.pl?gene=ANP32B
DECR2	2,4-Dienoyl-CoA Reductase 2	Protein Coding	44	GC16P013440	0.911924	https://www.genecards.org/cgi-bin/carddisp.pl?gene=DECR2
DNAJC9	DnaJ Heat Shock Protein Family (Hsp40) Member C9	Protein Coding	43	GC10M073183	0.911924	https://www.genecards.org/cgi-bin/carddisp.pl?gene=DNAJC9
TRIM26	Tripartite Motif Containing 26	Protein Coding	43	GC06M030184	0.911924	https://www.genecards.org/cgi-bin/carddisp.pl?gene=TRIM26
PYM1	PYM Homolog 1, Exon Junction Complex Associated Factor	Protein Coding	39	GC12M055902	0.911924	https://www.genecards.org/cgi-bin/carddisp.pl?gene=PYM1
CCDC124	Coiled-Coil Domain Containing 124	Protein Coding	37	GC19P072418	0.911924	https://www.genecards.org/cgi-bin/carddisp.pl?gene=CCDC124
MIR9-1	MicroRNA 9-1	RNA Gene	23	GC01M156420	0.911924	https://www.genecards.org/cgi-bin/carddisp.pl?gene=MIR9-1
MIR137	MicroRNA 137	RNA Gene	21	GC01M098046	0.911924	https://www.genecards.org/cgi-bin/carddisp.pl?gene=MIR137
CHAC1	ChaC Glutathione Specific Gamma-Glutamylcyclotransferase 1	Protein Coding	43	GC15P040952	0.868069	https://www.genecards.org/cgi-bin/carddisp.pl?gene=CHAC1
BEX1	Brain Expressed X-Linked 1	Protein Coding	35	GC0XM103063	0.868069	https://www.genecards.org/cgi-bin/carddisp.pl?gene=BEX1
NFS1	NFS1 Cysteine Desulfurase	Protein Coding	52	GC20M035668	0.851845	https://www.genecards.org/cgi-bin/carddisp.pl?gene=NFS1
CDH2	Cadherin 2	Protein Coding	59	GC18M028088	0.81603	https://www.genecards.org/cgi-bin/carddisp.pl?gene=CDH2
EPAS1	Endothelial PAS Domain Protein 1	Protein Coding	57	GC02P046293	0.81603	https://www.genecards.org/cgi-bin/carddisp.pl?gene=EPAS1
HPCAL1	Hippocalcin Like 1	Protein Coding	46	GC02P010302	0.81603	https://www.genecards.org/cgi-bin/carddisp.pl?gene=HPCAL1
RB1	RB Transcriptional Corepressor 1	Protein Coding	55	GC13P048303	0.773547	https://www.genecards.org/cgi-bin/carddisp.pl?gene=RB1
G3BP1	G3BP Stress Granule Assembly Factor 1	Protein Coding	47	GC05P151771	0.773547	https://www.genecards.org/cgi-bin/carddisp.pl?gene=G3BP1
LINC00472	Long Intergenic Non-Protein Coding RNA 472	RNA Gene	31	GC06M072285	0.773547	https://www.genecards.org/cgi-bin/carddisp.pl?gene=LINC00472
HILPDA	Hypoxia Inducible Lipid Droplet Associated	Protein Coding	40	GC07P132478	0.718183	https://www.genecards.org/cgi-bin/carddisp.pl?gene=HILPDA
G0S2	G0/G1 Switch 2	Protein Coding	39	GC01P209675	0.718183	https://www.genecards.org/cgi-bin/carddisp.pl?gene=G0S2
HSPA5	Heat Shock Protein Family A (Hsp70) Member 5	Protein Coding	55	GC09M125234	0.706224	https://www.genecards.org/cgi-bin/carddisp.pl?gene=HSPA5
BCAT2	Branched Chain Amino Acid Transaminase 2	Protein Coding	52	GC19M048795	0.684533	https://www.genecards.org/cgi-bin/carddisp.pl?gene=BCAT2
GDPD5	Glycerophosphodiester Phosphodiesterase Domain Containing 5	Protein Coding	44	GC11M100040	0.661601	https://www.genecards.org/cgi-bin/carddisp.pl?gene=GDPD5
MIR874	MicroRNA 874	RNA Gene	21	GC05M137647	0.661601	https://www.genecards.org/cgi-bin/carddisp.pl?gene=MIR874
MTOR	Mechanistic Target Of Rapamycin Kinase	Protein Coding	62	GC01M011106	0.582425	https://www.genecards.org/cgi-bin/carddisp.pl?gene=MTOR
LPIN1	Lipin 1	Protein Coding	54	GC02P011677	0.582425	https://www.genecards.org/cgi-bin/carddisp.pl?gene=LPIN1
PRC1	Protein Regulator Of Cytokinesis 1	Protein Coding	47	GC15M090966	0.582425	https://www.genecards.org/cgi-bin/carddisp.pl?gene=PRC1
HSPA9	Heat Shock Protein Family A (Hsp70) Member 9	Protein Coding	54	GC05M138554	0.550872	https://www.genecards.org/cgi-bin/carddisp.pl?gene=HSPA9
HADHA	Hydroxyacyl-CoA Dehydrogenase Trifunctional Multienzyme Complex Subunit Alpha	Protein Coding	52	GC02M026190	0.550872	https://www.genecards.org/cgi-bin/carddisp.pl?gene=HADHA
RUVBL1	RuvB Like AAA ATPase 1	Protein Coding	51	GC03M128064	0.550872	https://www.genecards.org/cgi-bin/carddisp.pl?gene=RUVBL1
CBX3	Chromobox 3	Protein Coding	49	GC07P026201	0.550872	https://www.genecards.org/cgi-bin/carddisp.pl?gene=CBX3
NAP1L1	Nucleosome Assembly Protein 1 Like 1	Protein Coding	44	GC12M076036	0.550872	https://www.genecards.org/cgi-bin/carddisp.pl?gene=NAP1L1
MT1G	Metallothionein 1G	Protein Coding	39	GC16M056666	0.550872	https://www.genecards.org/cgi-bin/carddisp.pl?gene=MT1G
H19	H19 Imprinted Maternally Expressed Transcript	RNA Gene	30	GC11M001995	0.550872	https://www.genecards.org/cgi-bin/carddisp.pl?gene=H19
MIR106B	MicroRNA 106b	RNA Gene	24	GC07M102261	0.550872	https://www.genecards.org/cgi-bin/carddisp.pl?gene=MIR106B
TGFBR1	Transforming Growth Factor Beta Receptor 1	Protein Coding	61	GC09P099104	0.515057	https://www.genecards.org/cgi-bin/carddisp.pl?gene=TGFBR1
SNCA	Synuclein Alpha	Protein Coding	59	GC04M089724	0.515057	https://www.genecards.org/cgi-bin/carddisp.pl?gene=SNCA
UCHL1	Ubiquitin C-Terminal Hydrolase L1	Protein Coding	59	GC04P041256	0.515057	https://www.genecards.org/cgi-bin/carddisp.pl?gene=UCHL1
GSTP1	Glutathione S-Transferase Pi 1	Protein Coding	57	GC11P067583	0.515057	https://www.genecards.org/cgi-bin/carddisp.pl?gene=GSTP1
VIM	Vimentin	Protein Coding	57	GC10P017227	0.515057	https://www.genecards.org/cgi-bin/carddisp.pl?gene=VIM
PGK1	Phosphoglycerate Kinase 1	Protein Coding	56	GC0XP078032	0.515057	https://www.genecards.org/cgi-bin/carddisp.pl?gene=PGK1
TUBA1A	Tubulin Alpha 1a	Protein Coding	56	GC12M049184	0.515057	https://www.genecards.org/cgi-bin/carddisp.pl?gene=TUBA1A
UBA1	Ubiquitin Like Modifier Activating Enzyme 1	Protein Coding	56	GC0XP047190	0.515057	https://www.genecards.org/cgi-bin/carddisp.pl?gene=UBA1
ALDOA	Aldolase, Fructose-Bisphosphate A	Protein Coding	55	GC16P030064	0.515057	https://www.genecards.org/cgi-bin/carddisp.pl?gene=ALDOA
FASN	Fatty Acid Synthase	Protein Coding	55	GC17M082078	0.515057	https://www.genecards.org/cgi-bin/carddisp.pl?gene=FASN
GPI	Glucose-6-Phosphate Isomerase	Protein Coding	55	GC19P034359	0.515057	https://www.genecards.org/cgi-bin/carddisp.pl?gene=GPI
MYH9	Myosin Heavy Chain 9	Protein Coding	55	GC22M036281	0.515057	https://www.genecards.org/cgi-bin/carddisp.pl?gene=MYH9
TUBB4A	Tubulin Beta 4A Class IVa	Protein Coding	55	GC19M007202	0.515057	https://www.genecards.org/cgi-bin/carddisp.pl?gene=TUBB4A
YWHAG	Tyrosine 3-Monooxygenase/Tryptophan 5-Monooxygenase Activation Protein Gamma	Protein Coding	55	GC07M077229	0.515057	https://www.genecards.org/cgi-bin/carddisp.pl?gene=YWHAG
ANXA1	Annexin A1	Protein Coding	54	GC09P073151	0.515057	https://www.genecards.org/cgi-bin/carddisp.pl?gene=ANXA1
ENO2	Enolase 2	Protein Coding	54	GC12P006913	0.515057	https://www.genecards.org/cgi-bin/carddisp.pl?gene=ENO2
RPL5	Ribosomal Protein L5	Protein Coding	54	GC01P092832	0.515057	https://www.genecards.org/cgi-bin/carddisp.pl?gene=RPL5
ACVR1B	Activin A Receptor Type 1B	Protein Coding	53	GC12P051951	0.515057	https://www.genecards.org/cgi-bin/carddisp.pl?gene=ACVR1B
EIF4A1	Eukaryotic Translation Initiation Factor 4A1	Protein Coding	53	GC17P007572	0.515057	https://www.genecards.org/cgi-bin/carddisp.pl?gene=EIF4A1
GNB3	G Protein Subunit Beta 3	Protein Coding	53	GC12P006839	0.515057	https://www.genecards.org/cgi-bin/carddisp.pl?gene=GNB3
HSP90B1	Heat Shock Protein 90 Beta Family Member 1	Protein Coding	53	GC12P103930	0.515057	https://www.genecards.org/cgi-bin/carddisp.pl?gene=HSP90B1
LDHB	Lactate Dehydrogenase B	Protein Coding	53	GC12M021635	0.515057	https://www.genecards.org/cgi-bin/carddisp.pl?gene=LDHB
RPSA	Ribosomal Protein SA	Protein Coding	53	GC03P039406	0.515057	https://www.genecards.org/cgi-bin/carddisp.pl?gene=RPSA
SMC3	Structural Maintenance Of Chromosomes 3	Protein Coding	53	GC10P110567	0.515057	https://www.genecards.org/cgi-bin/carddisp.pl?gene=SMC3
YWHAB	Tyrosine 3-Monooxygenase/Tryptophan 5-Monooxygenase Activation Protein Beta	Protein Coding	53	GC20P044885	0.515057	https://www.genecards.org/cgi-bin/carddisp.pl?gene=YWHAB
ATP5F1A	ATP Synthase F1 Subunit Alpha	Protein Coding	52	GC18M046081	0.515057	https://www.genecards.org/cgi-bin/carddisp.pl?gene=ATP5F1A
CFL1	Cofilin 1	Protein Coding	52	GC11M065823	0.515057	https://www.genecards.org/cgi-bin/carddisp.pl?gene=CFL1
DLST	Dihydrolipoamide S-Succinyltransferase	Protein Coding	52	GC14P074881	0.515057	https://www.genecards.org/cgi-bin/carddisp.pl?gene=DLST
DPYSL2	Dihydropyrimidinase Like 2	Protein Coding	52	GC08P026514	0.515057	https://www.genecards.org/cgi-bin/carddisp.pl?gene=DPYSL2
HP	Haptoglobin	Protein Coding	52	GC16P072372	0.515057	https://www.genecards.org/cgi-bin/carddisp.pl?gene=HP
MYH10	Myosin Heavy Chain 10	Protein Coding	52	GC17M008474	0.515057	https://www.genecards.org/cgi-bin/carddisp.pl?gene=MYH10
PRDX2	Peroxiredoxin 2	Protein Coding	52	GC19M012796	0.515057	https://www.genecards.org/cgi-bin/carddisp.pl?gene=PRDX2
VAPB	VAMP Associated Protein B And C	Protein Coding	52	GC20P058389	0.515057	https://www.genecards.org/cgi-bin/carddisp.pl?gene=VAPB
YWHAZ	Tyrosine 3-Monooxygenase/Tryptophan 5-Monooxygenase Activation Protein Zeta	Protein Coding	52	GC08M100917	0.515057	https://www.genecards.org/cgi-bin/carddisp.pl?gene=YWHAZ
ACTC1	Actin Alpha Cardiac Muscle 1	Protein Coding	51	GC15M034790	0.515057	https://www.genecards.org/cgi-bin/carddisp.pl?gene=ACTC1
CCT5	Chaperonin Containing TCP1 Subunit 5	Protein Coding	51	GC05P010236	0.515057	https://www.genecards.org/cgi-bin/carddisp.pl?gene=CCT5
CKB	Creatine Kinase B	Protein Coding	51	GC14M103519	0.515057	https://www.genecards.org/cgi-bin/carddisp.pl?gene=CKB
EWSR1	EWS RNA Binding Protein 1	Protein Coding	51	GC22P044790	0.515057	https://www.genecards.org/cgi-bin/carddisp.pl?gene=EWSR1
PDIA3	Protein Disulfide Isomerase Family A Member 3	Protein Coding	51	GC15P043746	0.515057	https://www.genecards.org/cgi-bin/carddisp.pl?gene=PDIA3
TRIM28	Tripartite Motif Containing 28	Protein Coding	51	GC19P058544	0.515057	https://www.genecards.org/cgi-bin/carddisp.pl?gene=TRIM28
XRCC5	X-Ray Repair Cross Complementing 5	Protein Coding	51	GC02P216107	0.515057	https://www.genecards.org/cgi-bin/carddisp.pl?gene=XRCC5
DUT	Deoxyuridine Triphosphatase	Protein Coding	50	GC15P048331	0.515057	https://www.genecards.org/cgi-bin/carddisp.pl?gene=DUT
PROK2	Prokineticin 2	Protein Coding	50	GC03M071771	0.515057	https://www.genecards.org/cgi-bin/carddisp.pl?gene=PROK2
PTBP1	Polypyrimidine Tract Binding Protein 1	Protein Coding	50	GC19P000797	0.515057	https://www.genecards.org/cgi-bin/carddisp.pl?gene=PTBP1
RPA2	Replication Protein A2	Protein Coding	50	GC01M028119	0.515057	https://www.genecards.org/cgi-bin/carddisp.pl?gene=RPA2
RPL10	Ribosomal Protein L10	Protein Coding	50	GC0XP154389	0.515057	https://www.genecards.org/cgi-bin/carddisp.pl?gene=RPL10
RPL15	Ribosomal Protein L15	Protein Coding	50	GC03P023916	0.515057	https://www.genecards.org/cgi-bin/carddisp.pl?gene=RPL15
ATP5F1B	ATP Synthase F1 Subunit Beta	Protein Coding	49	GC12M057066	0.515057	https://www.genecards.org/cgi-bin/carddisp.pl?gene=ATP5F1B
BANF1	BAF Nuclear Assembly Factor 1	Protein Coding	49	GC11P066002	0.515057	https://www.genecards.org/cgi-bin/carddisp.pl?gene=BANF1
CNBP	CCHC-Type Zinc Finger Nucleic Acid Binding Protein	Protein Coding	49	GC03M129167	0.515057	https://www.genecards.org/cgi-bin/carddisp.pl?gene=CNBP
ITIH3	Inter-Alpha-Trypsin Inhibitor Heavy Chain 3	Protein Coding	49	GC03P052794	0.515057	https://www.genecards.org/cgi-bin/carddisp.pl?gene=ITIH3
LRPPRC	Leucine Rich Pentatricopeptide Repeat Containing	Protein Coding	49	GC02M043886	0.515057	https://www.genecards.org/cgi-bin/carddisp.pl?gene=LRPPRC
RPL26	Ribosomal Protein L26	Protein Coding	49	GC17M008377	0.515057	https://www.genecards.org/cgi-bin/carddisp.pl?gene=RPL26
DHX9	DExH-Box Helicase 9	Protein Coding	48	GC01P182839	0.515057	https://www.genecards.org/cgi-bin/carddisp.pl?gene=DHX9
PDIA4	Protein Disulfide Isomerase Family A Member 4	Protein Coding	48	GC07M149003	0.515057	https://www.genecards.org/cgi-bin/carddisp.pl?gene=PDIA4
RPL13A	Ribosomal Protein L13a	Protein Coding	48	GC19P049487	0.515057	https://www.genecards.org/cgi-bin/carddisp.pl?gene=RPL13A
RPLP0	Ribosomal Protein Lateral Stalk Subunit P0	Protein Coding	48	GC12M120196	0.515057	https://www.genecards.org/cgi-bin/carddisp.pl?gene=RPLP0
RPS13	Ribosomal Protein S13	Protein Coding	48	GC11M017641	0.515057	https://www.genecards.org/cgi-bin/carddisp.pl?gene=RPS13
RPS7	Ribosomal Protein S7	Protein Coding	48	GC02P003575	0.515057	https://www.genecards.org/cgi-bin/carddisp.pl?gene=RPS7
VAPA	VAMP Associated Protein A	Protein Coding	48	GC18P009904	0.515057	https://www.genecards.org/cgi-bin/carddisp.pl?gene=VAPA
CCT4	Chaperonin Containing TCP1 Subunit 4	Protein Coding	47	GC02M061868	0.515057	https://www.genecards.org/cgi-bin/carddisp.pl?gene=CCT4
CCT6A	Chaperonin Containing TCP1 Subunit 6A	Protein Coding	47	GC07P056051	0.515057	https://www.genecards.org/cgi-bin/carddisp.pl?gene=CCT6A
CCT8	Chaperonin Containing TCP1 Subunit 8	Protein Coding	47	GC21M029055	0.515057	https://www.genecards.org/cgi-bin/carddisp.pl?gene=CCT8
HMGN1	High Mobility Group Nucleosome Binding Domain 1	Protein Coding	47	GC21M039342	0.515057	https://www.genecards.org/cgi-bin/carddisp.pl?gene=HMGN1
HNRNPL	Heterogeneous Nuclear Ribonucleoprotein L	Protein Coding	47	GC19M038836	0.515057	https://www.genecards.org/cgi-bin/carddisp.pl?gene=HNRNPL
HNRNPM	Heterogeneous Nuclear Ribonucleoprotein M	Protein Coding	47	GC19P008444	0.515057	https://www.genecards.org/cgi-bin/carddisp.pl?gene=HNRNPM
KHDRBS1	KH RNA Binding Domain Containing, Signal Transduction Associated 1	Protein Coding	47	GC01P032013	0.515057	https://www.genecards.org/cgi-bin/carddisp.pl?gene=KHDRBS1
MAP4	Microtubule Associated Protein 4	Protein Coding	47	GC03M047850	0.515057	https://www.genecards.org/cgi-bin/carddisp.pl?gene=MAP4
NOLC1	Nucleolar And Coiled-Body Phosphoprotein 1	Protein Coding	47	GC10P102152	0.515057	https://www.genecards.org/cgi-bin/carddisp.pl?gene=NOLC1
PLXNA4	Plexin A4	Protein Coding	47	GC07M132123	0.515057	https://www.genecards.org/cgi-bin/carddisp.pl?gene=PLXNA4
RPL34	Ribosomal Protein L34	Protein Coding	47	GC04P108620	0.515057	https://www.genecards.org/cgi-bin/carddisp.pl?gene=RPL34
RPLP2	Ribosomal Protein Lateral Stalk Subunit P2	Protein Coding	47	GC11P002105	0.515057	https://www.genecards.org/cgi-bin/carddisp.pl?gene=RPLP2
SNRPA	Small Nuclear Ribonucleoprotein Polypeptide A	Protein Coding	47	GC19P040750	0.515057	https://www.genecards.org/cgi-bin/carddisp.pl?gene=SNRPA
PDIA6	Protein Disulfide Isomerase Family A Member 6	Protein Coding	46	GC02M010784	0.515057	https://www.genecards.org/cgi-bin/carddisp.pl?gene=PDIA6
PFN2	Profilin 2	Protein Coding	46	GC03M149964	0.515057	https://www.genecards.org/cgi-bin/carddisp.pl?gene=PFN2
RPL30	Ribosomal Protein L30	Protein Coding	46	GC08M098024	0.515057	https://www.genecards.org/cgi-bin/carddisp.pl?gene=RPL30
SNRPD2	Small Nuclear Ribonucleoprotein D2 Polypeptide	Protein Coding	46	GC19M070746	0.515057	https://www.genecards.org/cgi-bin/carddisp.pl?gene=SNRPD2
SNU13	Small Nuclear Ribonucleoprotein 13	Protein Coding	46	GC22M061492	0.515057	https://www.genecards.org/cgi-bin/carddisp.pl?gene=SNU13
YBX1	Y-Box Binding Protein 1	Protein Coding	46	GC01P042682	0.515057	https://www.genecards.org/cgi-bin/carddisp.pl?gene=YBX1
FAM120A	Family With Sequence Similarity 120A	Protein Coding	45	GC09P093805	0.515057	https://www.genecards.org/cgi-bin/carddisp.pl?gene=FAM120A
NACA	Nascent Polypeptide Associated Complex Subunit Alpha	Protein Coding	45	GC12M056712	0.515057	https://www.genecards.org/cgi-bin/carddisp.pl?gene=NACA
RPS4X	Ribosomal Protein S4 X-Linked	Protein Coding	45	GC0XM072255	0.515057	https://www.genecards.org/cgi-bin/carddisp.pl?gene=RPS4X
ALYREF	Aly/REF Export Factor	Protein Coding	44	GC17M081887	0.515057	https://www.genecards.org/cgi-bin/carddisp.pl?gene=ALYREF
HNRNPA3	Heterogeneous Nuclear Ribonucleoprotein A3	Protein Coding	44	GC02P177212	0.515057	https://www.genecards.org/cgi-bin/carddisp.pl?gene=HNRNPA3
MUC16	Mucin 16, Cell Surface Associated	Protein Coding	44	GC19M008848	0.515057	https://www.genecards.org/cgi-bin/carddisp.pl?gene=MUC16
MYL6B	Myosin Light Chain 6B	Protein Coding	44	GC12P057504	0.515057	https://www.genecards.org/cgi-bin/carddisp.pl?gene=MYL6B
RUFY1	RUN And FYVE Domain Containing 1	Protein Coding	44	GC05P179550	0.515057	https://www.genecards.org/cgi-bin/carddisp.pl?gene=RUFY1
SLC25A31	Solute Carrier Family 25 Member 31	Protein Coding	44	GC04P127730	0.515057	https://www.genecards.org/cgi-bin/carddisp.pl?gene=SLC25A31
SNRPD1	Small Nuclear Ribonucleoprotein D1 Polypeptide	Protein Coding	44	GC18P021612	0.515057	https://www.genecards.org/cgi-bin/carddisp.pl?gene=SNRPD1
USP44	Ubiquitin Specific Peptidase 44	Protein Coding	44	GC12M095516	0.515057	https://www.genecards.org/cgi-bin/carddisp.pl?gene=USP44
WBP11	WW Domain Binding Protein 11	Protein Coding	44	GC12M014784	0.515057	https://www.genecards.org/cgi-bin/carddisp.pl?gene=WBP11
WTAP	WT1 Associated Protein	Protein Coding	44	GC06P159725	0.515057	https://www.genecards.org/cgi-bin/carddisp.pl?gene=WTAP
CNTNAP4	Contactin Associated Protein Family Member 4	Protein Coding	43	GC16P076278	0.515057	https://www.genecards.org/cgi-bin/carddisp.pl?gene=CNTNAP4
ERH	ERH MRNA Splicing And Mitosis Factor	Protein Coding	43	GC14M069380	0.515057	https://www.genecards.org/cgi-bin/carddisp.pl?gene=ERH
KSR2	Kinase Suppressor Of Ras 2	Protein Coding	43	GC12M117453	0.515057	https://www.genecards.org/cgi-bin/carddisp.pl?gene=KSR2
NGB	Neuroglobin	Protein Coding	43	GC14M077265	0.515057	https://www.genecards.org/cgi-bin/carddisp.pl?gene=NGB
RPL38	Ribosomal Protein L38	Protein Coding	43	GC17P074204	0.515057	https://www.genecards.org/cgi-bin/carddisp.pl?gene=RPL38
SNRPF	Small Nuclear Ribonucleoprotein Polypeptide F	Protein Coding	43	GC12P095858	0.515057	https://www.genecards.org/cgi-bin/carddisp.pl?gene=SNRPF
TBC1D5	TBC1 Domain Family Member 5	Protein Coding	43	GC03M017157	0.515057	https://www.genecards.org/cgi-bin/carddisp.pl?gene=TBC1D5
YTHDF3	YTH N6-Methyladenosine RNA Binding Protein 3	Protein Coding	43	GC08P063168	0.515057	https://www.genecards.org/cgi-bin/carddisp.pl?gene=YTHDF3
PCBP3	Poly(RC) Binding Protein 3	Protein Coding	42	GC21P045643	0.515057	https://www.genecards.org/cgi-bin/carddisp.pl?gene=PCBP3
RPL36A	Ribosomal Protein L36a	Protein Coding	42	GC0XP101392	0.515057	https://www.genecards.org/cgi-bin/carddisp.pl?gene=RPL36A
SNRPC	Small Nuclear Ribonucleoprotein Polypeptide C	Protein Coding	42	GC06P092267	0.515057	https://www.genecards.org/cgi-bin/carddisp.pl?gene=SNRPC
ACTBL2	Actin Beta Like 2	Protein Coding	41	GC05M057480	0.515057	https://www.genecards.org/cgi-bin/carddisp.pl?gene=ACTBL2
RUFY3	RUN And FYVE Domain Containing 3	Protein Coding	41	GC04P070721	0.515057	https://www.genecards.org/cgi-bin/carddisp.pl?gene=RUFY3
TEX264	Testis Expressed 264, ER-Phagy Receptor	Protein Coding	41	GC03P051663	0.515057	https://www.genecards.org/cgi-bin/carddisp.pl?gene=TEX264
ABRAXAS2	Abraxas 2, BRISC Complex Subunit	Protein Coding	40	GC10P124802	0.515057	https://www.genecards.org/cgi-bin/carddisp.pl?gene=ABRAXAS2
IGKC	Immunoglobulin Kappa Constant	Protein Coding	39	GC02M091063	0.515057	https://www.genecards.org/cgi-bin/carddisp.pl?gene=IGKC
RTL1	Retrotransposon Gag Like 1	Protein Coding	38	GC14M103197	0.515057	https://www.genecards.org/cgi-bin/carddisp.pl?gene=RTL1
H2AC21	H2A Clustered Histone 21	Protein Coding	37	GC01M152700	0.515057	https://www.genecards.org/cgi-bin/carddisp.pl?gene=H2AC21
KBTBD3	Kelch Repeat And BTB Domain Containing 3	Protein Coding	37	GC11M106048	0.515057	https://www.genecards.org/cgi-bin/carddisp.pl?gene=KBTBD3
SRSF8	Serine And Arginine Rich Splicing Factor 8	Protein Coding	37	GC11P095066	0.515057	https://www.genecards.org/cgi-bin/carddisp.pl?gene=SRSF8
IGHG4	Immunoglobulin Heavy Constant Gamma 4 (G4m Marker)	Protein Coding	36	GC14M113320	0.515057	https://www.genecards.org/cgi-bin/carddisp.pl?gene=IGHG4
KIAA1614	KIAA1614	Protein Coding	36	GC01P180913	0.515057	https://www.genecards.org/cgi-bin/carddisp.pl?gene=KIAA1614
TUBA4B	Tubulin Alpha 4b	Protein Coding	31	GC02P219253	0.515057	https://www.genecards.org/cgi-bin/carddisp.pl?gene=TUBA4B
IGKV1-5	Immunoglobulin Kappa Variable 1-5	Protein Coding	26	GC02M091071	0.515057	https://www.genecards.org/cgi-bin/carddisp.pl?gene=IGKV1-5
IGLV3-19	Immunoglobulin Lambda Variable 3-19	Protein Coding	22	GC22P044549	0.515057	https://www.genecards.org/cgi-bin/carddisp.pl?gene=IGLV3-19
NET1	Neuroepithelial Cell Transforming 1	Protein Coding	49	GC10P005444	0.472574	https://www.genecards.org/cgi-bin/carddisp.pl?gene=NET1
MIR494	MicroRNA 494	RNA Gene	19	GC14P110928	0.472574	https://www.genecards.org/cgi-bin/carddisp.pl?gene=MIR494
AIFM1	Apoptosis Inducing Factor Mitochondria Associated 1	Protein Coding	56	GC0XM130129	0.41721	https://www.genecards.org/cgi-bin/carddisp.pl?gene=AIFM1
PDCD1	Programmed Cell Death 1	Protein Coding	55	GC02M241849	0.41721	https://www.genecards.org/cgi-bin/carddisp.pl?gene=PDCD1
NDUFS7	NADH:Ubiquinone Oxidoreductase Core Subunit S7	Protein Coding	52	GC19P003730	0.41721	https://www.genecards.org/cgi-bin/carddisp.pl?gene=NDUFS7
LPIN2	Lipin 2	Protein Coding	49	GC18M003299	0.41721	https://www.genecards.org/cgi-bin/carddisp.pl?gene=LPIN2
SIAH2	Siah E3 Ubiquitin Protein Ligase 2	Protein Coding	49	GC03M150741	0.41721	https://www.genecards.org/cgi-bin/carddisp.pl?gene=SIAH2
CIAO1	Cytosolic Iron-Sulfur Assembly Component 1	Protein Coding	47	GC02P096286	0.41721	https://www.genecards.org/cgi-bin/carddisp.pl?gene=CIAO1
LPIN3	Lipin 3	Protein Coding	43	GC20P041340	0.41721	https://www.genecards.org/cgi-bin/carddisp.pl?gene=LPIN3
CIAO2A	Cytosolic Iron-Sulfur Assembly Component 2A	Protein Coding	41	GC15M122024	0.41721	https://www.genecards.org/cgi-bin/carddisp.pl?gene=CIAO2A
OTUD1	OTU Deubiquitinase 1	Protein Coding	39	GC10P023439	0.41721	https://www.genecards.org/cgi-bin/carddisp.pl?gene=OTUD1
SHH	Sonic Hedgehog Signaling Molecule	Protein Coding	57	GC07M155799	0.298877	https://www.genecards.org/cgi-bin/carddisp.pl?gene=SHH
TGFB2	Transforming Growth Factor Beta 2	Protein Coding	58	GC01P218345	0.283548	https://www.genecards.org/cgi-bin/carddisp.pl?gene=TGFB2
GFRA1	GDNF Family Receptor Alpha 1	Protein Coding	53	GC10M116056	0.283548	https://www.genecards.org/cgi-bin/carddisp.pl?gene=GFRA1
PKN2	Protein Kinase N2	Protein Coding	52	GC01P088684	0.283548	https://www.genecards.org/cgi-bin/carddisp.pl?gene=PKN2
UBR2	Ubiquitin Protein Ligase E3 Component N-Recognin 2	Protein Coding	46	GC06P092340	0.283548	https://www.genecards.org/cgi-bin/carddisp.pl?gene=UBR2
MIR194-1	MicroRNA 194-1	RNA Gene	19	GC01M220118	0.283548	https://www.genecards.org/cgi-bin/carddisp.pl?gene=MIR194-1
MIR1228	MicroRNA 1228	RNA Gene	18	GC12P057194	0.283548	https://www.genecards.org/cgi-bin/carddisp.pl?gene=MIR1228
MIR27A	MicroRNA 27a	RNA Gene	26	GC19M014656	0.267324	https://www.genecards.org/cgi-bin/carddisp.pl?gene=MIR27A
AURKA	Aurora Kinase A	Protein Coding	57	GC20M056370	0.231509	https://www.genecards.org/cgi-bin/carddisp.pl?gene=AURKA
CDKN2A	Cyclin Dependent Kinase Inhibitor 2A	Protein Coding	57	GC09M021967	0.231509	https://www.genecards.org/cgi-bin/carddisp.pl?gene=CDKN2A
RIPK1	Receptor Interacting Serine/Threonine Kinase 1	Protein Coding	56	GC06P003333	0.231509	https://www.genecards.org/cgi-bin/carddisp.pl?gene=RIPK1
TRPV1	Transient Receptor Potential Cation Channel Subfamily V Member 1	Protein Coding	55	GC17M003565	0.231509	https://www.genecards.org/cgi-bin/carddisp.pl?gene=TRPV1
BRAF	B-Raf Proto-Oncogene, Serine/Threonine Kinase	Protein Coding	60	GC07M140742	0.189026	https://www.genecards.org/cgi-bin/carddisp.pl?gene=BRAF
CASP8	Caspase 8	Protein Coding	59	GC02P201233	0.189026	https://www.genecards.org/cgi-bin/carddisp.pl?gene=CASP8
SF3B2	Splicing Factor 3b Subunit 2	Protein Coding	48	GC11P066050	0.189026	https://www.genecards.org/cgi-bin/carddisp.pl?gene=SF3B2
MCU	Mitochondrial Calcium Uniporter	Protein Coding	46	GC10P072692	0.189026	https://www.genecards.org/cgi-bin/carddisp.pl?gene=MCU
MIR4715	MicroRNA 4715	RNA Gene	17	GC15M025848	0.189026	https://www.genecards.org/cgi-bin/carddisp.pl?gene=MIR4715
CHEK2	Checkpoint Kinase 2	Protein Coding	61	GC22M028687	0.133662	https://www.genecards.org/cgi-bin/carddisp.pl?gene=CHEK2
AR	Androgen Receptor	Protein Coding	59	GC0XP067544	0.133662	https://www.genecards.org/cgi-bin/carddisp.pl?gene=AR
CFTR	CF Transmembrane Conductance Regulator	Protein Coding	59	GC07P117287	0.133662	https://www.genecards.org/cgi-bin/carddisp.pl?gene=CFTR
FGFR4	Fibroblast Growth Factor Receptor 4	Protein Coding	59	GC05P177086	0.133662	https://www.genecards.org/cgi-bin/carddisp.pl?gene=FGFR4
NPM1	Nucleophosmin 1	Protein Coding	57	GC05P171387	0.133662	https://www.genecards.org/cgi-bin/carddisp.pl?gene=NPM1
SMARCA4	SWI/SNF Related, Matrix Associated, Actin Dependent Regulator Of Chromatin, Subfamily A, Member 4	Protein Coding	57	GC19P010932	0.133662	https://www.genecards.org/cgi-bin/carddisp.pl?gene=SMARCA4
VCP	Valosin Containing Protein	Protein Coding	57	GC09M035056	0.133662	https://www.genecards.org/cgi-bin/carddisp.pl?gene=VCP
CAD	Carbamoyl-Phosphate Synthetase 2, Aspartate Transcarbamylase, And Dihydroorotase	Protein Coding	56	GC02P027217	0.133662	https://www.genecards.org/cgi-bin/carddisp.pl?gene=CAD
FOXO1	Forkhead Box O1	Protein Coding	56	GC13M040555	0.133662	https://www.genecards.org/cgi-bin/carddisp.pl?gene=FOXO1
GNAS	GNAS Complex Locus	Protein Coding	56	GC20P058839	0.133662	https://www.genecards.org/cgi-bin/carddisp.pl?gene=GNAS
CPS1	Carbamoyl-Phosphate Synthase 1	Protein Coding	55	GC02P210477	0.133662	https://www.genecards.org/cgi-bin/carddisp.pl?gene=CPS1
EEF2	Eukaryotic Translation Elongation Factor 2	Protein Coding	55	GC19M003976	0.133662	https://www.genecards.org/cgi-bin/carddisp.pl?gene=EEF2
GRN	Granulin Precursor	Protein Coding	55	GC17P044345	0.133662	https://www.genecards.org/cgi-bin/carddisp.pl?gene=GRN
MIF	Macrophage Migration Inhibitory Factor	Protein Coding	55	GC22P023894	0.133662	https://www.genecards.org/cgi-bin/carddisp.pl?gene=MIF
MUC1	Mucin 1, Cell Surface Associated	Protein Coding	55	GC01M155185	0.133662	https://www.genecards.org/cgi-bin/carddisp.pl?gene=MUC1
HADHB	Hydroxyacyl-CoA Dehydrogenase Trifunctional Multienzyme Complex Subunit Beta	Protein Coding	54	GC02P026243	0.133662	https://www.genecards.org/cgi-bin/carddisp.pl?gene=HADHB
FHL2	Four And A Half LIM Domains 2	Protein Coding	53	GC02M105357	0.133662	https://www.genecards.org/cgi-bin/carddisp.pl?gene=FHL2
HCFC1	Host Cell Factor C1	Protein Coding	53	GC0XM153947	0.133662	https://www.genecards.org/cgi-bin/carddisp.pl?gene=HCFC1
HTR1D	5-Hydroxytryptamine Receptor 1D	Protein Coding	53	GC01M023191	0.133662	https://www.genecards.org/cgi-bin/carddisp.pl?gene=HTR1D
ABCA4	ATP Binding Cassette Subfamily A Member 4	Protein Coding	52	GC01M093992	0.133662	https://www.genecards.org/cgi-bin/carddisp.pl?gene=ABCA4
HUWE1	HECT, UBA And WWE Domain Containing E3 Ubiquitin Protein Ligase 1	Protein Coding	52	GC0XM053532	0.133662	https://www.genecards.org/cgi-bin/carddisp.pl?gene=HUWE1
KPNA2	Karyopherin Subunit Alpha 2	Protein Coding	52	GC17P068035	0.133662	https://www.genecards.org/cgi-bin/carddisp.pl?gene=KPNA2
RPS6KB2	Ribosomal Protein S6 Kinase B2	Protein Coding	52	GC11P067428	0.133662	https://www.genecards.org/cgi-bin/carddisp.pl?gene=RPS6KB2
RUVBL2	RuvB Like AAA ATPase 2	Protein Coding	52	GC19P048993	0.133662	https://www.genecards.org/cgi-bin/carddisp.pl?gene=RUVBL2
SF3B1	Splicing Factor 3b Subunit 1	Protein Coding	52	GC02M197437	0.133662	https://www.genecards.org/cgi-bin/carddisp.pl?gene=SF3B1
C1QBP	Complement C1q Binding Protein	Protein Coding	51	GC17M005432	0.133662	https://www.genecards.org/cgi-bin/carddisp.pl?gene=C1QBP
COPB2	COPI Coat Complex Subunit Beta 2	Protein Coding	51	GC03M139355	0.133662	https://www.genecards.org/cgi-bin/carddisp.pl?gene=COPB2
OGT	O-Linked N-Acetylglucosamine (GlcNAc) Transferase	Protein Coding	51	GC0XP071534	0.133662	https://www.genecards.org/cgi-bin/carddisp.pl?gene=OGT
POLR2B	RNA Polymerase II Subunit B	Protein Coding	51	GC04P056977	0.133662	https://www.genecards.org/cgi-bin/carddisp.pl?gene=POLR2B
PRMT7	Protein Arginine Methyltransferase 7	Protein Coding	51	GC16P068550	0.133662	https://www.genecards.org/cgi-bin/carddisp.pl?gene=PRMT7
RBBP4	RB Binding Protein 4, Chromatin Remodeling Factor	Protein Coding	51	GC01P032651	0.133662	https://www.genecards.org/cgi-bin/carddisp.pl?gene=RBBP4
RPS10	Ribosomal Protein S10	Protein Coding	51	GC06M071853	0.133662	https://www.genecards.org/cgi-bin/carddisp.pl?gene=RPS10
ASXL1	ASXL Transcriptional Regulator 1	Protein Coding	50	GC20P032719	0.133662	https://www.genecards.org/cgi-bin/carddisp.pl?gene=ASXL1
CBX5	Chromobox 5	Protein Coding	50	GC12M054230	0.133662	https://www.genecards.org/cgi-bin/carddisp.pl?gene=CBX5
DIAPH3	Diaphanous Related Formin 3	Protein Coding	50	GC13M059665	0.133662	https://www.genecards.org/cgi-bin/carddisp.pl?gene=DIAPH3
GUCY1A1	Guanylate Cyclase 1 Soluble Subunit Alpha 1	Protein Coding	50	GC04P155667	0.133662	https://www.genecards.org/cgi-bin/carddisp.pl?gene=GUCY1A1
MYO9B	Myosin IXB	Protein Coding	50	GC19P072400	0.133662	https://www.genecards.org/cgi-bin/carddisp.pl?gene=MYO9B
SPI1	Spi-1 Proto-Oncogene	Protein Coding	50	GC11M099368	0.133662	https://www.genecards.org/cgi-bin/carddisp.pl?gene=SPI1
AHCYL1	Adenosylhomocysteinase Like 1	Protein Coding	49	GC01P109984	0.133662	https://www.genecards.org/cgi-bin/carddisp.pl?gene=AHCYL1
ARCN1	Archain 1	Protein Coding	49	GC11P118572	0.133662	https://www.genecards.org/cgi-bin/carddisp.pl?gene=ARCN1
BNIP3L	BCL2 Interacting Protein 3 Like	Protein Coding	49	GC08P026383	0.133662	https://www.genecards.org/cgi-bin/carddisp.pl?gene=BNIP3L
COPA	COPI Coat Complex Subunit Alpha	Protein Coding	49	GC01M160288	0.133662	https://www.genecards.org/cgi-bin/carddisp.pl?gene=COPA
EFTUD2	Elongation Factor Tu GTP Binding Domain Containing 2	Protein Coding	49	GC17M051920	0.133662	https://www.genecards.org/cgi-bin/carddisp.pl?gene=EFTUD2
HAT1	Histone Acetyltransferase 1	Protein Coding	49	GC02P171922	0.133662	https://www.genecards.org/cgi-bin/carddisp.pl?gene=HAT1
KPNB1	Karyopherin Subunit Beta 1	Protein Coding	49	GC17P047649	0.133662	https://www.genecards.org/cgi-bin/carddisp.pl?gene=KPNB1
MSRB3	Methionine Sulfoxide Reductase B3	Protein Coding	49	GC12P065279	0.133662	https://www.genecards.org/cgi-bin/carddisp.pl?gene=MSRB3
POLR2E	RNA Polymerase II, I And III Subunit E	Protein Coding	49	GC19M001086	0.133662	https://www.genecards.org/cgi-bin/carddisp.pl?gene=POLR2E
PRPF8	Pre-MRNA Processing Factor 8	Protein Coding	49	GC17M001650	0.133662	https://www.genecards.org/cgi-bin/carddisp.pl?gene=PRPF8
RBBP7	RB Binding Protein 7, Chromatin Remodeling Factor	Protein Coding	49	GC0XM016839	0.133662	https://www.genecards.org/cgi-bin/carddisp.pl?gene=RBBP7
ALOX12B	Arachidonate 12-Lipoxygenase, 12R Type	Protein Coding	48	GC17M011047	0.133662	https://www.genecards.org/cgi-bin/carddisp.pl?gene=ALOX12B
ALOX15B	Arachidonate 15-Lipoxygenase Type B	Protein Coding	48	GC17P008039	0.133662	https://www.genecards.org/cgi-bin/carddisp.pl?gene=ALOX15B
ANO6	Anoctamin 6	Protein Coding	48	GC12P045215	0.133662	https://www.genecards.org/cgi-bin/carddisp.pl?gene=ANO6
CISD2	CDGSH Iron Sulfur Domain 2	Protein Coding	48	GC04P102868	0.133662	https://www.genecards.org/cgi-bin/carddisp.pl?gene=CISD2
COPB1	COPI Coat Complex Subunit Beta 1	Protein Coding	48	GC11M014436	0.133662	https://www.genecards.org/cgi-bin/carddisp.pl?gene=COPB1
ELOC	Elongin C	Protein Coding	48	GC08M073939	0.133662	https://www.genecards.org/cgi-bin/carddisp.pl?gene=ELOC
GPX2	Glutathione Peroxidase 2	Protein Coding	48	GC14M064939	0.133662	https://www.genecards.org/cgi-bin/carddisp.pl?gene=GPX2
RB1CC1	RB1 Inducible Coiled-Coil 1	Protein Coding	48	GC08M052622	0.133662	https://www.genecards.org/cgi-bin/carddisp.pl?gene=RB1CC1
RPS12	Ribosomal Protein S12	Protein Coding	48	GC06P132814	0.133662	https://www.genecards.org/cgi-bin/carddisp.pl?gene=RPS12
RPS23	Ribosomal Protein S23	Protein Coding	48	GC05M082273	0.133662	https://www.genecards.org/cgi-bin/carddisp.pl?gene=RPS23
RPS27A	Ribosomal Protein S27a	Protein Coding	48	GC02P055231	0.133662	https://www.genecards.org/cgi-bin/carddisp.pl?gene=RPS27A
STING1	Stimulator Of Interferon Response CGAMP Interactor 1	Protein Coding	48	GC05M139476	0.133662	https://www.genecards.org/cgi-bin/carddisp.pl?gene=STING1
TNPO1	Transportin 1	Protein Coding	48	GC05P072816	0.133662	https://www.genecards.org/cgi-bin/carddisp.pl?gene=TNPO1
USP11	Ubiquitin Specific Peptidase 11	Protein Coding	48	GC0XP047232	0.133662	https://www.genecards.org/cgi-bin/carddisp.pl?gene=USP11
ALDH1L1	Aldehyde Dehydrogenase 1 Family Member L1	Protein Coding	47	GC03M126103	0.133662	https://www.genecards.org/cgi-bin/carddisp.pl?gene=ALDH1L1
BNIP3	BCL2 Interacting Protein 3	Protein Coding	47	GC10M131966	0.133662	https://www.genecards.org/cgi-bin/carddisp.pl?gene=BNIP3
COPG1	COPI Coat Complex Subunit Gamma 1	Protein Coding	47	GC03P129249	0.133662	https://www.genecards.org/cgi-bin/carddisp.pl?gene=COPG1
DNAJA1	DnaJ Heat Shock Protein Family (Hsp40) Member A1	Protein Coding	47	GC09P033025	0.133662	https://www.genecards.org/cgi-bin/carddisp.pl?gene=DNAJA1
ID1	Inhibitor Of DNA Binding 1	Protein Coding	47	GC20P031605	0.133662	https://www.genecards.org/cgi-bin/carddisp.pl?gene=ID1
MAGED2	MAGE Family Member D2	Protein Coding	47	GC0XP054807	0.133662	https://www.genecards.org/cgi-bin/carddisp.pl?gene=MAGED2
RBM10	RNA Binding Motif Protein 10	Protein Coding	47	GC0XP047673	0.133662	https://www.genecards.org/cgi-bin/carddisp.pl?gene=RBM10
RPS15	Ribosomal Protein S15	Protein Coding	47	GC19P001438	0.133662	https://www.genecards.org/cgi-bin/carddisp.pl?gene=RPS15
UBE2O	Ubiquitin Conjugating Enzyme E2 O	Protein Coding	47	GC17M076389	0.133662	https://www.genecards.org/cgi-bin/carddisp.pl?gene=UBE2O
ALDH1L2	Aldehyde Dehydrogenase 1 Family Member L2	Protein Coding	46	GC12M105019	0.133662	https://www.genecards.org/cgi-bin/carddisp.pl?gene=ALDH1L2
DNAJA2	DnaJ Heat Shock Protein Family (Hsp40) Member A2	Protein Coding	46	GC16M046955	0.133662	https://www.genecards.org/cgi-bin/carddisp.pl?gene=DNAJA2
FAT1	FAT Atypical Cadherin 1	Protein Coding	46	GC04M186587	0.133662	https://www.genecards.org/cgi-bin/carddisp.pl?gene=FAT1
ID3	Inhibitor Of DNA Binding 3	Protein Coding	46	GC01M023557	0.133662	https://www.genecards.org/cgi-bin/carddisp.pl?gene=ID3
PCMT1	Protein-L-Isoaspartate (D-Aspartate) O-Methyltransferase	Protein Coding	46	GC06P149749	0.133662	https://www.genecards.org/cgi-bin/carddisp.pl?gene=PCMT1
RCN2	Reticulocalbin 2	Protein Coding	46	GC15P076931	0.133662	https://www.genecards.org/cgi-bin/carddisp.pl?gene=RCN2
RPL24	Ribosomal Protein L24	Protein Coding	46	GC03M101681	0.133662	https://www.genecards.org/cgi-bin/carddisp.pl?gene=RPL24
TXNIP	Thioredoxin Interacting Protein	Protein Coding	46	GC01M145992	0.133662	https://www.genecards.org/cgi-bin/carddisp.pl?gene=TXNIP
COPE	COPI Coat Complex Subunit Epsilon	Protein Coding	45	GC19M018899	0.133662	https://www.genecards.org/cgi-bin/carddisp.pl?gene=COPE
MUC20	Mucin 20, Cell Surface Associated	Protein Coding	45	GC03P195720	0.133662	https://www.genecards.org/cgi-bin/carddisp.pl?gene=MUC20
ASXL2	ASXL Transcriptional Regulator 2	Protein Coding	44	GC02M025733	0.133662	https://www.genecards.org/cgi-bin/carddisp.pl?gene=ASXL2
FOXK2	Forkhead Box K2	Protein Coding	44	GC17P082519	0.133662	https://www.genecards.org/cgi-bin/carddisp.pl?gene=FOXK2
GOLGA4	Golgin A4	Protein Coding	44	GC03P037243	0.133662	https://www.genecards.org/cgi-bin/carddisp.pl?gene=GOLGA4
NAP1L4	Nucleosome Assembly Protein 1 Like 4	Protein Coding	44	GC11M002944	0.133662	https://www.genecards.org/cgi-bin/carddisp.pl?gene=NAP1L4
RNF113A	Ring Finger Protein 113A	Protein Coding	44	GC0XM119870	0.133662	https://www.genecards.org/cgi-bin/carddisp.pl?gene=RNF113A
ANKHD1	Ankyrin Repeat And KH Domain Containing 1	Protein Coding	43	GC05P146830	0.133662	https://www.genecards.org/cgi-bin/carddisp.pl?gene=ANKHD1
COPG2	COPI Coat Complex Subunit Gamma 2	Protein Coding	43	GC07M130506	0.133662	https://www.genecards.org/cgi-bin/carddisp.pl?gene=COPG2
GCN1	GCN1 Activator Of EIF2AK4	Protein Coding	43	GC12M120128	0.133662	https://www.genecards.org/cgi-bin/carddisp.pl?gene=GCN1
SNRPA1	Small Nuclear Ribonucleoprotein Polypeptide A'	Protein Coding	43	GC15M101281	0.133662	https://www.genecards.org/cgi-bin/carddisp.pl?gene=SNRPA1
ARMC5	Armadillo Repeat Containing 5	Protein Coding	42	GC16P042866	0.133662	https://www.genecards.org/cgi-bin/carddisp.pl?gene=ARMC5
HCFC2	Host Cell Factor C2	Protein Coding	42	GC12P104064	0.133662	https://www.genecards.org/cgi-bin/carddisp.pl?gene=HCFC2
LANCL2	LanC Like Glutathione S-Transferase 2	Protein Coding	42	GC07P055365	0.133662	https://www.genecards.org/cgi-bin/carddisp.pl?gene=LANCL2
NAP1L5	Nucleosome Assembly Protein 1 Like 5	Protein Coding	42	GC04M088695	0.133662	https://www.genecards.org/cgi-bin/carddisp.pl?gene=NAP1L5
SPRR1A	Small Proline Rich Protein 1A	Protein Coding	42	GC01P152984	0.133662	https://www.genecards.org/cgi-bin/carddisp.pl?gene=SPRR1A
FOXK1	Forkhead Box K1	Protein Coding	41	GC07P004682	0.133662	https://www.genecards.org/cgi-bin/carddisp.pl?gene=FOXK1
KLHDC2	Kelch Domain Containing 2	Protein Coding	41	GC14P049795	0.133662	https://www.genecards.org/cgi-bin/carddisp.pl?gene=KLHDC2
DUSP26	Dual Specificity Phosphatase 26	Protein Coding	40	GC08M033591	0.133662	https://www.genecards.org/cgi-bin/carddisp.pl?gene=DUSP26
FOXI2	Forkhead Box I2	Protein Coding	37	GC10P127737	0.133662	https://www.genecards.org/cgi-bin/carddisp.pl?gene=FOXI2
FOXI3	Forkhead Box I3	Protein Coding	35	GC02M088446	0.133662	https://www.genecards.org/cgi-bin/carddisp.pl?gene=FOXI3
OTUD6A	OTU Deubiquitinase 6A	Protein Coding	35	GC0XP070062	0.133662	https://www.genecards.org/cgi-bin/carddisp.pl?gene=OTUD6A
MIR124-1	MicroRNA 124-1	RNA Gene	22	GC08M009903	0.133662	https://www.genecards.org/cgi-bin/carddisp.pl?gene=MIR124-1
MIR7-1	MicroRNA 7-1	RNA Gene	19	GC09M096204	0.133662	https://www.genecards.org/cgi-bin/carddisp.pl?gene=MIR7-1

## Sheet: DEMs in the GSE45026 dataset
ID	adj.P.Val	P.Value	t	B	logFC	miRNA_ID_LIST	SPOT_ID	SEQUENCE
dre-miR-205_st	0.000224	4.99e-08	-19.3492	8.50585	-2.53581	dre-mir-205		UCCUUCAUUCCACCGGAGUCUG
mml-miR-205_st	0.000224	5.88e-08	-18.9526	8.39387	-2.41436	mml-mir-205		UCCUUCAUUCCACCGGAGUCUG
xtr-miR-205a_st	0.000246	9.67e-08	-17.7919	8.04208	-2.11643	xtr-mir-205a		UCCUUCAUUCCACCGGAGUCUG
ggo-miR-205_st	0.000268	1.41e-07	-16.9587	7.76531	-2.54602	ggo-mir-205		UCCUUCAUUCCACCGGAGUCUG
bta-miR-205_st	0.000268	1.96e-07	-16.2559	7.5144	-2.55915	bta-mir-205		UCCUUCAUUCCACCGGAGUCUG
ppa-miR-205_st	0.000268	2.4e-07	-15.8411	7.35821	-2.62593	ppa-mir-205		UCCUUCAUUCCACCGGAGUCUG
age-miR-205_st	0.000268	2.46e-07	-15.7938	7.34002	-2.7994	age-mir-205		UCCUUCAUUCCACCGGAGUCUG
fru-miR-205_st	0.000466	4.89e-07	-14.458	6.78945	-2.57091	fru-mir-205		UCCUUCAUUCCACCGGAGUCUG
mmu-miR-205_st	0.000472	5.62e-07	-14.2016	6.67518	-2.38551	mmu-mir-205		UCCUUCAUUCCACCGGAGUCUG
lla-miR-205_st	0.000472	6.34e-07	-13.9827	6.57526	-2.19061	lla-mir-205		UCCUUCAUUCCACCGGAGUCUG
mne-miR-205_st	0.000472	6.81e-07	-13.8548	6.51586	-2.42373	mne-mir-205		UCCUUCAUUCCACCGGAGUCUG
gga-miR-205a_st	0.0006	9.77e-07	-13.223	6.21075	-2.67276	gga-mir-205a		UCCUUCAUUCCACCGGAGUCUG
ptr-miR-205_st	0.0006	1.02e-06	-13.1436	6.17101	-2.49814	ptr-mir-205		UCCUUCAUUCCACCGGAGUCUG
rno-miR-205_st	0.00088	1.62e-06	-12.3861	5.77465	-2.57425	rno-mir-205		UCCUUCAUUCCACCGGAGUCUG
mml-miR-148a_st	0.001333	2.62e-06	-11.6273	5.34449	-1.61668	mml-mir-148a		UCAGUGCACUACAGAACUUUGU
rno-miR-455_st	0.001716	3.69e-06	-11.1155	5.03386	-1.58322	rno-mir-455		UAUGUGCCUUUGGACUACAUCG
cfa-miR-455_st	0.001716	3.83e-06	-11.0648	5.00217	-1.79881	cfa-mir-455		UAUGUGCCUUUGGACUACAUCG
mmu-miR-711_st	0.001773	4.31e-06	-10.8927	4.89313	-1.52078	mmu-mir-711		GGGACCCGGGGAGAGAUGUAAG
tni-miR-205_st	0.001773	4.42e-06	-10.8569	4.87014	-2.20979	tni-mir-205		UCCUUCAUUCCACCGGAGUCUG
mml-miR-130b_st	0.001859	4.88e-06	-10.7157	4.77879	-1.56275	mml-mir-130b		CAGUGCAAUGAUGAAAGGGCAU
mml-miR-455-5p_st	0.001868	5.15e-06	-10.6401	4.72928	-1.67518	mml-mir-455		UAUGUGCCUUUGGACUACAUCG
mmu-miR-455_st	0.004188	1.21e-05	-9.49574	3.92572	-1.4674	mmu-mir-455		GCAGUCCACGGGCAUAUACAC
mmu-miR-130b_st	0.004214	1.31e-05	-9.39641	3.85089	-1.45537	mmu-mir-130b		CAGUGCAAUGAUGAAAGGGCAU
mmu-miR-322-star_st	0.004214	1.33e-05	-9.3775	3.83654	-1.36852	mmu-mir-322		AAACAUGAAGCGCUGCAACAC
hsa-miR-205_st	0.004692	1.54e-05	-9.19195	3.6941	-2.1042	hsa-mir-205		UCCUUCAUUCCACCGGAGUCUG
rno-miR-181a-star_st	0.00489	1.67e-05	-9.09246	3.61644	-1.22932	rno-mir-181a-1 // rno-mir-181a-2		ACCAUCGACCGUUGAUUGUACC
hsa-miR-1225-5p_st	0.005655	2e-05	-8.86957	3.43915	-1.1907	hsa-mir-1225		GUGGGUACGGCCCAGUGGGGGG
hsa-miR-181c-star_st	0.006826	2.58e-05	-8.56865	3.19224	-1.29599	hsa-mir-181c		AACCAUCGACCGUUGAGUGGAC
mmu-miR-140_st	0.006826	2.64e-05	-8.54171	3.16971	-1.14642	mmu-mir-140		CAGUGGUUUUACCCUAUGGUAG
cre-miR1144a.2_st	0.006826	2.69e-05	-8.5219	3.15308	-1.04599	cre-mir1144a		UGGAACCGGGCACGCAGGAG
hsa-miR-455-5p_st	0.008551	3.48e-05	-8.22553	2.89968	-1.59194	hsa-mir-455		UAUGUGCCUUUGGACUACAUCG
hsa-miR-130b_st	0.008627	3.68e-05	-8.15989	2.84233	-1.40175	hsa-mir-130b		CAGUGCAAUGAUGAAAGGGCAU
mmu-miR-409-5p_st	0.008627	3.73e-05	-8.14516	2.8294	-1.69608	mmu-mir-409		AGGUUACCCGAGCAACUUUGCAU
mmu-miR-455-star_st	0.009953	4.51e-05	-7.93638	2.64359	-1.89465	mmu-mir-455		UAUGUGCCUUUGGACUACAUCG
dre-miR-140-star_st	0.009953	4.58e-05	-7.91782	2.62684	-1.01425	dre-mir-140		UACCACAGGGUAGAACCACGGAC
ssc-miR-205_st	0.009953	4.7e-05	-7.89012	2.60178	-2.17702	ssc-mir-205		UCCUUCAUUCCACCGGAGUCUG
hsa-miR-409-5p_st	0.011018	5.35e-05	-7.74985	2.47354	-1.49186	hsa-mir-409		AGGUUACCCGAGCAACUUUGCAU
gga-miR-140_st	0.011526	5.74e-05	-7.67273	2.40211	-1.55361	gga-mir-140		AGUGGUUUUACCCUAUGGUAG
mmu-miR-542-5p_st	0.011996	6.14e-05	-7.60241	2.33637	-1.75482	mmu-mir-542		CUCGGGGAUCAUCAUGUCACGA
cfa-miR-148a_st	0.014234	7.47e-05	-7.39587	2.13998	-1.54549	cfa-mir-148a		UCAGUGCACUACAGAACUUUGU
hsa-miR-542-5p_st	0.014973	8.11e-05	-7.30994	2.0568	-1.19013	hsa-mir-542		UCGGGGAUCAUCAUGUCACGAGA
rno-miR-140-star_st	0.014973	8.25e-05	-7.29304	2.04034	-0.954	rno-mir-140		UACCACAGGGUAGAACCACGG
gga-miR-140-star_st	0.015138	8.54e-05	-7.25759	2.00569	-0.98812	gga-mir-140		CCACAGGGUAGAACCACGGAC
xtr-miR-130b_st	0.015344	8.85e-05	-7.22023	1.96901	-1.43173	xtr-mir-130b		CAGUGCAAUGAUGAAAGGGCAU
hsa-miR-140-3p_st	0.015527	9.16e-05	-7.18522	1.93448	-0.976287	hsa-mir-140		UACCACAGGGUAGAACCACGG
hsa-miR-130a_st	0.015675	9.46e-05	-7.15323	1.9028	-0.941508	hsa-mir-130a		CAGUGCAAUGUUAAAAGGGCAU
bta-miR-140_st	0.016382	0.000101	-7.08693	1.83674	-1.00943	bta-mir-140		UACCACAGGGUAGAACCACGGA
mml-miR-140-3p_st	0.016385	0.000103	-7.06555	1.81533	-0.971969	mml-mir-140		UACCACAGGGUAGAACCACGG
dme-miR-263a_st	0.017137	0.00011	-6.99996	1.74926	-1.53394	dme-mir-263a		GUUAAUGGCACUGGAAGAAUUCAC
dps-miR-263a_st	0.017818	0.000117	-6.94114	1.68956	-1.25787	dps-mir-263a		GUUAAUGGCACUGGAAGAAUUCAC
mmu-miR-146a_st	0.017942	0.000122	6.89654	1.644	1.21161	mmu-mir-146a		UGAGAACUGAAUUCCAUGGGUU
cfa-miR-130b_st	0.017942	0.000126	-6.87032	1.61709	-1.40204	cfa-mir-130b		CAGUGCAAUGAUGAAAGGGCAU
gga-miR-193b_st	0.017942	0.000126	-6.86922	1.61596	-1.3113	gga-mir-193b		AACUGGCCCACAAAGUCCCGCUUU
aga-miR-263_st	0.017942	0.000127	-6.8583	1.60474	-0.968014	aga-mir-263		UGUAAUGGCACUGGAAGAAUUCAC
mmu-miR-140-star_st	0.018199	0.000132	-6.82263	1.56794	-0.968944	mmu-mir-140		UACCACAGGGUAGAACCACGG
ssc-miR-140_st	0.018199	0.000134	-6.8087	1.55352	-1.50315	ssc-mir-140		AGUGGUUUUACCCUAUGGUAG
hsa-miR-193b-star_st	0.018793	0.00014	-6.76016	1.5031	-0.872088	hsa-mir-193b		CGGGGUUUUGAGGGCGAGAUGA
xtr-miR-140_st	0.022295	0.00017	-6.57872	1.31189	-1.11805	xtr-mir-140		AGUGGUUUUACCCUAUGGUAG
mmu-miR-199b-star_st	0.022295	0.000173	-6.56215	1.29421	-1.09343	mmu-mir-199b		CCCAGUGUUUAGACUACCUGUUC
ame-miR-263_st	0.022295	0.000175	-6.54662	1.27761	-0.996383	ame-mir-263		GUAAAUGGCACUGGAAGAAUUCAC
mml-miR-1225-5p_st	0.022952	0.000189	-6.47494	1.20056	-0.981946	mml-mir-1225		GUGGGUACGGCCCAGUGGGGG
mdo-miR-130a_st	0.022952	0.000192	-6.46331	1.18799	-0.920282	mdo-mir-130a		CAGUGCAAUGUAAAAAGGGCAU
mmu-miR-497_st	0.022952	0.000192	-6.46297	1.18763	-0.851726	mmu-mir-497		CAGCAGCACACUGUGGUUUGUA
cfa-miR-140_st	0.022952	0.000193	-6.45813	1.18239	-0.926275	cfa-mir-140		ACCACAGGGUAGAACCACGGA
hsa-miR-140-5p_st	0.023314	0.000199	-6.42889	1.15069	-1.0796	hsa-mir-140		CAGUGGUUUUACCCUAUGGUAG
mml-miR-181d_st	0.024556	0.000213	-6.3651	1.08114	-0.785377	mml-mir-181d		AACAUUCAUUGUUGUCGGUGGGU
rno-miR-298_st	0.024556	0.000216	-6.35212	1.06692	-1.00628	rno-mir-298		GGCAGAGGAGGGCUGUUCUUCCC
mml-miR-542-5p_st	0.024578	0.000219	-6.33753	1.05091	-1.18831	mml-mir-542		UCGGGGAUCAUCAUGUCACGAGA
xtr-miR-148a_st	0.02461	0.000223	-6.32279	1.03471	-1.58032	xtr-mir-148a		UCAGUGCACUACAGAACUUUGU
bta-miR-148b_st	0.026658	0.000247	-6.22562	0.92712	-1.17377	bta-mir-148b		UCAGUGCAUCACAGAACUUUGU
cfa-miR-193b_st	0.026658	0.000248	-6.22276	0.92393	-0.904031	cfa-mir-193b		CGGGGUUUUGAGGGCGAGAUGA
rno-miR-542-5p_st	0.026831	0.000256	-6.19377	0.89157	-1.35394	rno-mir-542		CUCGGGGAUCAUCAUGUCACGA
mmu-miR-193b_st	0.026831	0.000257	-6.19143	0.88895	-1.49838	mmu-mir-193b		AACUGGCCCACAAAGUCCCGCU
mml-miR-409-5p_st	0.029606	0.000287	-6.08971	0.77443	-1.56385	mml-mir-409		AGGUUACCCGAGCAACUUUGCAU
bta-miR-487b_st	0.030002	0.000295	-6.06561	0.74708	-1.55091	bta-mir-487b		AAUCGUACAGGGUCAUCCACUU
gga-miR-148a_st	0.030285	0.000303	-6.04065	0.71868	-1.63704	gga-mir-148a		UCAGUGCACUACAGAACUUUGU
mcmv-miR-M23-1-5p_st	0.030285	0.000309	-6.025	0.70082	-1.10036	mcmv-mir-m23-1		CUCGGUACGGACGGGGAACCGU
rno-miR-351_st	0.030285	0.00031	-6.02195	0.69734	-1.22528	rno-mir-351		UCCCUGAGGAGCCCUUUGAGCCUGA
tni-miR-140_st	0.030597	0.000317	-6.00137	0.67379	-0.83033	tni-mir-140		CAGUGGUUUUACCCUAUGGUAG
xtr-miR-193_st	0.03202	0.000336	-5.94913	0.61375	-1.20835	xtr-mir-193		AACUGGCCCGCAAAGUCCCGCUUC
tni-miR-181a-star_st	0.03202	0.000341	-5.93692	0.59966	-0.905157	tni-mir-181a-1 // tni-mir-181a-2		ACCAUCGACCGUUGAUUGUACC
mml-miR-342-3p_st	0.03202	0.000344	-5.92772	0.58903	-0.765072	mml-mir-342		UCUCACACAGAAAUCGCACCCGU
rno-miR-29a_st	0.032229	0.000351	5.91121	0.56993	1.02809	rno-mir-29a		UAGCACCAUCUGAAAUCGGUUA
xtr-miR-130a_st	0.034068	0.000375	-5.85171	0.50073	-0.873725	xtr-mir-130a		CAGUGCAAUGUUAAAAGGGCAU
rno-miR-218_st	0.037221	0.000415	-5.76395	0.39775	-0.727704	rno-mir-218-2 // rno-mir-218-1		UUGUGCUUGAUCUAACCAUGU
dre-miR-130b_st	0.037266	0.00042	-5.75271	0.38448	-1.54464	dre-mir-130b		CAGUGCAAUAAUGAAAGGGCAU
rno-miR-342-5p_st	0.038067	0.000434	-5.72423	0.35076	-1.08419	rno-mir-342		AGGGGUGCUAUCUGUGAUUGAG
mmu-miR-29a_st	0.03848	0.000444	5.705	0.32793	0.936215	mmu-mir-29a		UAGCACCAUCUGAAAUCGGUUA
rno-miR-130b_st	0.039221	0.000458	-5.67877	0.29671	-1.56232	rno-mir-130b		CAGUGCAAUGAUGAAAGGGCAU
cfa-miR-181d_st	0.039283	0.000469	-5.65846	0.27246	-0.972616	cfa-mir-181d		AACAUUCAUUGUUGUCGGUGGGU
cfa-miR-146a_st	0.039283	0.000473	5.65104	0.26358	0.996563	cfa-mir-146a		UGAGAACUGAAUUCCAUGGGUU
mmu-miR-130a_st	0.039283	0.000474	-5.6489	0.26102	-0.785879	mmu-mir-130a		CAGUGCAAUGUUAAAAGGGCAU
ptr-miR-181a-star_st	0.04108	0.000501	-5.60131	0.2039	-0.824561	ptr-mir-181a-1 // ptr-mir-181a-2		ACCAUCGACCGUUGAUUGUACC
mmu-miR-431_st	0.041098	0.000507	-5.5918	0.19244	-1.02434	mmu-mir-431		UGUCUUGCAGGCCGUCAUGCA
lla-miR-29a_st	0.042983	0.000538	5.5407	0.13064	0.767975	lla-mir-29a		CUAGCACCAUCUGAAAUCGGUU
cfa-miR-497_st	0.042983	0.000541	-5.53574	0.12463	-0.866159	cfa-mir-497		CAGCAGCACACUGUGGUUUGU
ggo-miR-18_st	0.043053	0.000551	-5.52066	0.10631	-0.968887	ggo-mir-18		UAAGGUGCAUCUAGUGCAGAUA
mml-miR-140-5p_st	0.043053	0.000554	-5.51643	0.10116	-1.13894	mml-mir-140		CAGUGGUUUUACCCUAUGGUAG
mmu-miR-181d_st	0.043053	0.000559	-5.5083	0.09127	-0.896148	mmu-mir-181d		AACAUUCAUUGUUGUCGGUGGGU
ggo-miR-29a_st	0.045009	0.00059	5.46237	0.03518	0.768085	ggo-mir-29a		CUAGCACCAUCUGAAAUCGGUU
mne-miR-29a_st	0.045373	0.000602	5.44653	0.01575	0.785945	mne-mir-29a		CUAGCACCAUCUGAAAUCGGUU
mml-miR-29a_st	0.045373	0.000607	5.43897	0.00648	0.79111	mml-mir-29a		CUAGCACCAUCUGAAAUCGGUU
cfa-miR-29a_st	0.045668	0.000617	5.42537	-0.01024	0.914084	cfa-mir-29a		UAGCACCAUCUGAAAUCGGUUA
age-miR-29a_st	0.046532	0.000635	5.40161	-0.03951	0.782158	age-mir-29a		CUAGCACCAUCUGAAAUCGGUU
sla-miR-29a_st	0.046829	0.000649	5.38241	-0.06323	0.800867	sla-mir-29a		CUAGCACCAUCUGAAAUCGGUU
rno-miR-383_st	0.046829	0.000651	-5.38041	-0.0657	-0.813152	rno-mir-383		AGAUCAGAAGGUGACUGUGGCU
mmu-miR-220_st	0.049429	0.000697	5.32394	-0.1358	0.745664	mmu-mir-220		CCACCACAGUGUCAGACACUU
dre-miR-183_st	0.049429	0.000704	-5.31513	-0.14679	-0.741488	dre-mir-183		UAUGGCACUGGUAGAAUUCACUG
dre-miR-140_st	0.049429	0.000713	-5.30549	-0.15881	-1.01929	dre-mir-140		CAGUGGUUUUACCCUAUGGUAG
hsa-miR-342-3p_st	0.049429	0.000719	-5.29819	-0.16793	-0.735568	hsa-mir-342		UCUCACACAGAAAUCGCACCCGU
mne-miR-130a_st	0.049429	0.00072	-5.2974	-0.16892	-0.641879	mne-mir-130a		CAGUGCAAUGUUAAAAGGGC
bta-miR-342_st	0.049621	0.000729	-5.2868	-0.18218	-0.658083	bta-mir-342		UCUCACACAGAAAUCGCACCCAUCU
bta-miR-455_st	0.049768	0.000738	-5.27705	-0.19438	-0.918184	bta-mir-455		UAUGUGCCUUUGGACUACAUC
fru-miR-183_st	0.050329	0.000753	-5.25958	-0.21629	-0.706319	fru-mir-183		UAUGGCACUGGUAGAAUUCACUG
rno-miR-342-3p_st	0.050329	0.000759	-5.25341	-0.22404	-0.717586	rno-mir-342		UCUCACACAGAAAUCGCACCCGU
ppy-miR-29a_st	0.05036	0.000766	5.2458	-0.2336	0.78452	ppy-mir-29a		CUAGCACCAUCUGAAAUCGGUU
ptr-miR-29a_st	0.050561	0.000776	5.23549	-0.24658	0.743669	ptr-mir-29a		CUAGCACCAUCUGAAAUCGGUU
rno-miR-322-star_st	0.050812	0.000795	-5.21587	-0.27131	-0.97079	rno-mir-322		AAACAUGAAGCGCUGCAACA
rno-miR-183_st	0.050812	0.000802	-5.20804	-0.28119	-0.797488	rno-mir-183		UAUGGCACUGGUAGAAUUCACU
ppa-miR-29a_st	0.050812	0.000804	5.20584	-0.28397	0.735854	ppa-mir-29a		CUAGCACCAUCUGAAAUCGGUU
bna-miR166a_st	0.050812	0.000806	5.20395	-0.28637	0.726995	bna-MIR166a		UCGGACCAGGCUUCAUUCCCC
hsa-miR-497_st	0.05116	0.000819	-5.19167	-0.3019	-0.816834	hsa-mir-497		CAGCAGCACACUGUGGUUUGU
hsa-miR-663_st	0.05171	0.000839	-5.17189	-0.32697	-1.16923	hsa-mir-663		AGGCGGGGCGCCGCGGGACCGC
rno-miR-181c_st	0.05171	0.000844	-5.16642	-0.33391	-0.898287	rno-mir-181c		AACAUUCAACCUGUCGGUGAGU
rno-miR-296_st	0.05171	0.000848	-5.16318	-0.33802	-0.929303	rno-mir-296		GAGGGUUGGGUGGAGGCUCUCC
cfa-miR-130a_st	0.051883	0.000862	-5.14949	-0.35543	-0.768992	cfa-mir-130a		CAGUGCAAUGUUAAAAGGGCAU
ptr-miR-140_st	0.051883	0.000872	-5.1399	-0.36763	-1.07225	ptr-mir-140		AGUGGUUUUACCCUAUGGUAG
cfa-miR-122_st	0.051883	0.000885	-5.12835	-0.38235	-0.738137	cfa-mir-122		UGGAGUGUGACAAUGGUGUUUG
mml-miR-203_st	0.051883	0.000888	5.12532	-0.38621	0.767901	mml-mir-203		GUGAAAUGUUUAGGACCACUAG
xtr-miR-183_st	0.051883	0.000889	-5.12491	-0.38674	-0.717345	xtr-mir-183		UAUGGCACUGGUAGAAUUCACUG
ENSG00000202216_st	0.051883	0.000891	5.12247	-0.38986	0.844851		snoRNA: ENSG00000202216	GCTATCCTGGACTTGCCAGCCCCATAGACACAGTTGCTGTGCTGTGCCTGTACTATTGGAGCAAAGAAAAAGTGGCTATTTCTATGCTCAGTGTTCACAAACCAGTGAGCACTAAGAATGGTTTATAGCCTGACATTT
cfa-miR-342_st	0.052449	0.000918	-5.0986	-0.42037	-0.705464	cfa-mir-342		UCUCACACAGAAAUCGCACCCGU
mml-miR-342-5p_st	0.052449	0.000926	-5.09146	-0.42951	-1.04343	mml-mir-342		AGGGGUGCUAUCUGUGAUUGA
cfa-miR-195_st	0.052449	0.000935	-5.08389	-0.43922	-0.656352	cfa-mir-195		UAGCAGCACAGAAAUAUUGGCA
ptr-miR-183_st	0.052449	0.000938	-5.08147	-0.44232	-0.73576	ptr-mir-183		UAUGGCACUGGUAGAAUUCACUG
ggo-miR-183_st	0.052449	0.000938	-5.08119	-0.44268	-0.723295	ggo-mir-183		UAUGGCACUGGUAGAAUUCACUG
mml-miR-183_st	0.052449	0.000942	-5.07757	-0.44732	-0.703769	mml-mir-183		UAUGGCACUGGUAGAAUUCACUG
mml-miR-92b_st	0.052509	0.00095	5.07081	-0.456	0.73862	mml-mir-92b		UAUUGCACUCGUCCCGGCCUCC
hsa-miR-148a_st	0.05328	0.000971	-5.05318	-0.47866	-1.46804	hsa-mir-148a		UCAGUGCACUACAGAACUUUGU
hsa-miR-29a_st	0.05328	0.000981	5.04552	-0.48853	0.848587	hsa-mir-29a		UAGCACCAUCUGAAAUCGGUUA
cin-miR-183_st	0.05328	0.000985	-5.04184	-0.49327	-0.717521	cin-mir-183		UAUGGCACUGGUAGAAUUCACUG
ssc-miR-183_st	0.053327	0.000993	-5.03548	-0.50147	-0.686891	ssc-mir-183		UAUGGCACUGGUAGAAUUCACUG
bta-miR-148a_st	0.054108	0.00101	-5.01822	-0.52376	-1.42057	bta-mir-148a		UCAGUGCACUACAGAACUUUGU
mmu-miR-509-5p_st	0.054156	0.00102	-5.01195	-0.53186	-0.793819	mmu-mir-509		UACUCCAGAAUGUGGCAAUCAU
hsa-miR-342-5p_st	0.054297	0.00103	-5.00434	-0.5417	-0.948983	hsa-mir-342		AGGGGUGCUAUCUGUGAUUGA
mdo-miR-183_st	0.054618	0.00105	-4.99416	-0.55489	-0.74451	mdo-mir-183		UAUGGCACUGGUAGAAUUCACUG
mmu-miR-487b_st	0.055067	0.00106	-4.98221	-0.57039	-1.67996	mmu-mir-487b		AAUCGUACAGGGUCAUCCACUU
mml-miR-146a_st	0.055218	0.00107	4.97464	-0.58022	1.03373	mml-mir-146a		UGAGAACUGAAUUCCAUGGGUU
gga-miR-183_st	0.05584	0.00109	-4.96038	-0.59876	-0.747299	gga-mir-183		UAUGGCACUGGUAGAAUUCACUG
mne-miR-183_st	0.055844	0.0011	-4.95501	-0.60575	-0.686267	mne-mir-183		UAUGGCACUGGUAGAAUUCACUG
xtr-miR-130c_st	0.056098	0.00113	-4.93539	-0.63133	-1.14885	xtr-mir-130c		CAGUGCAAUAUUAAAAGGGCAU
rno-miR-222_st	0.056098	0.00113	4.93305	-0.63438	0.676378	rno-mir-222		AGCUACAUCUGGCUACUGGGU
mmu-miR-342-3p_st	0.056098	0.00114	-4.92626	-0.64326	-0.677079	mmu-mir-342		UCUCACACAGAAAUCGCACCCGU
ppa-miR-130a_st	0.056098	0.00114	-4.9246	-0.64543	-0.648236	ppa-mir-130a		CAGUGCAAUGUUAAAAGGGC
sla-miR-183_st	0.056098	0.00115	-4.92156	-0.6494	-0.693054	sla-mir-183		UAUGGCACUGGUAGAAUUCACUG
bta-miR-222_st	0.056098	0.00115	4.9193	-0.65235	0.67316	bta-mir-222		AGCUACAUCUGGCUACUGGGU
mne-miR-181a-star_st	0.056098	0.00116	-4.9153	-0.65758	-0.768146	mne-mir-181a		ACCAUCGACCGUUGAUUGUACC
xtr-miR-15c_st	0.056752	0.00118	-4.90115	-0.67611	-0.915312	xtr-mir-15c		UAGCAGCACAUCAUGGUUUGUA
tni-miR-183_st	0.057119	0.00119	-4.89109	-0.68929	-0.710587	tni-mir-183		UAUGGCACUGGUAGAAUUCACUG
mmu-miR-203_st	0.057289	0.00121	4.87883	-0.70539	0.835526	mmu-mir-203		GUGAAAUGUUUAGGACCACUAG
bta-miR-497_st	0.057289	0.00122	-4.87489	-0.71057	-0.778161	bta-mir-497		CAGCAGCACACUGUGGUUUGUA
rno-miR-140_st	0.057289	0.00123	-4.86892	-0.71842	-1.01585	rno-mir-140		CAGUGGUUUUACCCUAUGGUAG
vvi-miR164a_st	0.057289	0.00123	-4.86468	-0.72401	-0.70772	vvi-MIR164a		UGGAGAAGCAGGGCACGUGCA
xtr-miR-148b_st	0.057289	0.00123	-4.86439	-0.72438	-0.782024	xtr-mir-148b		UCAGUGCAUCACAGAACUUUGU
mml-miR-338-3p_st	0.057664	0.00125	-4.8545	-0.7374	-0.647307	mml-mir-338		UCCAGCAUCAGUGAUUUUGUUG
hsa-miR-92b-star_st	0.058348	0.00127	-4.84053	-0.75583	-1.15766	hsa-mir-92b		AGGGACGGGACGCGGUGCAGUG
rno-miR-130a_st	0.059735	0.00131	-4.81744	-0.78634	-0.84441	rno-mir-130a		CAGUGCAAUGUUAAAAGGGCAU
mmu-miR-298_st	0.059882	0.00132	-4.81087	-0.79504	-1.56247	mmu-mir-298		GGCAGAGGAGGGCUGUUCUUCCC
dre-miR-130a_st	0.060406	0.00134	-4.79785	-0.81229	-0.905931	dre-mir-130a-1		CAGUGCAAUGUUAAAAGGGCAU
dre-miR-92b_st	0.060406	0.00135	4.79484	-0.81628	0.712493	dre-mir-92b		UAUUGCACUCGUCCCGGCCUCC
ptc-miR169v_st	0.061428	0.00138	4.77721	-0.8397	0.600355	ptc-MIR169v		UAGCCAAGGAUGACUUGCCCA
ppa-miR-183_st	0.062638	0.00141	-4.75753	-0.8659	-0.718739	ppa-mir-183		UAUGGCACUGGUAGAAUUCACUG
mml-miR-491-5p_st	0.062848	0.00143	-4.75043	-0.87536	-0.629232	mml-mir-491		AGUGGGGAACCCUUCCAUGAGG
mml-miR-455-3p_st	0.06288	0.00143	-4.74558	-0.88183	-1.0224	mml-mir-455		GCAGUCCAUGGGCAUAUACAC
ssc-miR-148a_st	0.063946	0.00147	-4.72584	-0.9082	-1.48067	ssc-mir-148a		UCAGUGCACUACAGAACUUUGU
hsa-miR-183_st	0.063946	0.00148	-4.72119	-0.91443	-0.765672	hsa-mir-183		UAUGGCACUGGUAGAAUUCACU
rno-miR-148b-3p_st	0.063946	0.00148	-4.71934	-0.9169	-1.1675	rno-mir-148b		UCAGUGCAUCACAGAACUUUGU
bna-miR169l_st	0.065631	0.00153	4.69492	-0.94962	0.931738	bna-MIR169l		UAGCCAAGGAUGACUUGCCUGC
bta-miR-29a_st	0.066161	0.00155	4.68442	-0.96372	0.745564	bta-mir-29a		CUAGCACCAUCUGAAAUCGGUUA
bta-miR-195_st	0.06816	0.00161	-4.65727	-1.00027	-0.641571	bta-mir-195		UAGCAGCACAGAAAUAUUGGCA
hsa-miR-146a_st	0.069707	0.00165	4.63582	-1.02921	0.930382	hsa-mir-146a		UGAGAACUGAAUUCCAUGGGUU
mmu-miR-342-5p_st	0.070705	0.00169	-4.62073	-1.04961	-0.791396	mmu-mir-342		AGGGGUGCUAUCUGUGAUUGAG
oar-miR-431_st	0.073001	0.00175	-4.59218	-1.08833	-0.813613	oar-mir-431		UGUCUUGCAGGCCGUCAUGCAGG
hsa-miR-195-star_st	0.075379	0.00182	4.56366	-1.12711	1.68329	hsa-mir-195		CCAAUAUUGGCUGUGCUGCUCC
rno-miR-92b_st	0.078673	0.00192	4.5243	-1.18085	0.581841	rno-mir-92b		UAUUGCACUCGUCCCGGCCUCC
mmu-miR-183_st	0.078673	0.00193	-4.51781	-1.18974	-0.745209	mmu-mir-183		UAUGGCACUGGUAGAAUUCACU
ggo-miR-130a_st	0.078673	0.00194	-4.51506	-1.1935	-0.633192	ggo-mir-130a		CAGUGCAAUGUUAAAAGGGC
mmu-miR-148a_st	0.078673	0.00194	-4.51499	-1.19359	-1.61362	mmu-mir-148a		UCAGUGCACUACAGAACUUUGU
cfa-miR-183_st	0.079209	0.00196	-4.50586	-1.2061	-0.804833	cfa-mir-183		UAUGGCACUGGUAGAAUUCACU
mml-miR-324-5p_st	0.080111	0.002	-4.49074	-1.22684	-0.593497	mml-mir-324		CGCAUCCCCUAGGGCAUUGGUGU
rno-miR-139-5p_st	0.080111	0.00201	4.48939	-1.2287	0.57646	rno-mir-139		UCUACAGUGCACGUGUCUCCAG
lca-miR-18_st	0.081318	0.00205	-4.47157	-1.2532	-0.638645	lca-mir-18		UAAGGUGCAUCUAGUGCAGAUA
hsa-miR-611_st	0.081318	0.00207	4.46784	-1.25834	0.891156	hsa-mir-611		GCGAGGACCCCUCGGGGUCUGAC
ppa-miR-96_st	0.081318	0.00207	-4.46643	-1.26028	-0.728668	ppa-mir-96		UUUGGCACUAGCACAUUUUUGC
mml-miR-663_st	0.082949	0.00212	-4.44678	-1.28736	-1.03961	mml-mir-663 // mml-mir-663 // mml-mir-663 // mml-mir-663 // mml-mir-663 // mml-mir-663 // mml-mir-663 // mml-mir-663 // mml-mir-663 // mml-mir-663 // mml-mir-663		AGGCGGGGCGCUGCGGGACCGC
rno-miR-181d_st	0.082949	0.00213	-4.44384	-1.29142	-0.613445	rno-mir-181d		AACAUUCAUUGUUGUCGGUGGGU
cfa-miR-487_st	0.083736	0.00216	-4.43296	-1.30645	-1.30138	cfa-mir-487		AAUCGUACAGGGUCAUCCACUU
hsa-miR-125b-1-star_st	0.084633	0.0022	-4.4212	-1.32271	-0.675948	hsa-mir-125b-1 // hsa-mir-125b-2		ACGGGUUAGGCUCUUGGGAGCU
tni-miR-223_st	0.085111	0.00222	4.41324	-1.33374	0.594289	tni-mir-223		UGUCAGUUUGUCAAAUACCCC
rno-miR-497_st	0.087201	0.00229	-4.39061	-1.36511	-0.874784	rno-mir-497		CAGCAGCACACUGUGGUUUGUA
dme-miR-306-star_st	0.087201	0.0023	4.38769	-1.36917	0.992649	dme-mir-306		GGGGGUCACUCUGUGCCUGUGC
hsa-miR-1243_st	0.087435	0.00232	-4.382	-1.37707	-0.546841	hsa-mir-1243		AACUGGAUCAAUUAUAGGAGUG
mmu-miR-704_st	0.090438	0.00241	4.35324	-1.4171	0.8921	mmu-mir-704		AGACAUGUGCUCUGCUCCUAG
cfa-miR-146b_st	0.090489	0.00243	-4.34736	-1.4253	-1.49316	cfa-mir-146b		UGAGAACUGAAUUCCAUAGGCU
tni-miR-29b_st	0.090489	0.00243	4.34556	-1.42781	1.43354	tni-mir-29b-2 // tni-mir-29b-1		UAGCACCAUUUGAAAUCAGUGU
vvi-miR535a_st	0.092795	0.00251	4.32333	-1.45886	0.786299	vvi-MIR535a		UGACAACGAGAGAGAGCACGCU
hsa-miR-181a-star_st	0.09312	0.00254	-4.31385	-1.47212	-1.0501	hsa-mir-181a-1 // hsa-mir-181a-2		ACCAUCGACCGUUGAUUGUACC
mghv-miR-M1-5_st	0.09312	0.00254	4.3136	-1.47247	0.539126	mghv-mir-M1-5		AGAGUUGAGAUCGGGUCGUCUC
ebv-miR-BART17-5p_st	0.095896	0.00263	-4.2884	-1.50779	-0.719487	ebv-mir-BART17		UAAGAGGACGCAGGCAUACAAG
mmu-miR-222_st	0.096266	0.00265	4.28206	-1.5167	0.581308	mmu-mir-222		AGCUACAUCUGGCUACUGGGU
mmu-miR-351_st	0.098479	0.00273	-4.26185	-1.54511	-0.886565	mmu-mir-351		UCCCUGAGGAGCCCUUUGAGCCUG
ppa-miR-195_st	0.100822	0.0028	-4.24114	-1.5743	-0.609804	ppa-mir-195		UAGCAGCACAGAAAUAUUGGC
mmu-miR-1195_st	0.105416	0.00294	4.20511	-1.62521	0.608809	mmu-mir-1195		UGAGUUCGAGGCCAGCCUGCUCA
tni-miR-222_st	0.107093	0.00301	4.18863	-1.64856	0.665206	tni-mir-222		AGCUACAUCUGGCUACUGGGUCUC
fru-miR-140_st	0.107093	0.00302	-4.18678	-1.65118	-0.860971	fru-mir-140		CAGUGGUUUUACCCUAUGGUAG
dre-miR-222_st	0.107487	0.00304	4.18073	-1.65977	0.624751	dre-mir-222		AGCUACAUCUGGCUACUGGGUCUC
rno-miR-195_st	0.109384	0.00311	-4.16455	-1.68276	-0.642059	rno-mir-195		UAGCAGCACAGAAAUAUUGGC
rno-miR-487b_st	0.109384	0.00314	-4.1595	-1.68994	-1.1183	rno-mir-487b		AAUCGUACAGGGUCAUCCACU
dps-miR-289_st	0.109384	0.00314	-4.15798	-1.6921	-0.81279	dps-mir-289		UAAAUAUUUAAGUGGAGCCUGCGACU
mmu-miR-675-3p_st	0.111481	0.00322	-4.14089	-1.71643	-0.893369	mmu-mir-675		CUGUAUGCCCUAACCGCUCAGU
rno-miR-34c_st	0.113609	0.0033	-4.12185	-1.74359	-0.603766	rno-mir-34c		AGGCAGUGUAGUUAGCUGAUUGC
hsa-miR-182_st	0.113609	0.00332	-4.11707	-1.75042	-0.508222	hsa-mir-182		UUUGGCAAUGGUAGAACUCACACU
xtr-miR-216_st	0.113609	0.00333	4.11616	-1.75173	0.61614	xtr-mir-216		UAAUCUCAGCUGGCAACUGUG
hsa-miR-613_st	0.113609	0.00334	-4.11412	-1.75463	-0.586938	hsa-mir-613		AGGAAUGUUCCUUCUUUGCC
hsa-miR-1308_st	0.113609	0.00336	-4.10852	-1.76263	-1.38951	hsa-mir-1308		GCAUGGGUGGUUCAGUGG
mml-miR-193b_st	0.113609	0.00338	-4.10499	-1.76769	-0.684087	mml-mir-193b		AACUGGCCCUCAAAGUCCCGCU
osa-miR166m_st	0.113609	0.00338	4.10456	-1.76831	0.572515	osa-MIR166m		UCGGACCAGGCUUCAUUCCCU
mml-miR-182_st	0.115485	0.00346	-4.08779	-1.79231	-0.529948	mml-mir-182		UUUGGCAAUGGUAGAACUCACA
mmu-miR-326_st	0.115485	0.00347	-4.08615	-1.79466	-0.869154	mmu-mir-326		CCUCUGGGCCCUUCCUCCAGU
hsa-miR-181d_st	0.115485	0.00348	-4.08327	-1.79879	-0.736106	hsa-mir-181d		AACAUUCAUUGUUGUCGGUGGGU
hsa-miR-1228_st	0.116673	0.00355	4.0706	-1.81696	0.62702	hsa-mir-1228		UCACACCUGCCUCGCCCCCC
gga-miR-130a_st	0.116673	0.00355	-4.06967	-1.8183	-1.21619	gga-mir-130a		CAGUGCAAUAUUAAAAGGGCAU
gga-miR-146a_st	0.117817	0.0036	4.05956	-1.83281	0.807603	gga-mir-146a		UGAGAACUGAAUUCCAUGGGUU
mmu-miR-149_st	0.118514	0.00365	-4.04926	-1.84761	-0.658132	mmu-mir-149		UCUGGCUCCGUGUCUUCACUCCC
cel-miR-798_st	0.118514	0.00367	-4.0452	-1.85345	-0.622727	cel-mir-798		UAAGCCUUACAUAUUGACUGA
ppa-miR-181a-star_st	0.118514	0.00368	-4.04412	-1.85501	-0.84338	ppa-mir-181a		ACCAUCGACCGUUGAUUGUACC
mml-miR-222_st	0.118514	0.00368	4.04284	-1.85685	0.64244	mml-mir-222		AGCUACAUCUGGCUACUGGGU
dre-miR-182_st	0.118514	0.00371	-4.03789	-1.86397	-0.510125	dre-mir-182		UUUGGCAAUGGUAGAACUCACA
mmu-miR-31-star_st	0.118514	0.00372	-4.03526	-1.86777	-0.524376	mmu-mir-31		UGCUAUGCCAACAUAUUGCCAUC
dps-miR-285_st	0.118514	0.00373	4.03408	-1.86946	0.610002	dps-mir-285		UAGCACCAUUCGAAAUCAGUGC
mml-miR-148b_st	0.118853	0.00376	-4.02905	-1.8767	-0.826419	mml-mir-148b		UCAGUGCAUCACAGAACUUUGU
ssc-miR-181c_st	0.120324	0.00382	-4.01729	-1.89367	-0.703753	ssc-mir-181c		AACAUUCAACCUGUCGGUGAGU
mml-miR-18_st	0.121026	0.00388	-4.00566	-1.91045	-0.645512	mml-mir-18		UAAGGUGCAUCUAGUGCAGAUA
rno-miR-92a_st	0.121026	0.00389	4.00353	-1.91353	0.542923	rno-mir-92a-1 // rno-mir-92a-2		UAUUGCACUUGUCCCGGCCUG
age-miR-100_st	0.121026	0.00389	-4.00334	-1.9138	-0.571534	age-mir-100		AACCCGUAGAUCCGAACUUGUG
mml-miR-331-3p_st	0.121026	0.00391	-4.00096	-1.91724	-0.544156	mml-mir-331		GCCCCUGGGCCUAUCCUAGAA
dme-miR-282_st	0.121026	0.00393	3.99739	-1.9224	0.769291	dme-mir-282		AAUCUAGCCUCUACUAGGCUUUGUCUGU
cfa-miR-652_st	0.121026	0.00395	-3.99356	-1.92793	-0.528027	cfa-mir-652		AAUGGCGCCACUAGGGUUGUGC
mdo-miR-96_st	0.121026	0.00395	-3.99275	-1.92911	-0.793602	mdo-mir-96		UUUGGCACUAGCACAUUUUUGCU
lla-miR-181a-star_st	0.121149	0.00397	-3.98916	-1.93429	-0.63847	lla-mir-181a		ACCAUCGACCGUUGAUUGUACC
cfa-miR-21_st	0.121845	0.00401	3.98223	-1.94432	0.796459	cfa-mir-21		UAGCUUAUCAGACUGAUGUUGA
hsa-miR-222_st	0.12237	0.00406	3.97405	-1.95616	0.564567	hsa-mir-222		AGCUACAUCUGGCUACUGGGU
mml-miR-497_st	0.12237	0.00408	-3.97088	-1.96077	-0.649368	mml-mir-497		CAGCAGCACACUGUGGUUUGU
hsa-miR-24-1-star_st	0.12237	0.00408	-3.9707	-1.96102	-0.641995	hsa-mir-24-2 // hsa-mir-24-1		UGCCUACUGAGCUGAUAUCAGU
dre-miR-429_st	0.123713	0.00414	-3.96014	-1.97634	-0.480258	dre-mir-429		UAAUACUGUCUGGUAAUGCCGU
age-miR-28_st	0.125526	0.00423	-3.94462	-1.99886	-0.560009	age-mir-28		AAGGAGCUCACAGUCUAUUGAG
hsa-miR-134_st	0.125526	0.00423	3.94425	-1.9994	0.610769	hsa-mir-134		UGUGACUGGUUGACCAGAGGGG
mmu-miR-92a_st	0.129361	0.00438	3.92015	-2.03445	0.525079	mmu-mir-92a-1 // mmu-mir-92a-2		UAUUGCACUUGUCCCGGCCUG
mmu-miR-467a_st	0.129727	0.00441	-3.9154	-2.04136	-0.973878	mmu-mir-467a // mmu-mir-467a // mmu-mir-467a // mmu-mir-467a // mmu-mir-467a // mmu-mir-467a // mmu-mir-467a // mmu-mir-467a		UAAGUGCCUGCAUGUAUAUGCG
bna-miR169j_st	0.129842	0.00443	3.91205	-2.04624	0.6108	bna-MIR169j		UAGCCAAGGAUGACUUGCCUGC
cfa-let-7g_st	0.131984	0.00452	3.89776	-2.06707	0.569635	cfa-let-7g		UGAGGUAGUAGUUUGUACAGUU
xtr-miR-182_st	0.13253	0.00455	-3.89214	-2.07528	-0.519709	xtr-mir-182		UUUGGCAAUGGUAGAACUCACA
rno-miR-106b-star_st	0.133194	0.00459	-3.88593	-2.08435	-0.617788	rno-mir-106b		CCGCACUGUGGGUACUUGCUGC
gga-miR-130b_st	0.133891	0.00464	-3.87956	-2.09365	-0.780818	gga-mir-130b		CAGUGCAAUAAUGAAAGGGCGU
mmu-miR-96_st	0.133994	0.00466	-3.8752	-2.10003	-0.882191	mmu-mir-96		UUUGGCACUAGCACAUUUUUGCU
dre-miR-135b_st	0.133994	0.0047	-3.86933	-2.1086	-0.509719	dre-mir-135b		UAUGGCUUUUUAUUCCUAUCUG
mdo-miR-18_st	0.133994	0.00471	-3.86894	-2.10918	-0.677471	mdo-mir-18		UAAGGUGCAUCUAGUGCAGAUA
mmu-miR-331-3p_st	0.133994	0.00473	-3.86555	-2.11413	-0.816059	mmu-mir-331		GCCCCUGGGCCUAUCCUAGAA
rno-miR-96_st	0.133994	0.00475	-3.863	-2.11787	-0.850251	rno-mir-96		UUUGGCACUAGCACAUUUUUGCU
mmu-miR-744_st	0.133994	0.00475	-3.86235	-2.11882	-0.718123	mmu-mir-744		UGCGGGGCUAGGGCUAACAGCA
cfa-miR-92b_st	0.133994	0.00476	3.86058	-2.12142	0.58463	cfa-mir-92b		UAUUGCACUCGUCCCGGCCUCC
rno-miR-203_st	0.13447	0.00481	3.85419	-2.13077	0.649107	rno-mir-203		GUGAAAUGUUUAGGACCACUAG
ath-miR397a_st	0.13447	0.00481	3.85291	-2.13265	0.903994	ath-MIR397a		UCAUUGAGUGCAGCGUUGAUG
xtr-miR-22-star_st	0.137464	0.00494	-3.83426	-2.15998	-0.82997	xtr-mir-22		AGUUCUUCAGUGGCAAGCUUU
dre-miR-15a_st	0.137464	0.00496	-3.83229	-2.16287	-0.475244	dre-mir-15a-1		UAGCAGCACAGAAUGGUUUGUG
rno-miR-429_st	0.137779	0.005	-3.82655	-2.17131	-0.463901	rno-mir-429		UAAUACUGUCUGGUAAUGCCGU
mml-let-7g_st	0.137779	0.00501	3.8256	-2.17269	0.575333	mml-let-7g		UGAGGUAGUAGUUUGUACAGUU
ppy-miR-182_st	0.139658	0.0051	-3.81202	-2.19265	-0.52348	ppy-mir-182		UUUGGCAAUGGUAGAACUCACA
rno-miR-22_st	0.139658	0.00511	-3.81106	-2.19406	-0.452786	rno-mir-22		AAGCUGCCAGUUGAAGAACUGU
dps-miR-33_st	0.139751	0.00513	3.80809	-2.19843	0.455195	dps-mir-33		AGGUGCAUUGUAGUCGCAUUG
mdo-miR-222a_st	0.140919	0.00519	3.79977	-2.21068	0.545887	mdo-mir-222a		AGCUACAUCUGGCUACUGGGUCUC
dps-miR-263b_st	0.142317	0.00526	-3.79038	-2.2245	-0.816088	dps-mir-263b		CUUGGCACUGGGAGAAUUCAC
sbi-miR169h_st	0.146217	0.00543	3.76889	-2.25618	0.794335	sbi-mir169h		UAGCCAAGGAUGACUUGCCUG
rno-miR-760-3p_st	0.146217	0.00545	-3.76656	-2.25962	-0.671395	rno-mir-760		CGGCUCUGGGUCUGUGGGGA
gga-miR-29b_st	0.150003	0.00561	3.74629	-2.28956	1.19148	gga-mir-29b-1 // gga-mir-29b-2		UAGCACCAUUUGAAAUCAGUGUU
ppt-miR160d_st	0.151675	0.00569	3.73614	-2.30457	0.825364	ppt-mir160d		CGCCUGGCUCCCUGCAUGCCG
mmu-miR-324-5p_st	0.153373	0.00578	-3.72469	-2.32153	-0.50784	mmu-mir-324		CGCAUCCCCUAGGGCAUUGGUGU
hsa-miR-149-star_st	0.153373	0.00579	-3.72356	-2.3232	-0.689416	hsa-mir-149		AGGGAGGGACGGGGGCUGUGC
xtr-miR-18b_st	0.154106	0.00586	-3.71611	-2.33424	-0.732649	xtr-mir-18b		UAAGGUGCAUCUAGUGCAGUUAG
vvi-miR319c_st	0.154106	0.00589	3.71183	-2.34059	0.504931	vvi-MIR319c		CUUGGACUGAAGGGAGCUCCC
hsa-miR-487b_st	0.154106	0.0059	-3.71136	-2.34129	-1.17302	hsa-mir-487b		AAUCGUACAGGGUCAUCCACUU
mmu-miR-181a-1-star_st	0.154106	0.00592	-3.70882	-2.34506	-0.781375	mmu-mir-181a-1 // mmu-mir-181a-2		ACCAUCGACCGUUGAUUGUACC
mmu-miR-126-5p_st	0.154106	0.00594	-3.70653	-2.34845	-0.531683	mmu-mir-126		CAUUAUUACUUUUGGUACGCG
xtr-miR-29a_st	0.154106	0.00595	3.70513	-2.35053	1.06755	xtr-mir-29a		UAGCACCAUUUGAAAUCGGUU
bna-miR390b_st	0.154106	0.00596	-3.70354	-2.35288	-0.476284	bna-MIR390b		AAGCUCAGGAGGGAUAGCGCC
ggo-miR-195_st	0.154106	0.00601	-3.69757	-2.36175	-0.585153	ggo-mir-195		UAGCAGCACAGAAAUAUUGGC
cfa-miR-429_st	0.154106	0.00602	-3.69675	-2.36296	-0.459255	cfa-mir-429		UAAUACUGUCUGGUAAUGCCGU
hsa-miR-106b-star_st	0.154106	0.00602	-3.69657	-2.36323	-0.600687	hsa-mir-106b		CCGCACUGUGGGUACUUGCUGC
hsa-miR-203_st	0.154603	0.00606	3.69202	-2.36999	0.652509	hsa-mir-203		GUGAAAUGUUUAGGACCACUAG
hsa-miR-330-5p_st	0.155198	0.00611	-3.68705	-2.37737	-0.68818	hsa-mir-330		UCUCUGGGCCUGUGUCUUAGGC
bna-miR169i_st	0.156872	0.00621	3.67507	-2.39518	0.671849	bna-MIR169i		UAGCCAAGGAUGACUUGCCUGC
mml-miR-195_st	0.156872	0.00623	-3.67325	-2.3979	-0.578663	mml-mir-195		UAGCAGCACAGAAAUAUUGGC
rno-miR-322_st	0.156872	0.00624	-3.67245	-2.39909	-0.768726	rno-mir-322		CAGCAGCAAUUCAUGUUUUGGA
ppt-miR1071-5p_st	0.156872	0.00625	-3.67047	-2.40203	-0.474251	ppt-mir1071		GCGCAAUUCCCGAACGGGUAG
mdo-miR-182_st	0.157109	0.00628	-3.66716	-2.40695	-0.527557	mdo-mir-182		UUUGGCAAUGGUAGAACUCACA
xtr-miR-133c_st	0.157895	0.00634	3.66145	-2.41546	0.628901	xtr-mir-133c		UUGGUCCCCUUCAACCAGCUGC
ptc-miR395b_st	0.158113	0.00637	3.65824	-2.42023	0.738914	ptc-MIR395b		CUGAAGUGUUUGGGGGAACUC
ath-miR165b_st	0.159575	0.00647	3.64743	-2.43634	0.882314	ath-MIR165b		UCGGACCAGGCUUCAUCCCCC
rno-miR-146a_st	0.159575	0.0065	3.64421	-2.44114	0.718195	rno-mir-146a		UGAGAACUGAAUUCCAUGGGUU
cel-miR-252_st	0.159575	0.00651	3.64258	-2.44356	0.498751	cel-mir-252		AUAAGUAGUAGUGCCGCAGGUAA
mmu-miR-195_st	0.159575	0.00653	-3.64083	-2.44618	-0.594899	mmu-mir-195		UAGCAGCACAGAAAUAUUGGC
hsa-miR-744_st	0.159575	0.00653	-3.64075	-2.4463	-0.62311	hsa-mir-744		UGCGGGGCUAGGGCUAACAGCA
lla-miR-18_st	0.160228	0.00658	-3.63573	-2.45378	-0.666076	lla-mir-18		UAAGGUGCAUCUAGUGCAGAUA
hsa-miR-223_st	0.160339	0.00665	3.62826	-2.46493	0.518998	hsa-mir-223		UGUCAGUUUGUCAAAUACCCCA
bta-miR-22-5p_st	0.160339	0.00669	-3.62432	-2.47081	-0.777745	bta-mir-22		AGUUCUUCAGUGGCAAGCUUUA
hsa-miR-139-5p_st	0.160339	0.00669	3.62352	-2.47202	0.507075	hsa-mir-139		UCUACAGUGCACGUGUCUCCAG
xtr-miR-22_st	0.160339	0.00671	-3.62216	-2.47405	-0.432939	xtr-mir-22		AAGCUGCCAGUUGAAGAACUGU
sme-miR-277a_st	0.160339	0.00673	-3.62027	-2.47686	-0.482196	sme-mir-277a		UAAAUGCACUAUCGGAUAUGAC
odi-miR-1506_st	0.160339	0.00673	3.62024	-2.47691	0.54205	odi-mir-1506		UGGCAGUACCUAAGUCCCUGA
mdv2-miR-M14-5p_st	0.160339	0.00673	-3.62003	-2.47723	-0.513425	mdv2-mir-m14		GUGUGGUACGGUGCACCCUGAGA
age-miR-222_st	0.161879	0.00681	3.61131	-2.49025	0.52392	age-mir-222		AGCUACAUCUGGCUACUGGGUCUC
mml-miR-487b_st	0.16435	0.00694	-3.59877	-2.50901	-0.980339	mml-mir-487b		AAUCGUACAGGGUCAUCCACUU
mdv2-miR-M20_st	0.165941	0.00703	-3.59003	-2.52209	-0.534832	mdv2-mir-m20		UCAAGUACUGCGCGCAAGGACCG
tni-miR-338_st	0.168069	0.00715	-3.57801	-2.5401	-0.549418	tni-mir-338		UCCAGCAUCAGUGAUUUUGUUG
mml-miR-638_st	0.168069	0.00716	-3.57707	-2.54151	-0.484012	mml-mir-638		AGGGAUCGCGGGCGGGCGGCGGCCU
cre-miR1151b-star_st	0.169156	0.00725	-3.569	-2.55361	-0.797876	cre-MIR1151b		ACGGGUUGUGGGACCCGGAC
mml-miR-150_st	0.169156	0.00726	3.56781	-2.5554	0.875762	mml-mir-150		UCUCCCAACCCUUGUACCAGUG
HBII-142_st	0.169156	0.00728	3.56636	-2.55757	0.422287		CDBox: HBII-142	TTCCTCTGATGACTTCCTGTTAGTGCCACGTGTCTGGGCCACTGAGACACCATGATGGAACTGAGGATCTGAGGAA
bmo-miR-31_st	0.170927	0.00739	-3.55587	-2.57331	-0.561274	bmo-mir-31		GGCAAGAAGUCGGCAUAGCUG
ppa-miR-188_st	0.170927	0.0074	3.55508	-2.5745	0.515525	ppa-mir-188		CAUCCCUUGCAUGGUGGAGGGU
mml-miR-134_st	0.171318	0.00744	3.55145	-2.57995	0.585516	mml-mir-134		UGUGACUGGUUGACCAGAGGGG
hsa-miR-720_st	0.173915	0.00757	-3.53911	-2.59849	-0.678915	hsa-mir-720		UCUCGCUGGGGCCUCCA
ppy-miR-22_st	0.174525	0.00762	-3.53466	-2.60517	-0.42761	ppy-mir-22		AAGCUGCCAGUUGAAGAACUGU
mmu-miR-199a-5p_st	0.175065	0.00767	-3.53051	-2.61141	-0.443262	mmu-mir-199a-2 // mmu-mir-199a-1		CCCAGUGUUCAGACUACCUGUUC
mmu-miR-1188_st	0.175568	0.00771	-3.52652	-2.61742	-0.654061	mmu-mir-1188		UGGUGUGAGGUUGGGCCAGGA
xtr-miR-96_st	0.175786	0.00779	-3.52008	-2.62711	-0.72522	xtr-mir-96		UUUGGCACUAGCACAUUUUUGCU
cfa-miR-22_st	0.175786	0.0078	-3.51873	-2.62915	-0.423229	cfa-mir-22		AAGCUGCCAGUUGAAGAACUGU
fru-miR-218a_st	0.175786	0.00781	-3.51832	-2.62975	-0.832426	fru-mir-218a-2 // fru-mir-218a-1		UUGUGCUUGAUCUAACCAUGUG
ame-miR-9a_st	0.175786	0.00782	-3.51758	-2.63088	-0.507904	ame-mir-9a		UCUUUGGUUAUCUAGCUGUAUGA
ptr-miR-218_st	0.177208	0.0079	-3.51008	-2.64216	-0.528048	ptr-mir-218-1 // ptr-mir-218-2		UUGUGCUUGAUCUAACCAUGU
tni-miR-96_st	0.177766	0.00796	-3.50503	-2.64978	-0.634203	tni-mir-96		UUUGGCACUAGCACAUUUUUGCU
ptc-miR167g_st	0.177766	0.00797	3.50395	-2.6514	0.456905	ptc-MIR167g		UGAAGCUGCCAGCAUGAUCUU
bta-miR-455-star_st	0.178066	0.00801	-3.50082	-2.65612	-0.939787	bta-mir-455		GCAGUCCAUGGGCAUAUACACU
mmu-miR-873_st	0.179384	0.00809	-3.49382	-2.66667	-0.60644	mmu-mir-873		GCAGGAACUUGUGAGUCUCCU
ame-miR-100_st	0.180166	0.00815	-3.48889	-2.67411	-0.497029	ame-mir-100		AACCCGUAGAUCCGAACUUGUG
hsa-miR-185-star_st	0.181924	0.00826	-3.48033	-2.68703	-0.616096	hsa-mir-185		AGGGGCUGGCUUUCCUCUGGUC
mmu-miR-22_st	0.181965	0.0083	-3.47683	-2.6923	-0.441724	mmu-mir-22		AAGCUGCCAGUUGAAGAACUGU
ENSG00000201551_st	0.181965	0.0083	3.47626	-2.69316	0.467563		snoRNA: ENSG00000201551	ATACCTAAACCCAAGAATCACTTTCTTATAGTGATGATTTAAACAGATGCAAACAGCGAGCACATCTTGTCACCTTTGCGGGACTGTGGCTGTGCCCCTCGCAGTAAATTTGGAGGTTCTACATCC
rno-let-7i-star_st	0.183045	0.00838	-3.4703	-2.70217	-0.782434	rno-let-7i		CUGCGCAAGCUACUGCCUUGCU
vvi-miR399h_st	0.184902	0.0085	3.46011	-2.71757	0.462613	vvi-MIR399h		UGCCAAAGGAGAAUUGCCCUG
ebv-miR-BART9_st	0.184902	0.00854	3.45764	-2.7213	0.520703	ebv-mir-BART9		UAACACUUCAUGGGUCCCGUAGU
ptc-miR171n_st	0.184902	0.00861	-3.45148	-2.7306	-0.425507	ptc-MIR171n		CGAGCCGAAUCAAUAUCACU
mmu-miR-148b_st	0.184902	0.00862	-3.45138	-2.73076	-0.483755	mmu-mir-148b		UCAGUGCAUCACAGAACUUUGU
ppy-miR-215_st	0.184902	0.00862	3.45082	-2.73161	0.50144	ppy-mir-215		AUGACCUAUGAAUUGACAGAC
bta-miR-181c_st	0.184902	0.00864	-3.44908	-2.73424	-0.767886	bta-mir-181c		AACAUUCAACCUGUCGGUGAGUUU
hsa-miR-195_st	0.184902	0.0087	-3.44467	-2.74091	-0.637517	hsa-mir-195		UAGCAGCACAGAAAUAUUGGC
cel-miR-243_st	0.184902	0.00872	-3.44357	-2.74258	-0.720413	cel-mir-243		CGGUACGAUCGCGGCGGGAUAUC
rno-miR-29b_st	0.184902	0.00872	3.44349	-2.7427	0.947799	rno-mir-29b-2 // rno-mir-29b-1		UAGCACCAUUUGAAAUCAGUGUU
mcmv-miR-M23-2_st	0.184902	0.00873	-3.44253	-2.74415	-0.609961	mcmv-mir-m23-2		AUGGGGGCCUCGGUCAAGCGG
vvi-miR169u_st	0.184902	0.00875	3.44067	-2.74697	0.854921	vvi-MIR169u		UGAGUCAAGGAUGACUUGCCG
rno-miR-193-star_st	0.184902	0.00875	-3.44055	-2.74715	-0.528416	rno-mir-193		UGGGUCUUUGCGGGCAAGAUGA
mmu-miR-674-star_st	0.185811	0.00882	-3.43536	-2.755	-0.692243	mmu-mir-674		CACAGCUCCCAUCUCAGAACAA
dre-miR-196b_st	0.186138	0.00886	-3.4323	-2.75963	-0.450328	dre-mir-196b		UAGGUAGUUUCAAGUUGUUGGG
ssc-miR-18_st	0.186315	0.00889	-3.4298	-2.76342	-0.50914	ssc-mir-18		UAAGGUGCAUCUAGUGCAGAUA
mmu-miR-383_st	0.186332	0.00892	-3.42754	-2.76685	-0.826636	mmu-mir-383		AGAUCAGAAGGUGACUGUGGCU
sla-miR-22_st	0.186332	0.00896	-3.42446	-2.77152	-0.413123	sla-mir-22		AAGCUGCCAGUUGAAGAACUGU
mmu-miR-29b_st	0.186332	0.00897	3.42419	-2.77192	1.23768	mmu-mir-29b-2 // mmu-mir-29b-1		UAGCACCAUUUGAAAUCAGUGUU
dme-miR-31a_st	0.187038	0.00904	-3.41916	-2.77955	-0.550435	dme-mir-31a		UGGCAAGAUGUCGGCAUAGCUGA
cre-miR1144b_st	0.187038	0.00907	3.41665	-2.78335	0.458039	cre-mir1144b		UGGGUAGUGUGGCGGCAGGCAG
cel-miR-73_st	0.187038	0.00908	-3.41612	-2.78415	-0.54748	cel-mir-73		UGGCAAGAUGUAGGCAGUUCAGU
mmu-miR-761_st	0.187038	0.00911	-3.41372	-2.78779	-0.408804	mmu-mir-761		GCAGCAGGGUGAAACUGACACA
xtr-miR-9a_st	0.187038	0.00913	-3.41249	-2.78965	-0.458768	xtr-mir-9a-1 // xtr-mir-9a-2		UCUUUGGUUAUCUAGCUGUAUGA
hsa-miR-29b_st	0.188951	0.00924	3.40382	-2.80281	1.39309	hsa-mir-29b-2 // hsa-mir-29b-1		UAGCACCAUUUGAAAUCAGUGUU
mml-miR-1224-star_st	0.189661	0.0093	3.39948	-2.80939	0.449753	mml-mir-1224		CCCCACCUCCUCUCUCCUCAG
ame-miR-31a_st	0.190059	0.00935	-3.39626	-2.81427	-0.5408	ame-mir-31a		GGCAAGAUGUCGGCAUAGCUGA
mmu-miR-466f-5p_st	0.191337	0.00944	3.38995	-2.82385	0.938844	mmu-mir-466f-4 // mmu-mir-466f-1 // mmu-mir-466f-2 // mmu-mir-466f-3		UACGUGUGUGUGCAUGUGCAUG
sme-miR-2a_st	0.193253	0.00958	-3.37968	-2.83945	-0.550642	sme-mir-2a-2 // sme-mir-2a-1		UAUCACAGCCCCGCUUGGAACGCU
mmu-miR-1196_st	0.193253	0.00958	3.37967	-2.83947	0.659701	mmu-mir-1196		AAAUCUACCUGCCUCUGCCU
ENSG00000202216_x_st	0.193852	0.00969	3.37202	-2.8511	0.493541		snoRNA: ENSG00000202216	GCTATCCTGGACTTGCCAGCCCCATAGACACAGTTGCTGTGCTGTGCCTGTACTATTGGAGCAAAGAAAAAGTGGCTATTTCTATGCTCAGTGTTCACAAACCAGTGAGCACTAAGAATGGTTTATAGCCTGACATTT
mml-miR-330-5p_st	0.193852	0.00974	-3.36882	-2.85596	-0.68216	mml-mir-330		UCUCUGGGCCUGUGUCUUAGGC
mmu-miR-668_st	0.193852	0.00974	-3.36857	-2.85635	-0.635654	mmu-mir-668		UGUCACUCGGCUCGGCCCACUACC
lla-miR-29b_st	0.193852	0.00975	3.36751	-2.85796	0.502749	lla-mir-29b		UAGCACCAUUUGAAAUCAGU
bna-miR169h_st	0.193852	0.00976	3.36725	-2.85836	0.696156	bna-MIR169h // bna-MIR169h		UAGCCAAGGAUGACUUGCCUGC
mdv1-miR-M5_st	0.193852	0.00976	3.36699	-2.85875	0.596417	mdv1-mir-m5		UGUGUAUCGUGGUCGUCUACUGU
xtr-miR-92a_st	0.194297	0.00981	3.3637	-2.86375	0.477929	xtr-mir-92a-2 // xtr-mir-92a-1		UAUUGCACUUGUCCCGGCCUG
tni-miR-130_st	0.194346	0.00984	-3.36179	-2.86666	-0.86469	tni-mir-130		CAGUGCAAUAUUAAAAGGGCAU
cfa-miR-148b_st	0.195088	0.00992	-3.35626	-2.87507	-0.818573	cfa-mir-148b		UCAGUGCAUCACAGAACUUUGU
ppt-miR166g_st	0.195088	0.00995	3.35411	-2.87834	0.538184	ppt-mir166g		UCGGACCAGGCUUCAUUCCCC
pta-miR783_st	0.195088	0.00997	-3.35252	-2.88076	-0.728709	pta-mir783		AUGCUUUGCUGGUUCAUUUUC
ppy-miR-181a-star_st	0.195088	0.00998	-3.3523	-2.8811	-0.637477	ppy-mir-181a		ACCAUCGACCGUUGAUUGUACC
bta-miR-18b_st	0.199007	0.0102	-3.33712	-2.9042	-0.557125	bta-mir-18b		UAAGGUGCAUCUAGUGCAGUUA
dre-miR-15b_st	0.199007	0.0102	-3.33522	-2.9071	-0.712603	dre-mir-15b		UAGCAGCACAUCAUGGUUUGUA
dre-miR-733_st	0.199007	0.0103	3.3338	-2.90926	0.694971	dre-mir-733		UGCGUUGGUUUAGCUCAGUGGUU
mmu-miR-16-star_st	0.19916	0.0103	3.33158	-2.91264	1.20093	mmu-mir-16-1 // mmu-mir-16-2		CCAGUAUUGACUGUGCUGCUGA
U31_x_st	0.199218	0.0103	3.32909	-2.91645	0.483462		CDBox: U31	CTCACCAGTGATGAGTTGAATACCGCCCCAGTCTGATCAATGTGTGACTGAAAGGTATTTTCTGAGCTGTG
rno-miR-543-star_st	0.199218	0.0103	3.32799	-2.91812	0.496802	rno-mir-543		AAACAUUCGCGGUGCACUUCU
mne-miR-96_st	0.199591	0.0104	-3.3236	-2.92481	-0.481521	mne-mir-96		UUUGGCACUAGCACAUUUUUGC
hsa-miR-455-3p_st	0.199591	0.0104	-3.32336	-2.92517	-0.872532	hsa-mir-455		GCAGUCCAUGGGCAUAUACAC
dps-miR-31a_st	0.200017	0.0105	-3.31712	-2.93469	-0.584798	dps-mir-31a		UGGCAAGAUGUCGGCAUAGCUGA
xtr-miR-29b_st	0.200017	0.0105	3.31704	-2.93482	1.54333	xtr-mir-29b		UAGCACCAUUUGAAAUCAGUGUU
mml-miR-181c_st	0.200017	0.0105	-3.31531	-2.93746	-0.825031	mml-mir-181c		AACAUUCAACCUGUCGGUGAGU
mml-miR-22_st	0.200017	0.0106	-3.31377	-2.9398	-0.405791	mml-mir-22		AAGCUGCCAGUUGAAGAACUGU
dre-miR-137_st	0.200017	0.0106	-3.31357	-2.9401	-0.498207	dre-mir-137-2 // dre-mir-137-2 // dre-mir-137-1		UUAUUGCUUAAGAAUACGCGUA
ppt-miR166a_st	0.200326	0.0106	3.31088	-2.94421	0.410323	ppt-mir166a		UCGGACCAGGCUUCAUUCCCC
mml-miR-615-5p_st	0.200327	0.0107	3.30741	-2.94951	0.492521	mml-mir-615		GGGGGUCCCCGGUGCUCGGAUC
bta-let-7g_st	0.200327	0.0107	3.3066	-2.95074	0.493117	bta-let-7g		UGAGGUAGUAGUUUGUACAGUU
mmu-let-7g_st	0.200327	0.0107	3.30593	-2.95177	0.530698	mmu-let-7g		UGAGGUAGUAGUUUGUACAGUU
hsa-miR-183-star_st	0.201064	0.0108	-3.30183	-2.95803	-0.680723	hsa-mir-183		GUGAAUUACCGAAGGGCCAUAA
rno-miR-28_st	0.201401	0.0108	-3.29907	-2.96224	-0.544628	rno-mir-28		AAGGAGCUCACAGUCUAUUGAG
mne-miR-22_st	0.201981	0.0109	-3.29551	-2.96767	-0.406645	mne-mir-22		AAGCUGCCAGUUGAAGAACUGU
hsa-miR-133a_st	0.203119	0.0109	3.29013	-2.97589	0.449159	hsa-mir-133a-1 // hsa-mir-133a-2		UUUGGUCCCCUUCAACCAGCUG
rno-miR-21_st	0.203304	0.011	3.28599	-2.98221	0.772492	rno-mir-21		UAGCUUAUCAGACUGAUGUUGA
mml-miR-652_st	0.203304	0.011	-3.28576	-2.98257	-0.4326	mml-mir-652		AAUGGCGCCACUAGGGUUGUG
dme-miR-289_st	0.203304	0.0111	-3.28286	-2.98701	-0.67217	dme-mir-289		UAAAUAUUUAAGUGGAGCCUGCGACU
mmu-miR-879-star_st	0.203304	0.0111	-3.28266	-2.9873	-0.531146	mmu-mir-879		GCUUAUGGCUUCAAGCUUUCGG
rno-miR-152_st	0.203304	0.0111	-3.28144	-2.98916	-0.506035	rno-mir-152		UCAGUGCAUGACAGAACUUGG
rno-miR-341_st	0.204412	0.0112	-3.27559	-2.99811	-0.538916	rno-mir-341		UCGGUCGAUCGGUCGGUCGGU
hsa-miR-100_st	0.204412	0.0112	-3.27461	-2.99961	-0.559694	hsa-mir-100		AACCCGUAGAUCCGAACUUGUG
bta-miR-29b_st	0.205173	0.0113	3.27054	-3.00584	1.27319	bta-mir-29b		UAGCACCAUUUGAAAUCAGUGUUU
mmu-miR-181c_st	0.205924	0.0114	-3.266	-3.01278	-0.813979	mmu-mir-181c		AACAUUCAACCUGUCGGUGAGU
mmu-miR-106b-star_st	0.205924	0.0114	-3.26492	-3.01442	-0.52872	mmu-mir-106b		CCGCACUGUGGGUACUUGCUGC
xtr-miR-206_st	0.206436	0.0114	-3.26168	-3.01938	-0.625881	xtr-mir-206		UGGAAUGUAAGGAAGUGUGUGG
lla-miR-19a_st	0.207412	0.0115	-3.25696	-3.0266	-0.441132	lla-mir-19a		UGUGCAAAUCUAUGCAAAACUGA
hsa-miR-1234_st	0.208894	0.0117	3.24848	-3.03959	0.627425	hsa-mir-1234		UCGGCCUGACCACCCACCCCAC
dre-miR-29b_st	0.208894	0.0117	3.24827	-3.03991	1.42155	dre-mir-29b-2 // dre-mir-29b-3 // dre-mir-29b-1		UAGCACCAUUUGAAAUCAGUGU
ptc-miR156j_st	0.208894	0.0117	3.24662	-3.04244	0.482428	ptc-MIR156j		UUGACAGAAGAUAGAGAGCAC
ptc-miR319f_st	0.208894	0.0117	3.24595	-3.04346	0.605806	ptc-MIR319f		UUGGACUGAAGGGAGCUCCU
mml-miR-95_st	0.208949	0.0117	-3.24402	-3.04642	-0.453047	mml-mir-95		UUCAACGGGUAUUUAUUGAGCA
dre-miR-29a_st	0.208949	0.0118	3.24233	-3.049	1.07963	dre-mir-29a-2 // dre-mir-29a-1		UAGCACCAUUUGAAAUCGGUUA
tae-miR171_st	0.208949	0.0118	3.24013	-3.05238	0.399405	tae-MIR171		UGAUUGAGCCGUGCCAAUAUC
fru-miR-222_st	0.208949	0.0118	3.23956	-3.05324	0.579699	fru-mir-222		AGCUACAUCUGGCUACUGGGUCUC
cfa-miR-29c_st	0.209734	0.0119	3.23552	-3.05942	1.07939	cfa-mir-29c // cfa-mir-29c		UAGCACCAUUUGAAAUCGGUUA
mmu-miR-467c_st	0.210265	0.0119	-3.2323	-3.06436	-0.590233	mmu-mir-467c		UAAGUGCGUGCAUGUAUAUGUG
ptr-miR-22_st	0.210514	0.012	-3.22998	-3.06792	-0.39663	ptr-mir-22		AAGCUGCCAGUUGAAGAACUGU
xtr-miR-92b_st	0.210531	0.012	3.2284	-3.07035	0.706665	xtr-mir-92b		UAUUGCACUCGUCCCGGCCUC
mmu-miR-150_st	0.210739	0.0121	3.22622	-3.07369	0.772212	mmu-mir-150		UCUCCCAACCCUUGUACCAGUG
cbr-lin-4_st	0.211481	0.0121	3.22142	-3.08104	0.646512	cbr-lin-4		UCCCUGAGACCUCAAGUGUGA
aga-miR-9a_st	0.211481	0.0122	-3.21942	-3.0841	-0.417118	aga-mir-9a		UCUUUGGUUAUCUAGCUGUAUGA
dre-miR-193b_st	0.211481	0.0123	-3.21175	-3.09587	-0.687827	dre-mir-193b		AACUGGCCCGCAAAGUCCCGCU
mmu-miR-92b_st	0.211481	0.0123	3.21081	-3.09731	0.533611	mmu-mir-92b		UAUUGCACUCGUCCCGGCCUCC
tae-miR1139_st	0.211481	0.0124	3.20985	-3.09879	0.450327	tae-mir1139		AGAGUAACAUACACUAGUAACA
hsa-miR-193a-5p_st	0.211481	0.0124	-3.20709	-3.10301	-0.588671	hsa-mir-193a		UGGGUCUUUGCGGGCGAGAUGA
odi-miR-31_st	0.211481	0.0124	-3.20539	-3.10563	-0.482146	odi-mir-31		AGGCAAGAUGCUGGCAUUGCUG
hsa-let-7g_st	0.211481	0.0124	3.20505	-3.10615	0.581451	hsa-let-7g		UGAGGUAGUAGUUUGUACAGUU
dre-miR-96_st	0.211481	0.0125	-3.2045	-3.10698	-0.627216	dre-mir-96		UUUGGCACUAGCACAUUUUUGCU
rno-miR-182_st	0.211481	0.0125	-3.2044	-3.10715	-0.395914	rno-mir-182		UUUGGCAAUGGUAGAACUCACACCG
osa-miR171b_st	0.211481	0.0125	3.20348	-3.10856	0.544087	osa-MIR171b		UGAUUGAGCCGUGCCAAUAUC
hsa-miR-143-star_st	0.211481	0.0125	-3.20303	-3.10925	-0.577896	hsa-mir-143		GGUGCAGUGCUGCAUCUCUGGU
hsa-miR-302f_st	0.211481	0.0125	3.20219	-3.11053	0.673059	hsa-mir-302f		UAAUUGCUUCCAUGUUU
mmu-miR-183-star_st	0.211481	0.0125	-3.19984	-3.11415	-0.563298	mmu-mir-183		GUGAAUUACCGAAGGGCCAUAA
dre-miR-301a_st	0.211481	0.0125	-3.19922	-3.11509	-0.420721	dre-mir-301a-1		CAGUGCAAUAGUAUUGUCAAAG
rno-miR-335_st	0.211481	0.0126	-3.19863	-3.11599	-0.540968	rno-mir-335		UCAAGAGCAAUAACGAAAAAUGU
bta-miR-380-5p_st	0.211481	0.0126	-3.19847	-3.11624	-0.568201	bta-mir-380		UGGUUGACCAUAGAACAUGCGC
ptc-miR169o_st	0.211513	0.0126	3.19691	-3.11864	0.532896	ptc-MIR169o		AAGCCAAGGAUGACUUGCCUG
dre-miR-133b-star_st	0.212848	0.0127	3.19044	-3.12856	0.617928	dre-mir-133b		GCUGGUCAAAUGGAACCAAGUC
fru-miR-29b_st	0.212848	0.0127	3.18982	-3.12952	1.72053	fru-mir-29b-2 // fru-mir-29b-1		UAGCACCAUUUGAAAUCAGUGU
mml-miR-532-3p_st	0.21534	0.0129	-3.18065	-3.14361	-0.518762	mml-mir-532		CCUCCCACACCCAAGGCUUGCA
mmu-miR-762_st	0.217057	0.013	-3.17394	-3.15392	-0.773121	mmu-mir-762		GGGGCUGGGGCCGGGACAGAGC
tni-miR-22a_st	0.217967	0.0131	-3.16972	-3.1604	-0.482329	tni-mir-22a		AAGCUGCCAGCUGAAGAACUGU
mml-miR-206_st	0.217967	0.0132	-3.16558	-3.16676	-0.516662	mml-mir-206		UGGAAUGUAAGGAAGUGUGUGG
gga-miR-92_st	0.217967	0.0132	3.16548	-3.16692	0.497839	gga-mir-92		UAUUGCACUUGUCCCGGCCUG
hsa-miR-152_st	0.217967	0.0132	-3.16515	-3.16743	-0.471547	hsa-mir-152		UCAGUGCAUGACAGAACUUGG
ptc-miR171a_st	0.217967	0.0132	-3.16398	-3.16922	-0.446736	ptc-MIR171a		UUGAGCCGUGCCAAUAUCACG
rno-miR-551b_st	0.218681	0.0133	3.16039	-3.17474	0.448327	rno-mir-551b		GGCGACCCAUACUUGGUUUCAGU
bmo-miR-263a_st	0.219431	0.0134	-3.1567	-3.18042	-0.697909	bmo-mir-263a		AAUGGCACUGGAAGAAUUCAC
cre-miR1155_st	0.219638	0.0134	-3.1538	-3.18488	-0.611919	cre-MIR1155		UAGUCCUGCACGAGGAAGGAGC
hsa-miR-325_st	0.219638	0.0135	3.15187	-3.18784	0.580576	hsa-mir-325		CCUAGUAGGUGUCCAGUAAGUGU
xtr-miR-455_st	0.219638	0.0135	-3.15182	-3.18792	-0.700121	xtr-mir-455		UAUGUGCCCUUGGACUACAUCG
cbr-miR-47_st	0.220631	0.0136	3.14743	-3.19468	0.434191	cbr-mir-47		UGUCAUGGAGGCGCUCUCUUCA
mml-miR-149_st	0.221109	0.0136	-3.14391	-3.20009	-0.553761	mml-mir-149		UCUGGCUCCGUGUCUUCACUCCC
mmu-miR-182_st	0.221109	0.0137	-3.14318	-3.20121	-0.393807	mmu-mir-182		UUUGGCAAUGGUAGAACUCACACCG
ptc-miR171l_st	0.221787	0.0137	-3.13976	-3.20647	-0.4391	ptc-MIR171l		CGAGCCGAAUCAAUAUCACU
xtr-miR-222_st	0.222026	0.0138	3.13691	-3.21086	0.457492	xtr-mir-222		AGCUACAUCUGGCUACUGGGUCUC
smo-miR1082b_st	0.222026	0.0138	3.13625	-3.21187	0.903844	smo-mir1082b		GUGUUGGCCUGCUGGCCGGCG
age-miR-22_st	0.223156	0.0139	-3.13151	-3.21917	-0.376202	age-mir-22		AAGCUGCCAGUUGAAGAACUGU
dre-miR-18a_st	0.224042	0.014	-3.12751	-3.22534	-0.507542	dre-mir-18a		UAAGGUGCAUCUAGUGCAGAUA
xtr-miR-100_st	0.224878	0.0141	-3.12366	-3.23126	-0.47709	xtr-mir-100		AACCCGUAGAUCCGAACUUGUG
hsa-miR-607_st	0.225472	0.0141	-3.11994	-3.23699	-0.638357	hsa-mir-607		GUUCAAAUCCAGAUCUAUAAC
ptr-miR-28_st	0.225472	0.0142	-3.11916	-3.23819	-0.444871	ptr-mir-28		AAGGAGCUCACAGUCUAUUGAG
lla-miR-100_st	0.226034	0.0142	-3.11614	-3.24284	-0.511328	lla-mir-100		AACCCGUAGAUCCGAACUUGUG
hsa-miR-892a_st	0.226034	0.0143	3.11477	-3.24495	0.681162	hsa-mir-892a		CACUGUGUCCUUUCUGCGUAG
mdo-miR-92_st	0.227038	0.0144	3.11048	-3.25156	0.474911	mdo-mir-92		UAUUGCACUUGUCCCGGCCUG
zma-miR169e_st	0.227531	0.0144	3.10737	-3.25636	0.552266	zma-MIR169e		UAGCCAAGGAGACUGCCUACG
mmu-miR-491_st	0.227531	0.0144	-3.10632	-3.25797	-0.494216	mmu-mir-491		AGUGGGGAACCCUUCCAUGAGG
fru-miR-130_st	0.228414	0.0145	-3.10241	-3.26401	-0.7453	fru-mir-130		CAGUGCAAUAUUAAAAGGGCAU
rno-miR-216a_st	0.228629	0.0146	-3.10043	-3.26705	-0.558795	rno-mir-216a		UAAUCUCAGCUGGCAACUGUGA
hsa-miR-885-3p_st	0.228902	0.0146	-3.09829	-3.27035	-0.787199	hsa-mir-885		AGGCAGCGGGGUGUAGUGGAUA
mml-miR-1239_st	0.229494	0.0147	3.09524	-3.27506	0.526586	mml-mir-1239		UUCCCCAUUCUGCCUGGCCUAG
ppa-miR-100_st	0.229905	0.0147	-3.09271	-3.27895	-0.517644	ppa-mir-100		AACCCGUAGAUCCGAACUUGUG
ggo-miR-181a-star_st	0.229941	0.0148	-3.09126	-3.28119	-0.638936	ggo-mir-181a		ACCAUCGACCGUUGAUUGUACC
tni-miR-455_st	0.230302	0.0148	-3.08889	-3.28485	-0.918622	tni-mir-455		UAUGUGCCCUUGGACUACAUCG
aga-miR-100_st	0.230464	0.0149	-3.08709	-3.28762	-0.479451	aga-mir-100		AACCCGUAGAUCCGAACUUGUG
mml-miR-373_st	0.230684	0.0149	3.08379	-3.29271	0.53937	mml-mir-373		GAAGUGCUUCGAUUUUGGGGUGU
lla-miR-22_st	0.230684	0.015	-3.08343	-3.29327	-0.372498	lla-mir-22		AAGCUGCCAGUUGAAGAACUGU
fru-miR-181a-star_st	0.230684	0.015	-3.08155	-3.29616	-0.800305	fru-mir-181a-2 // fru-mir-181a-1		ACCAUCGACCGUUGAUUGUACC
ath-miR856_st	0.230684	0.0151	-3.07869	-3.30058	-0.397996	ath-MIR856		UAAUCCUACCAAUAACUUCAGC
mdv2-miR-M26_st	0.230684	0.0151	3.07768	-3.30214	0.961407	mdv2-mir-m26		UCCUUUGUGCUGUGUGUGAGA
mdv1-miR-M12_st	0.230684	0.0151	-3.07764	-3.3022	-0.438091	mdv1-mir-m12		UGCAUAAUACGGAGGGUUCU
ppy-miR-10a_st	0.230684	0.0151	-3.07537	-3.30569	-0.52527	ppy-mir-10a		UACCCCGUAGAUCCGAAUUUGUG
mdo-miR-22_st	0.230684	0.0151	-3.07511	-3.30611	-0.402066	mdo-mir-22		AAGCUGCCAGUUGAAGAACUGC
rno-miR-409-5p_st	0.230684	0.0152	-3.07453	-3.30699	-0.615694	rno-mir-409		AGGUUACCCGAGCAACUUUG
rno-miR-324-5p_st	0.231196	0.0152	-3.07176	-3.31126	-0.430832	rno-mir-324		CGCAUCCCCUAGGGCAUUGGUGU
mmu-miR-28-star_st	0.231372	0.0153	-3.06995	-3.31406	-0.398281	mmu-mir-28		CACUAGAUUGUGAGCUGCUGGA
hsa-miR-22_st	0.231873	0.0153	-3.06722	-3.31827	-0.383561	hsa-mir-22		AAGCUGCCAGUUGAAGAACUGU
rno-miR-708-star_st	0.232261	0.0154	3.06482	-3.32197	0.401487	rno-mir-708		CAACUAGACUGUGAGCUUCUAG
dps-miR-iab-4-5p_st	0.235834	0.0157	-3.05349	-3.33946	-0.453812	dps-mir-iab-4		ACGUAUACUGAAUGUAUCCUGA
vvi-miR535d_st	0.236273	0.0157	3.05097	-3.34335	0.503979	vvi-MIR535d		UGACAACGAGAGAGAGCACGCU
ptc-miR166o_st	0.236756	0.0158	-3.04756	-3.34863	-0.436132	ptc-MIR166o		UCGGACCAGGCUUCAUUCCUU
ptr-miR-18_st	0.236756	0.0158	-3.04651	-3.35024	-0.529338	ptr-mir-18		UAAGGUGCAUCUAGUGCAGAUA
mmu-miR-184_st	0.236756	0.0158	-3.04576	-3.3514	-0.807668	mmu-mir-184		UGGACGGAGAACUGAUAAGGGU
zma-miR171b_st	0.237255	0.0159	-3.04309	-3.35552	-0.574643	zma-MIR171b		UUGAGCCGUGCCAAUAUCAC
hsa-miR-96_st	0.237599	0.016	-3.03965	-3.36084	-0.872131	hsa-mir-96		UUUGGCACUAGCACAUUUUUGCU
ath-miR870_st	0.237599	0.016	3.03905	-3.36177	0.466118	ath-MIR870		UAAUUUGGUGUUUCUUCGAUC
U74_x_st	0.237599	0.016	3.0375	-3.36416	0.574607		CDBox: U74	CTGCCTCTGATGAAGCCTGTGTTGGTAGGGACATCTGAGAGTAATGATGAATGCCAACCGCTCTGATGGTGG
mcmv-miR-M44-1_st	0.237599	0.016	-3.03702	-3.3649	-0.487551	mcmv-mir-m44-1		UAUCUUUUUCCAGAGCCGCGGU
mne-miR-206_st	0.237883	0.0161	-3.03497	-3.36807	-0.931985	mne-mir-206		UGGAAUGUAAGGAAGUGUGUGG
mml-miR-152_st	0.238404	0.0162	-3.03226	-3.37225	-0.471986	mml-mir-152		UCAGUGCAUGACAGAACUUGG
fru-miR-100_st	0.238504	0.0162	-3.03072	-3.37464	-0.473739	fru-mir-100		AACCCGUAGAUCCGAACUUGUG
rno-miR-122_st	0.239014	0.0163	-3.02806	-3.37875	-0.514084	rno-mir-122		UGGAGUGUGACAAUGGUGUUUG
tni-miR-22b_st	0.240363	0.0164	-3.02242	-3.38746	-0.418346	tni-mir-22b		AAGCUGCCAGUUGAAGAGCUGU
ppy-miR-18_st	0.240363	0.0165	-3.02002	-3.39118	-0.84984	ppy-mir-18		UAAGGUGCAUCUAGUGCAGAUA
dre-miR-100_st	0.240363	0.0165	-3.01891	-3.39289	-0.482639	dre-mir-100-1 // dre-mir-100-2		AACCCGUAGAUCCGAACUUGUG
ppt-miR1043-3p_st	0.240363	0.0165	-3.01889	-3.39292	-0.477837	ppt-mir1043		UUGCGCGUGAAUUUGAAGGCU
mml-miR-130a_st	0.240363	0.0165	-3.01809	-3.39417	-0.55964	mml-mir-130a		CAGUGCAAUGUUAAAAGGGC
mmu-miR-717_st	0.240947	0.0167	-3.01274	-3.40244	-0.39858	mmu-mir-717		CUCAGACAGAGAUACCUUCUCU
ppa-miR-22_st	0.240947	0.0167	-3.01259	-3.40267	-0.362635	ppa-mir-22		AAGCUGCCAGUUGAAGAACUGU
cin-miR-101_st	0.240947	0.0167	3.01252	-3.40277	0.446553	cin-mir-101		UACAGUACUGUGAUAAAUAUUU
vvi-miR171a_st	0.240947	0.0167	3.01032	-3.40617	0.369955	vvi-MIR171a		UUGAGCCGUGCCAAUAUCAUG
cel-miR-799_st	0.240947	0.0167	3.00959	-3.4073	0.387713	cel-mir-799		UGAACCCUGAUAAAGCUAGUGG
gga-miR-199-star_st	0.240947	0.0167	-3.00904	-3.40816	-0.707073	gga-mir-199-1 // gga-mir-199-2		UACAGUAGUCUGCACAUUGG
tni-miR-217_st	0.241199	0.0168	3.00542	-3.41374	0.366473	tni-mir-217		UACUGCAUCAGGAACUGAUUGG
hsa-miR-1_st	0.241199	0.0169	3.00465	-3.41494	0.488639	hsa-mir-1-2 // hsa-mir-1-1		UGGAAUGUAAAGAAGUAUGUAU
mml-miR-650b_st	0.241199	0.0169	-3.00411	-3.41578	-0.592561	mml-mir-650b		AGGAGGCAGCGCUCUCGGGAC
dre-miR-1_st	0.241199	0.0169	3.00251	-3.41824	0.482086	dre-mir-1-1 // dre-mir-1-2		UGGAAUGUAAAGAAGUAUGUAU
gga-miR-222_st	0.241199	0.0169	3.0022	-3.41872	0.483566	gga-mir-222 // gga-mir-222		AGCUACAUCUGGCUACUGGGUCUC
kshv-miR-K12-7_st	0.241236	0.017	2.99885	-3.42391	0.6056	kshv-mir-K12-7		UGAUCCCAUGUUGCUGGCGCU
dre-miR-15a-star_st	0.241236	0.017	2.99811	-3.42505	0.863885	dre-mir-15a-1		CAGGCCGUACUGUGCUGCGGCA
dme-miR-286_st	0.241236	0.0171	2.99612	-3.42813	0.469663	dme-mir-286		UGACUAGACCGAACACUCGUGCU
lla-miR-199a_st	0.241236	0.0171	-2.99573	-3.42874	-0.411969	lla-mir-199a		CCCAGUGUUCAGACUACCUGUUC
mml-miR-650a_st	0.241236	0.0172	2.99226	-3.4341	0.467356	mml-mir-650a-2 // mml-mir-650a-1		AGGAGGCAGCGCUCUCAGGAC
cfa-miR-361_st	0.241236	0.0172	2.99121	-3.43572	0.412043	cfa-mir-361		UUAUCAGAAUCUCCAGGGGUAC
tni-miR-100_st	0.241236	0.0172	-2.9903	-3.43714	-0.499163	tni-mir-100		AACCCGUAGAUCCGAACUUGUG
cfa-miR-31_st	0.241236	0.0172	-2.99023	-3.43724	-0.462683	cfa-mir-31		AGGCAAGAUGCUGGCAUAGCUGU
ppy-miR-28_st	0.241236	0.0172	-2.9901	-3.43745	-0.427926	ppy-mir-28		AAGGAGCUCACAGUCUAUUGAG
bta-miR-218_st	0.241236	0.0173	-2.98931	-3.43866	-0.585965	bta-mir-218		UUGUGCUUGAUCUAACCAUGU
hsa-miR-485-3p_st	0.241236	0.0173	2.98879	-3.43947	0.418538	hsa-mir-485		GUCAUACACGGCUCUCCUCUCU
hsa-miR-28-5p_st	0.242915	0.0174	-2.98306	-3.44834	-0.386213	hsa-mir-28		AAGGAGCUCACAGUCUAUUGAG
mml-miR-29c_st	0.244191	0.0176	2.97686	-3.45794	0.810731	mml-mir-29c		UAGCACCAUUUGAAAUCGGUUA
mmu-miR-100_st	0.244191	0.0176	-2.97563	-3.45983	-0.484323	mmu-mir-100		AACCCGUAGAUCCGAACUUGUG
cel-miR-42_st	0.244191	0.0176	-2.97528	-3.46038	-0.386251	cel-mir-42		UCACCGGGUUAACAUCUACAGA
dme-miR-2b_st	0.244191	0.0176	2.97487	-3.46101	0.357254	dme-mir-2b-2 // dme-mir-2b-1		UAUCACAGCCAGCUUUGAGGAGC
vvi-miR319g_st	0.244757	0.0177	2.97133	-3.46649	0.454119	vvi-MIR319g		AUUGGACUGAAGGGAGCUCCC
kshv-miR-K12-11_st	0.244757	0.0178	2.97099	-3.46702	0.530128	kshv-mir-K12-11		UUAAUGCUUAGCCUGUGUCCGA
cfa-miR-181c_st	0.244763	0.0178	-2.96979	-3.46887	-0.729648	cfa-mir-181c		AACAUUCAACCUGUCGGUGAGUU
cre-miR1156.1_st	0.245153	0.0179	-2.96713	-3.47299	-0.36655	cre-MIR1156		UGGACCCUCGCAUGUCCGUGA
ggo-miR-21_st	0.245153	0.0179	2.9664	-3.47412	0.560541	ggo-mir-21		UAGCUUAUCAGACUGAUGUUGA
ssc-miR-99b_st	0.246745	0.018	-2.961	-3.48248	-0.47842	ssc-mir-99b		CACCCGUAGAACCGACCUUGCG
gga-miR-18b_st	0.248957	0.0182	-2.954	-3.49332	-0.587975	gga-mir-18b		UAAGGUGCAUCUAGUGCAGUUA
bta-miR-18a_st	0.250266	0.0183	-2.94942	-3.50042	-0.377499	bta-mir-18a		UAAGGUGCAUCUAGUGCAGAUA
sla-miR-18_st	0.250419	0.0184	-2.94785	-3.50285	-0.656221	sla-mir-18		UAAGGUGCAUCUAGUGCAGAUA
mdo-miR-31_st	0.250956	0.0185	-2.94519	-3.50697	-0.484338	mdo-mir-31		GGAGGCAAGAUGUUGGCAUAGCUG
mml-miR-181a-star_st	0.250956	0.0185	-2.94391	-3.50895	-0.520816	mml-mir-181a-2 // mml-mir-181a-1		ACCAUCGACCGUUGAUUGUACC
rno-miR-150_st	0.250956	0.0185	2.94297	-3.51041	0.669809	rno-mir-150		UCUCCCAACCCUUGUACCAGUG
hsa-miR-181c_st	0.250975	0.0186	-2.94151	-3.51267	-0.796503	hsa-mir-181c		AACAUUCAACCUGUCGGUGAGU
mdv2-miR-M17-star_st	0.250975	0.0186	-2.94061	-3.51407	-0.368916	mdv2-mir-m17		AGUCCUUCCCGGGUCCCCUAGA
hsa-miR-500_st	0.252078	0.0187	2.93612	-3.52102	0.497155	hsa-mir-500		UAAUCCUUGCUACCUGGGUGAGA
mml-miR-361-5p_st	0.252078	0.0187	2.93544	-3.52207	0.46279	mml-mir-361		UUAUCAGAAUCUCCAGGGGUAC
ptr-miR-199a_st	0.252628	0.0188	-2.93243	-3.52673	-0.391626	ptr-mir-199a		CCCAGUGUUCAGACUACCUGUUC
hsa-miR-652_st	0.252628	0.0189	-2.93024	-3.53013	-0.398388	hsa-mir-652		AAUGGCGCCACUAGGGUUGUG
mml-miR-146b-5p_st	0.252628	0.0189	-2.93013	-3.5303	-0.571694	mml-mir-146b		UGAGAACUGAAUUCCAUAGGCU
mmu-miR-146b_st	0.252628	0.0189	-2.92858	-3.53269	-0.861258	mmu-mir-146b		UGAGAACUGAAUUCCAUAGGCU
rno-miR-133a_st	0.252628	0.019	2.9283	-3.53313	0.591976	rno-mir-133a		UUUGGUCCCCUUCAACCAGCUG
hsa-miR-206_st	0.255846	0.0192	-2.91892	-3.54767	-0.535668	hsa-mir-206		UGGAAUGUAAGGAAGUGUGUGG
mml-miR-193a-5p_st	0.256371	0.0193	-2.91545	-3.55305	-0.400425	mml-mir-193a		UGGGUCUUUGCGGGCGAGAUGA
hsa-miR-29c_st	0.256371	0.0194	2.91434	-3.55476	0.829085	hsa-mir-29c		UAGCACCAUUUGAAAUCGGUUA
ggo-miR-10a_st	0.256371	0.0195	-2.91112	-3.55975	-0.567915	ggo-mir-10a		UACCCUGUAGAUCCGAAUUUGUG
bta-miR-17-3p_st	0.256371	0.0195	-2.90922	-3.56269	-0.486547	bta-mir-17		ACUGCAGUGAAGGCACUUGU
bta-miR-139_st	0.256371	0.0195	2.90892	-3.56316	0.4173	bta-mir-139		UCUACAGUGCACGUGUCUCCAGU
ath-miR851-5p_st	0.256371	0.0195	2.90884	-3.56329	0.502205	ath-MIR851		UCUCGGUUCGCGAUCCACAAG
ppt-miR1219d_st	0.256371	0.0196	2.90734	-3.56561	0.53016	ppt-mir1219d		UUUCCUGCCUCUCACUAGCUU
bta-miR-425-5p_st	0.256371	0.0196	2.90552	-3.56843	0.37277	bta-mir-425		AUGACACGAUCACUCCCGUUGA
age-miR-513a_st	0.256371	0.0197	2.90412	-3.57061	0.579076	age-mir-513a		UUCACAAGGAGGUGUCAUUCAU
ppa-miR-218_st	0.256371	0.0197	-2.90358	-3.57144	-0.542962	ppa-mir-218		UUGUGCUUGAUCUAACCAUGU
mml-miR-296-3p_st	0.256371	0.0197	-2.90292	-3.57246	-0.599625	mml-mir-296		GAGGGUUGGGUGGAGGCUCUCC
osa-miR819d_st	0.256371	0.0197	-2.90162	-3.57447	-0.656349	osa-MIR819d		UCAGGUUAUAAGACUUUCUAGC
odi-miR-124b_st	0.256371	0.0198	2.90083	-3.5757	0.743929	odi-mir-124b		UAAGGCACUCGGUGAAUGCUAA
gga-miR-429_st	0.256371	0.0198	-2.90042	-3.57635	-0.431721	gga-mir-429		UAAUACUGUCUGGUAAUGCCGU
bta-miR-27a_st	0.256371	0.0198	2.9004	-3.57637	0.419291	bta-mir-27a		UUCACAGUGGCUAAGUUCCG
mmu-miR-31_st	0.256371	0.0198	-2.89818	-3.57981	-0.427238	mmu-mir-31		AGGCAAGAUGCUGGCAUAGCUG
fru-miR-429_st	0.256371	0.0199	-2.89811	-3.57992	-0.368863	fru-mir-429		UAAUACUGUCUGGUAAUGCCGU
mmu-miR-29c_st	0.256371	0.0199	2.89637	-3.58262	0.924123	mmu-mir-29c		UAGCACCAUUUGAAAUCGGUUA
dre-miR-133a_st	0.256371	0.0199	2.89635	-3.58265	0.520555	dre-mir-133a-2 // dre-mir-133a-1		UUUGGUCCCCUUCAACCAGCUG
hsa-miR-302b_st	0.257022	0.0201	2.89149	-3.59018	0.436376	hsa-mir-302b		UAAGUGCUUCCAUGUUUUAGUAG
sla-miR-105_st	0.257022	0.0201	-2.89104	-3.59088	-0.467528	sla-mir-105		UCAAAUGCUCAGACUCCUGU
zma-miR160a_st	0.257022	0.0201	2.8906	-3.59156	0.518738	zma-mir160a		UGCCUGGCUCCCUGUAUGCCA
ggo-miR-19a_st	0.257022	0.0201	-2.89032	-3.59199	-0.45688	ggo-mir-19a		UGUGCAAAUCUAUGCAAAACUGA
ggo-miR-100_st	0.257663	0.0202	-2.88704	-3.59709	-0.498463	ggo-mir-100		AACCCGUAGAUCCGAACUUGUG
sla-miR-100_st	0.257663	0.0202	-2.88652	-3.59788	-0.538639	sla-mir-100		AACCCGUAGAUCCGAACUUGUG
hsa-miR-30d-star_st	0.257721	0.0202	-2.88525	-3.59986	-0.474848	hsa-mir-30d		CUUUCAGUCAGAUGUUUGCUGC
hsa-miR-449b_st	0.257721	0.0203	2.88421	-3.60148	0.511291	hsa-mir-449b		AGGCAGUGUAUUGUUAGCUGGC
zma-miR169j_st	0.258121	0.0204	2.88195	-3.60498	0.404522	zma-MIR169j		UAGCCAAGGAUGACUUGCCUG
mml-miR-100_st	0.258121	0.0204	-2.88006	-3.60791	-0.470138	mml-mir-100		AACCCGUAGAUCCGAACUUGUG
ath-miR395d_st	0.258121	0.0204	-2.87996	-3.60806	-0.657704	ath-MIR395d		CUGAAGUGUUUGGGGGAACUC
dme-miR-987_st	0.259579	0.0206	2.87438	-3.61671	0.506111	dme-mir-987		UAAAGUAAAUAGUCUGGAUUGAUG
bta-miR-210_st	0.259579	0.0206	-2.87415	-3.61708	-0.419383	bta-mir-210		ACUGUGCGUGUGACAGCGGCUGA
hsa-miR-31-star_st	0.26032	0.0207	-2.87087	-3.62216	-0.379374	hsa-mir-31		UGCUAUGCCAACAUAUUGCCAU
ptc-miR172d_st	0.26032	0.0207	2.86953	-3.62424	0.362153	ptc-MIR172d		GGAAUCUUGAUGAUGCUGCAU
rno-miR-361_st	0.26032	0.0208	2.86908	-3.62493	0.397094	rno-mir-361		UUAUCAGAAUCUCCAGGGGUAC
bta-miR-29c_st	0.260829	0.0208	2.86675	-3.62855	0.890987	bta-mir-29c		UAGCACCAUUUGAAAUCGGUUA
rno-miR-151_st	0.261653	0.0209	-2.86363	-3.63338	-0.351502	rno-mir-151		UCGAGGAGCUCACAGUCUAGU
ppy-miR-218_st	0.262158	0.021	-2.86132	-3.63697	-0.651919	ppy-mir-218		UUGUGCUUGAUCUAACCAUGU
hsa-miR-374a-star_st	0.262668	0.0211	-2.85899	-3.64058	-0.431329	hsa-mir-374a		CUUAUCAGAUUGUAUUGUAAUU
mne-miR-181a_st	0.2632	0.0212	-2.85617	-3.64495	-0.383144	mne-mir-181a		AACAUUCAACGCUGUCGGUGAGU
gga-miR-455_st	0.2632	0.0213	-2.85381	-3.64862	-0.517518	gga-mir-455		UAUGUGCCCUUGGACUACAUCG
mml-miR-139-3p_st	0.2632	0.0213	-2.85374	-3.64874	-0.350572	mml-mir-139		GGAGACGCGGCCCUGUUGGAGU
cfa-miR-1306_st	0.2632	0.0213	2.85345	-3.64917	0.559368	cfa-mir-1306		CCACCUCCCCUGCAAACGUCC
mcmv-miR-m01-2_st	0.263614	0.0213	2.85138	-3.65239	0.414602	mcmv-mir-m01-2		GAAGAGAAUCGGGUUGGAACGGU
mne-miR-29b_st	0.264154	0.0214	2.84779	-3.65797	0.506978	mne-mir-29b		UAGCACCAUUUGAAAUCAGU
mmu-miR-297a_st	0.264154	0.0215	2.84711	-3.65902	0.72796	mmu-mir-297a-2 // mmu-mir-297a-5 // mmu-mir-297a-3 // mmu-mir-297a-4 // mmu-mir-297a-6 // mmu-mir-297a-1		AUGUAUGUGUGCAUGUGCAUGU
gga-miR-100_st	0.264154	0.0215	-2.84691	-3.65933	-0.461362	gga-mir-100		AACCCGUAGAUCCGAACUUGUG
mmu-let-7d-star_st	0.264198	0.0215	2.84498	-3.66232	0.454504	mmu-let-7d		CUAUACGACCUGCUGCCUUUCU
hsa-miR-199a-5p_st	0.264198	0.0216	-2.84471	-3.66274	-0.358582	hsa-mir-199a-1 // hsa-mir-199a-2		CCCAGUGUUCAGACUACCUGUUC
hsa-miR-612_st	0.264394	0.0216	2.84275	-3.66578	0.416057	hsa-mir-612		GCUGGGCAGGGCUUCUGAGCUCCUU
rno-let-7d-star_st	0.264394	0.0216	2.84215	-3.66671	0.483847	rno-let-7d		CUAUACGACCUGCUGCCUUUCU
mmu-miR-700_st	0.264435	0.0217	-2.84101	-3.66848	-0.713158	mmu-mir-700		CACGCGGGAACCGAGUCCACC
rno-miR-331_st	0.264845	0.0217	-2.83897	-3.67165	-0.383296	rno-mir-331		GCCCCUGGGCCUAUCCUAGAA
ppy-miR-100_st	0.26495	0.0218	-2.83768	-3.67365	-0.478775	ppy-mir-100		AACCCGUAGAUCCGAACUUGUG
rrv-miR-rR1-4_st	0.265435	0.0219	-2.83546	-3.6771	-0.934315	rrv-mir-rr1-4		UGGGGAGGGCGGUCAGCGCGCG
dme-miR-1008_st	0.267611	0.0221	2.82913	-3.68691	0.444206	dme-mir-1008		UCACAGCUUUUUGUGUUUACA
hsa-miR-151-5p_st	0.267914	0.0222	-2.82681	-3.69051	-0.341721	hsa-mir-151		UCGAGGAGCUCACAGUCUAGU
ppt-miR1076-3p_st	0.267914	0.0222	2.82566	-3.69229	0.421348	ppt-mir1076		CCAAGCACUUAUCGCACCCUG
sme-miR-31b_st	0.267914	0.0222	-2.82531	-3.69283	-0.418342	sme-mir-31b		AGGCAAGAUGCUGGCAUAGCUGA
ptc-miR479_st	0.268695	0.0224	2.82078	-3.69987	0.51174	ptc-mir479		UGUGAUAUUGGUCCGGCUCAUC
gga-miR-133a_st	0.268695	0.0224	2.82049	-3.70032	0.600846	gga-mir-133a-2 // gga-mir-133a-1		UUGGUCCCCUUCAACCAGCUGU
mmu-miR-20a-star_st	0.268695	0.0224	-2.82036	-3.70052	-0.412483	mmu-mir-20a		ACUGCAUUACGAGCACUUAAAG
rno-miR-31_st	0.270357	0.0226	-2.81535	-3.7083	-0.430068	rno-mir-31		AGGCAAGAUGCUGGCAUAGCUG
mml-miR-770-5p_st	0.273068	0.0228	2.80698	-3.72128	0.485346	mml-mir-770		UCCAGUACCACGUGUCAGGGCCA
sme-miR-281-star_st	0.273068	0.0228	-2.80686	-3.72148	-0.427783	sme-mir-281		UGAAGAGCUAUUCAUGAGGU
rno-miR-99b_st	0.275501	0.0231	-2.79977	-3.73247	-0.429129	rno-mir-99b		CACCCGUAGAACCGACCUUGCG
hsa-miR-150-star_st	0.275501	0.0231	-2.79909	-3.73353	-0.716722	hsa-mir-150		CUGGUACAGGCCUGGGGGACAG
rno-miR-18a_st	0.275564	0.0232	-2.79793	-3.73533	-0.455427	rno-mir-18a		UAAGGUGCAUCUAGUGCAGAUAG
rno-miR-346_st	0.27642	0.0233	2.79491	-3.74001	0.620334	rno-mir-346		UGUCUGCCUGAGUGCCUGCCUCU
cel-miR-75_st	0.276755	0.0233	-2.79312	-3.74279	-0.442301	cel-mir-75		UUAAAGCUACCAACCGGCUUCA
tni-miR-196b_st	0.276756	0.0234	-2.79212	-3.74435	-0.581034	tni-mir-196b		UAGGUAGUUUCAAGUUGUUGGG
hcmv-miR-UL70-3p_st	0.277355	0.0235	-2.78971	-3.74808	-1.10295	hcmv-mir-UL70		GGGGAUGGGCUGGCGCGCGG
zma-miR319c_st	0.277927	0.0236	2.787	-3.75229	0.564144	zma-MIR319c		UUGGACUGAAGGGUGCUCCC
hsa-miR-16-2-star_st	0.277927	0.0236	2.78638	-3.75326	0.68702	hsa-mir-16-1 // hsa-mir-16-2		CCAAUAUUACUGUGCUGCUUUA
cfa-miR-29b_st	0.278154	0.0236	2.78485	-3.75563	1.18016	cfa-mir-29b-1 // cfa-mir-29b-2		UAGCACCAUUUGAAAUCAGUGUU
ENSG00000201036_st	0.278721	0.0239	2.77899	-3.76473	0.350381		snoRNA: ENSG00000201036	TGGACTGTTGATGACAAGTGGTGGCTTATGTGGTTGTACATGCTGGTTGTATATGAAGAATATTACATATCTGAAACTTTGAGGTCCAA
mmu-miR-699_st	0.278721	0.0239	2.77888	-3.7649	0.645811	mmu-mir-699		AGGCAGUGCGACCUGGCUCG
mmu-miR-337-5p_st	0.278721	0.0239	-2.77844	-3.76559	-0.513453	mmu-mir-337		GAACGGCGUCAUGCAGGAGUU
hsa-miR-139-3p_st	0.278721	0.0239	-2.77776	-3.76663	-0.508434	hsa-mir-139		GGAGACGCGGCCCUGUUGGAGU
age-miR-18_st	0.278721	0.0239	-2.77744	-3.76712	-0.420644	age-mir-18		UAAGGUGCAUCUAGUGCAGAUA
cfa-miR-10_st	0.278721	0.024	-2.77575	-3.76975	-0.436049	cfa-mir-10		UACCCUGUAGAUCCGAAUUUGU
osa-miR426_st	0.278721	0.024	-2.77489	-3.77109	-0.598813	osa-MIR426		UUUUGGAAGUUUGUCCUUACG
mmu-miR-10a_st	0.278721	0.024	-2.7747	-3.77138	-0.44852	mmu-mir-10a		UACCCUGUAGAUCCGAAUUUGUG
mne-miR-133a_st	0.278721	0.024	2.77462	-3.77151	0.533242	mne-mir-133a		UUGGUCCCCUUCAACCAGCUGU
xtr-miR-210_st	0.280785	0.0242	-2.76863	-3.7808	-0.414118	xtr-mir-210		CUGUGCGUGUGACAGCGGCUAA
ppa-miR-181c_st	0.280785	0.0243	-2.76789	-3.78196	-0.755213	ppa-mir-181c		AACAUUCAACCUGUCGGUGAGU
mmu-miR-7a_st	0.281408	0.0244	2.76547	-3.7857	0.328015	mmu-mir-7a-1 // mmu-mir-7a-2		UGGAAGACUAGUGAUUUUGUUGU
ath-miR394b_st	0.281909	0.0244	-2.76335	-3.78901	-0.364612	ath-MIR394b		UUGGCAUUCUGUCCACCUCC
hsa-miR-146b-5p_st	0.282154	0.0245	-2.76181	-3.79139	-0.850408	hsa-mir-146b		UGAGAACUGAAUUCCAUAGGCU
fru-miR-10c_st	0.282337	0.0246	-2.75968	-3.79469	-0.514295	fru-mir-10c		UACCCUGUAGAUCCGGAUUUGU
mmu-miR-684_st	0.282337	0.0246	2.75944	-3.79507	0.360891	mmu-mir-684-1 // mmu-mir-684-2		AGUUUUCCCUUCAAGUCAA
mne-miR-18_st	0.283838	0.0248	-2.75505	-3.80189	-0.438478	mne-mir-18		UAAGGUGCAUCUAGUGCAGAUA
ppt-miR1034_st	0.284872	0.0249	2.75173	-3.80704	0.452954	ppt-mir1034		UUACUUUGGCAGCGCUGUGCU
mmu-miR-17-star_st	0.285335	0.025	-2.74971	-3.81017	-0.448158	mmu-mir-17		ACUGCAGUGAGGGCACUUGUAG
bta-miR-150_st	0.287902	0.0252	2.74296	-3.82064	0.623298	bta-mir-150		UCUCCCAACCCUUGUACCAGUGU
hsa-miR-148a-star_st	0.28808	0.0253	2.74134	-3.82316	0.498535	hsa-mir-148a		AAAGUUCUGAGACACUCCGACU
ptr-miR-96_st	0.28808	0.0253	-2.74063	-3.82426	-0.612494	ptr-mir-96		UUUGGCACUAGCACAUUUUUGC
smo-miR396_st	0.288284	0.0254	2.73886	-3.82701	0.395739	smo-mir396		UUCCACGGCUUUCUUGAACC
bna-miR399_st	0.288284	0.0254	2.73825	-3.82795	0.608907	bna-MIR399		UGCCAAAGGAGAUUUGCCCGG
sbi-miR169b_st	0.289552	0.0256	-2.73399	-3.83457	-0.504549	sbi-mir169b		CAGCCAAGGAUGACUUGCCGG
hsa-miR-361-5p_st	0.289552	0.0256	2.7335	-3.83533	0.444098	hsa-mir-361		UUAUCAGAAUCUCCAGGGGUAC
ppt-miR536c_st	0.290843	0.0257	2.72968	-3.84126	0.455827	ppt-mir536c		AUCGUGCCAAGCUUUGUGCUUU
hsa-miR-99a-star_st	0.293835	0.0261	2.72212	-3.85299	0.379331	hsa-mir-99a		CAAGCUCGCUUCUAUGGGUCUG
gma-miR398b_st	0.293986	0.0261	2.72063	-3.8553	0.401448	gma-mir398b		UGUGUUCUCAGGUCACCCCUU
ath-miR165a_st	0.293986	0.0261	2.71988	-3.85646	0.523179	ath-MIR165a		UCGGACCAGGCUUCAUCCCCC
gga-miR-124b_st	0.295661	0.0264	2.71371	-3.86605	0.566166	gga-mir-124b-1		UUAAGGCACGCAGUGAAUGCCA
ptc-miR171g_st	0.295661	0.0264	2.71323	-3.86678	0.454366	ptc-MIR171g		UGAUUGAGCCGUGCCAAUAUC
kshv-miR-K12-4-3p_st	0.295661	0.0265	2.71193	-3.8688	0.400535	kshv-mir-K12-4		UAGAAUACUGAGGCCUAGCUGA
mmu-miR-431-star_st	0.295661	0.0265	-2.71074	-3.87065	-0.469241	mmu-mir-431		CAGGUCGUCUUGCAGGGCUUCU
ptr-miR-133a_st	0.295661	0.0266	2.70872	-3.87379	0.47789	ptr-mir-133a		UUGGUCCCCUUCAACCAGCUG
ptr-miR-124a_st	0.295661	0.0266	2.70774	-3.87531	0.485208	ptr-mir-124a		UUAAGGCACGCGGUGAAUGCCA
cfa-miR-15b_st	0.295661	0.0267	-2.70716	-3.87621	-0.568448	cfa-mir-15b		UAGCAGCACAUCAUGGUUUA
ENSG00000201733_x_st	0.295661	0.0267	2.70616	-3.87775	0.465733		snoRNA: ENSG00000201733	GCCTTCCGGAACATGCCAGCACCGCAGATGCTGGCAGTCTGCTGTGCCCGTGATATTGGGCAAAGAGGAAGTGGCTATTTCTACACTTGGTGTTCAGAAACCAGTGAGCTCTAAGAATGGTTTATAGCCTGACATTT
dre-miR-199_st	0.295661	0.0267	-2.70604	-3.87795	-0.354288	dre-mir-199-1 // dre-mir-199-3 // dre-mir-199-2		CCCAGUGUUCAGACUACCUGUUC
osa-miR166f_st	0.295661	0.0267	2.70602	-3.87798	0.630282	osa-MIR166f		UCGGACCAGGCUUCAUUCCCC
rno-miR-22-star_st	0.295661	0.0267	-2.70585	-3.87825	-0.569585	rno-mir-22		AGUUCUUCAGUGGCAAGCUUUA
hsa-miR-150_st	0.29629	0.0268	2.70321	-3.88234	0.657984	hsa-mir-150		UCUCCCAACCCUUGUACCAGUG
rno-miR-23a-star_st	0.29629	0.0269	-2.70225	-3.88382	-0.615632	rno-mir-23a		GGGGUUCCUGGGGAUGGGAUUU
mmu-miR-496_st	0.29629	0.0269	-2.70168	-3.88471	-0.490121	mmu-mir-496		UGAGUAUUACAUGGCCAAUCUC
gga-miR-181b_st	0.296348	0.0269	2.70062	-3.88635	0.32068	gga-mir-181b-2 // gga-mir-181b-1		AACAUUCAUUGCUGUCGGUGGG
dme-miR-210_st	0.299429	0.0273	-2.69303	-3.89813	-0.372169	dme-mir-210		UUGUGCGUGUGACAGCGGCUA
dme-miR-984_st	0.299937	0.0273	-2.69086	-3.9015	-0.408763	dme-mir-984		UGAGGUAAAUACGGUUGGAAUUU
mmu-miR-129-5p_st	0.299937	0.0274	-2.68938	-3.9038	-0.678214	mmu-mir-129-2 // mmu-mir-129-1		CUUUUUGCGGUCUGGGCUUGC
cfa-miR-206_st	0.299937	0.0274	-2.68916	-3.90414	-0.432912	cfa-mir-206		UGGAAUGUAAGGAAGUGUGUGG
ggo-miR-96_st	0.300199	0.0275	-2.68717	-3.90723	-0.457174	ggo-mir-96		UUUGGCACUAGCACAUUUUUGC
rno-miR-652_st	0.300199	0.0275	-2.68675	-3.90787	-0.352429	rno-mir-652		AAUGGCGCCACUAGGGUUGUG
cfa-miR-152_st	0.30178	0.0277	-2.68245	-3.91455	-0.423125	cfa-mir-152		UCAGUGCAUGACAGAACUUGG
rno-miR-671_st	0.302539	0.0278	-2.67922	-3.91955	-0.449347	rno-mir-671		UCCGGUUCUCAGGGCUCCACC
dps-miR-92a_st	0.302539	0.0279	2.67792	-3.92157	0.372702	dps-mir-92a		CAUUGCACUUGUCCCGGCCUAU
mml-miR-452_st	0.302539	0.0279	2.67726	-3.9226	0.416723	mml-mir-452		AACUGUUUGCAGAGGAAACUGA
mmu-miR-466c-5p_st	0.302539	0.0279	2.67716	-3.92275	0.772975	mmu-mir-466c // mmu-mir-466c // mmu-mir-466c		GAUGUGUGUGUGCAUGUACAUA
mml-miR-96_st	0.303286	0.028	-2.67466	-3.92663	-0.555918	mml-mir-96		UUUGGCACUAGCACAUUUUUGC
hsa-miR-92b_st	0.303423	0.0282	2.67188	-3.93094	0.453464	hsa-mir-92b		UAUUGCACUCGUCCCGGCCUCC
osa-miR156h_st	0.303423	0.0282	2.67173	-3.93118	0.360053	osa-MIR156h		UGACAGAAGAGAGUGAGCAC
hsa-miR-373_st	0.303423	0.0282	2.67164	-3.93132	0.391595	hsa-mir-373		GAAGUGCUUCGAUUUUGGGGUGU
hsa-miR-940_st	0.303838	0.0283	2.66785	-3.93719	0.740437	hsa-mir-940		AAGGCAGGGCCCCCGCUCCCC
ath-miR823_st	0.303838	0.0284	-2.66744	-3.93783	-0.446339	ath-MIR823		UGGGUGGUGAUCAUAUAAGAU
hsa-miR-302e_st	0.303838	0.0284	2.66726	-3.9381	0.463698	hsa-mir-302e		UAAGUGCUUCCAUGCUU
dre-miR-210_st	0.303838	0.0284	-2.66713	-3.93831	-0.385265	dre-mir-210		CUGUGCGUGUGACAGCGGCUAA
mmu-miR-124_st	0.303847	0.0284	2.66621	-3.93974	0.484935	mmu-mir-124-1 // mmu-mir-124-3 // mmu-mir-124-2		UAAGGCACGCGGUGAAUGCC
vvi-miR156f_st	0.304404	0.0285	-2.66346	-3.944	-0.460329	vvi-MIR156f		UUGACAGAAGAUAGAGAGCAC
mml-miR-151-5p_st	0.304404	0.0285	-2.66323	-3.94436	-0.3276	mml-mir-151		UCGAGGAGCUCACAGUCUAGU
lca-miR-22_st	0.306114	0.0288	-2.65788	-3.95265	-0.325511	lca-mir-22		AAGCUGCCAGUUGAAGAACUGU
zma-miR319d_st	0.306114	0.0288	2.65783	-3.95273	0.601513	zma-MIR319d		UUGGACUGAAGGGUGCUCCC
mmu-miR-872_st	0.306126	0.0289	-2.65625	-3.95519	-0.456097	mmu-mir-872		AAGGUUACUUGUUAGUUCAGG
age-miR-514_st	0.306126	0.0289	-2.65527	-3.9567	-0.362557	age-mir-514		AUUGACACUUUUGUGAGUAG
mmu-miR-361_st	0.306126	0.0289	2.65512	-3.95694	0.418218	mmu-mir-361		UUAUCAGAAUCUCCAGGGGUAC
mmu-miR-532-3p_st	0.306409	0.029	-2.65363	-3.95924	-0.390031	mmu-mir-532		CCUCCCACACCCAAGGCUUGCA
hsa-miR-603_st	0.307442	0.0291	2.65058	-3.96398	0.502705	hsa-mir-603		CACACACUGCAAUUACUUUUGC
mmu-miR-151-5p_st	0.307648	0.0292	-2.64926	-3.96603	-0.32488	mmu-mir-151		UCGAGGAGCUCACAGUCUAGU
hsa-miR-653_st	0.309008	0.0294	2.64447	-3.97345	0.420346	hsa-mir-653		GUGUUGAAACAAUCUCUACUG
E3_x_st	0.309008	0.0294	2.64349	-3.97497	0.371223		HAcaBox: E3	AAAGCAGGATTCAGACTACAATATAGCTGCTAAGTGCTGTGTTGTCGTTCCCCCTGCTTAAAATAAAGTTGTTTCTTAACTATACCTGTCTGCTATTCTCCTGTAGCAGCCAGGGACGCTTGGTCTCATACATGT
ath-miR169i_st	0.309008	0.0295	2.642	-3.97728	0.490233	ath-MIR169i		UAGCCAAGGAUGACUUGCCUG
dre-miR-27c-star_st	0.309008	0.0295	-2.64171	-3.97774	-0.340978	dre-mir-27c // dre-mir-27c		CUUAACCCACUUGUGAACAAUG
fru-miR-96_st	0.309008	0.0296	-2.6404	-3.97976	-0.522122	fru-mir-96		UUUGGCACUAGCACAUUUUUGCU
ENSG00000200879_st	0.309008	0.0296	2.63961	-3.98098	0.355723		snoRNA: ENSG00000200879	TCACAATGATGAATGGTCCAAAACATTCGCGGTTTCCACCAGAATTCAAGGTGTTGGCAACTACCTTCCTTGGATGTCTGAGTGA
mmu-miR-152_st	0.309008	0.0296	-2.63956	-3.98106	-0.41179	mmu-mir-152		UCAGUGCAUGACAGAACUUGG
mmu-miR-652_st	0.309008	0.0297	-2.63859	-3.98257	-0.338677	mmu-mir-652		AAUGGCGCCACUAGGGUUGUG
tae-miR1138_st	0.309008	0.0297	-2.63846	-3.98276	-0.475953	tae-MIR1138		GCUUAGAUGUGACAUCCUUAAAA
ath-miR828_st	0.309741	0.0298	2.63552	-3.98732	0.364884	ath-MIR828		UCUUGCUUAAAUGAGUAUUCCA
mmu-miR-99b-star_st	0.309741	0.0298	-2.63453	-3.98886	-0.464277	mmu-mir-99b		CAAGCUCGUGUCUGUGGGUCCG
zma-miR399e_st	0.309741	0.0299	2.63431	-3.9892	0.342867	zma-MIR399e		UGCCAAAGGAGAGUUGCCCUG
mmu-miR-341_st	0.31097	0.0301	-2.62886	-3.99765	-0.382206	mmu-mir-341		UCGGUCGAUCGGUCGGUCGGU
bta-miR-7_st	0.31097	0.0301	2.62861	-3.99804	0.731324	bta-mir-7		UGGAAGACUAGUGAUUUUGUUGUU
dme-miR-124_st	0.31097	0.0302	2.62787	-3.99918	0.521617	dme-mir-124		UAAGGCACGCGGUGAAUGCCAAG
ptr-miR-100_st	0.31097	0.0302	-2.62765	-3.99953	-0.44902	ptr-mir-100		AACCCGUAGAUCCGAACUUGUG
hsa-miR-324-5p_st	0.31097	0.0302	-2.62643	-4.00141	-0.445188	hsa-mir-324		CGCAUCCCCUAGGGCAUUGGUGU
mmu-miR-590-5p_st	0.31097	0.0303	-2.62514	-4.00341	-0.428636	mmu-mir-590		GAGCUUAUUCAUAAAAGUGCAG
mmu-miR-429_st	0.31097	0.0304	-2.62374	-4.00558	-0.421831	mmu-mir-429		UAAUACUGUCUGGUAAUGCCGU
sbi-miR156d_st	0.31097	0.0304	2.62341	-4.0061	0.606247	sbi-mir156d		UGACAGAAGAGAGAGAGCACA
bna-miR166c_st	0.31097	0.0304	2.62307	-4.00662	0.599352	bna-MIR166c		UCGGACCAGGCUUCAUUCCCC
ppa-miR-134_st	0.31097	0.0304	2.62288	-4.00692	0.392415	ppa-mir-134		UGUGACUGGUUGACCAGAGGG
hsa-miR-616-star_st	0.31097	0.0306	-2.61942	-4.01229	-0.648636	hsa-mir-616		ACUCAAAACCCUUCAGUGACUU
hcmv-miR-UL36_st	0.31097	0.0306	2.61831	-4.014	0.497027	hcmv-mir-UL36		UCGUUGAAGACACCUGGAAAGA
mghv-miR-M1-2_st	0.31097	0.0306	2.61775	-4.01487	0.340344	mghv-mir-M1-2		CAGACCCCCUCUCCCCCUCUUU
hsa-miR-1257_st	0.31097	0.0307	2.61581	-4.01788	0.468314	hsa-mir-1257		AGUGAAUGAUGGGUUCUGACC
xtr-miR-19a_st	0.31097	0.0307	-2.61571	-4.01802	-0.333896	xtr-mir-19a		UGUGCAAAUCUAUGCAAAACUGA
mmu-miR-93-star_st	0.31097	0.0307	-2.61568	-4.01808	-0.32875	mmu-mir-93		ACUGCUGAGCUAGCACUUCCCG
tni-miR-429_st	0.31097	0.0307	-2.61542	-4.01849	-0.329805	tni-mir-429		UAAUACUGUCUGGUAAUGCCGU
ame-miR-1_st	0.31097	0.0308	2.61416	-4.02043	0.481458	ame-mir-1 // ame-mir-1		UGGAAUGUAAAGAAGUAUGGAG
dre-miR-9_st	0.31097	0.0308	-2.61353	-4.0214	-0.481621	dre-mir-9-1 // dre-mir-9-4 // dre-mir-9-3 // dre-mir-9-5 // dre-mir-9-6 // dre-mir-9-7		UCUUUGGUUAUCUAGCUGUAUGA
mdo-miR-181c_st	0.31097	0.0308	-2.61349	-4.02147	-0.358216	mdo-mir-181c		AACAUUCAACGCUGUCGGUGAGU
rno-miR-382-star_st	0.31097	0.0309	-2.61246	-4.02307	-0.389269	rno-mir-382		AAUCAUUCACGGACAACACUU
mmu-miR-450a-3p_st	0.31097	0.0309	-2.61233	-4.02327	-0.39255	mmu-mir-450a-1 // mmu-mir-450a-2		AUUGGGGAUGCUUUGCAUUCAU
hsa-miR-768-3p_st	0.31097	0.0309	2.61197	-4.02383	0.398164	hsa-mir-768		UCACAAUGCUGACACUCAAACUGCUGAC
rno-miR-193_st	0.312148	0.0311	-2.6085	-4.0292	-0.399992	rno-mir-193		AACUGGCCUACAAAGUCCCAGU
ppy-miR-31_st	0.312148	0.0311	-2.60767	-4.03049	-0.350799	ppy-mir-31		GGCAAGAUGCUGGCAUAGCUG
mmu-miR-466a-3p_st	0.312148	0.0312	-2.60651	-4.03229	-0.555574	mmu-mir-466a		UAUACAUACACGCACACAUAAGA
dre-miR-725_st	0.312148	0.0312	2.60616	-4.03282	0.644021	dre-mir-725		UUCAGUCAUUGUUUCUAGUAGU
cfa-miR-129_st	0.313242	0.0313	-2.60307	-4.03761	-0.53825	cfa-mir-129-1 // cfa-mir-129-2		CUUUUUGCGGUCUGGGCUUGC
sme-bantam-c_st	0.313424	0.0314	2.60186	-4.03949	0.52474	sme-bantam-c		UGAGAUCAUUAUGAAAGCUUUU
zma-miR166a_st	0.314774	0.0316	2.59803	-4.04543	0.535996	zma-MIR166a		UCGGACCAGGCUUCAUUCCCC
hsa-miR-523-star_st	0.314774	0.0316	2.59742	-4.04636	0.432982	hsa-mir-523		CUCUAGAGGGAAGCGCUUUCUG
hsa-miR-1258_st	0.314981	0.0318	-2.59421	-4.05134	-0.48471	hsa-mir-1258		AGUUAGGAUUAGGUCGUGGAA
cbr-miR-787_st	0.314981	0.0318	-2.5936	-4.05229	-0.371981	cbr-mir-787		UAAGCUCGUCUUAGUUUUCCUCU
hsa-miR-520a-5p_st	0.314981	0.0318	2.59308	-4.05309	0.45118	hsa-mir-520a		CUCCAGAGGGAAGUACUUUCU
rno-miR-135b_st	0.314981	0.0319	2.59207	-4.05465	0.516378	rno-mir-135b		UAUGGCUUUUCAUUCCUAUGUGA
bta-miR-31_st	0.314981	0.032	-2.59007	-4.05775	-0.361836	bta-mir-31		AGGCAAGAUGCUGGCAUAGCU
mmu-miR-30b-star_st	0.314981	0.032	-2.58958	-4.05851	-0.422522	mmu-mir-30b		CUGGGAUGUGGAUGUUUACGUC
sme-miR-124a_st	0.314981	0.032	2.58886	-4.05963	0.610206	sme-mir-124a // sme-mir-124a		UAAGGCACGCGGUGAAUGCUU
ame-miR-12_st	0.314981	0.032	2.58883	-4.05968	0.449503	ame-mir-12		UGAGUAUUACAUCAGGUACUGGU
mne-miR-31_st	0.314981	0.0321	-2.58818	-4.06068	-0.342245	mne-mir-31		GGCAAGAUGCUGGCAUAGCUG
mmu-miR-669c_st	0.314981	0.0321	-2.58805	-4.06088	-0.41786	mmu-mir-669c		AUAGUUGUGUGUGGAUGUGUGU
hsa-miR-148b_st	0.314981	0.0321	-2.58709	-4.06237	-0.4829	hsa-mir-148b		UCAGUGCAUCACAGAACUUUGU
ath-miR408_st	0.314981	0.0321	2.58683	-4.06276	0.835227	ath-MIR408		AUGCACUGCCUCUUCCCUGGC
hsa-miR-629_st	0.314981	0.0322	2.5862	-4.06375	0.353071	hsa-mir-629		UGGGUUUACGUUGGGAGAACU
mmu-miR-34c_st	0.315012	0.0322	-2.58529	-4.06516	-0.385146	mmu-mir-34c		AGGCAGUGUAGUUAGCUGAUUGC
odi-miR-1496_st	0.315012	0.0323	2.58449	-4.06639	0.636944	odi-mir-1496		UAGCAGUGAGAGUUUAGCAUUCGCAAC
ppt-miR529c_st	0.315082	0.0323	2.58353	-4.06789	0.389458	ppt-mir529c		CGAAGAGAGAGAGCACAGCCC
bta-miR-151-star_st	0.31548	0.0324	-2.58137	-4.07123	-0.312205	bta-mir-151		UCGAGGAGCUCACAGUCUAGU
gga-miR-199_st	0.31548	0.0325	-2.57917	-4.07463	-0.319725	gga-mir-199-1 // gga-mir-199-2		CCCAGUGUUCAGACUACCUGUUC
dre-miR-200c_st	0.31548	0.0326	-2.57802	-4.07641	-0.346826	dre-mir-200c		UAAUACUGCCUGGUAAUGAUGC
mmu-miR-1187_st	0.31548	0.0326	2.57788	-4.07663	0.676575	mmu-mir-1187		UAUGUGUGUGUGUAUGUGUGUAA
sla-miR-218_st	0.31548	0.0326	-2.57719	-4.07769	-0.66841	sla-mir-218		UUGUGCUUGAUCUAACCAUGU
ENSG00000200026_st	0.31548	0.0326	2.57694	-4.07808	0.572599		snoRNA: ENSG00000200026	TCGATGGGTGGGATAATCCTTACCTGTTCCTCGTTTTGGAGGGCAGATAGAACATGATGATTGGAGATGCATGAAATGTGATTAATGCCTCTGCCTAATCAGGACTTGCAACACCCTGAGTACTCCTCTCTGAT
mml-miR-29b_st	0.31548	0.0327	2.57681	-4.07828	1.05689	mml-mir-29b-2 // mml-mir-29b-1		UAGCACCAUUUGAAAUCAGUGUU
hsa-miR-509-3-5p_st	0.31548	0.0327	2.57534	-4.08056	0.526615	hsa-mir-509-3		UACUGCAGACGUGGCAAUCAUG
ppt-miR533b-3p_st	0.31548	0.0327	2.57502	-4.08105	0.378822	ppt-mir533b		CUCACAGUCUGUACAGCUCUC
cfa-miR-150_st	0.31548	0.0328	2.57415	-4.0824	0.764236	cfa-mir-150		UCUCCCAACCCUUGUACCAGUG
rno-miR-30b-3p_st	0.31548	0.0328	-2.57375	-4.08301	-0.390588	rno-mir-30b		CUGGGAUGUGGAUGUUUACGUC
mmu-miR-466c-3p_st	0.31578	0.0329	-2.57233	-4.08521	-0.427892	mmu-mir-466c // mmu-mir-466c // mmu-mir-466c		UAUACAUACACGCACACAUAAGA
ppy-miR-189_st	0.316325	0.033	-2.57042	-4.08817	-0.396922	ppy-mir-189		GUGCCUACUGAGCUGAUAUCAGU
sme-let-7c_st	0.316347	0.0331	-2.56866	-4.0909	-0.542351	sme-let-7c		UGAGGUAGUGACUCAAAAGGUU
mml-miR-99b_st	0.316347	0.0331	-2.568	-4.09191	-0.379011	mml-mir-99b		CACCCGUAGAACCGACCUUGCG
mml-miR-520b_st	0.316347	0.0331	-2.56796	-4.09198	-0.415732	mml-mir-520b		AAAGUGCUUCCUUUUAGAGGG
mtr-miR169b_st	0.316357	0.0332	2.56714	-4.09326	0.581937	mtr-mir169b		CAGCCAAGGAUGACUUGCCGA
dre-miR-124_st	0.316534	0.0332	2.56598	-4.09505	0.489106	dre-mir-124-4 // dre-mir-124-2 // dre-mir-124-5 // dre-mir-124-3 // dre-mir-124-1 // dre-mir-124-6		UAAGGCACGCGGUGAAUGCCAA
dre-miR-489_st	0.316811	0.0333	-2.56461	-4.09716	-0.387533	dre-mir-489		AGUGACAUCAUAUGUACGGCUGC
mmu-miR-411_st	0.319067	0.0336	-2.55926	-4.10544	-0.82347	mmu-mir-411		UAGUAGACCGUAUAGCGUACG
mdv1-miR-M1_st	0.319941	0.0337	2.55671	-4.10939	0.454249	mdv1-mir-m1		UGCUUGUUCACUGUGCGGCA
ame-miR-124_st	0.32026	0.0338	2.55519	-4.11174	0.513956	ame-mir-124		UAAGGCACGCGGUGAAUGCCAAG
hsa-miR-520d-5p_st	0.32026	0.0338	2.55448	-4.11285	0.442142	hsa-mir-520d		CUACAAAGGGAAGCCCUUUC
mdo-miR-100_st	0.321128	0.0339	-2.55194	-4.11676	-0.345636	mdo-mir-100		AACCCGUAGAUCCGAACUUGU
ptc-miR478d_st	0.321157	0.034	2.55109	-4.11808	0.40392	ptc-MIR478d		UGACGUGUCUUCUAUUUUUAGGAA
rno-miR-125b-3p_st	0.321648	0.0341	-2.54873	-4.12173	-0.351624	rno-mir-125b-2 // rno-mir-125b-1		ACGGGUUAGGCUCUUGGGAGCU
fru-miR-129_st	0.321648	0.0341	-2.54853	-4.12205	-0.419786	fru-mir-129-1 // fru-mir-129-2		CUUUUUGCGGUCUGGGCUUGCU
zma-miR156f_st	0.32234	0.0343	2.54591	-4.1261	0.442544	zma-MIR156f		UGACAGAAGAGAGUGAGCAC
osa-miR166b_st	0.32234	0.0343	-2.54527	-4.12708	-0.646592	osa-MIR166b		UCGGACCAGGCUUCAUUCCCC
mdo-miR-21_st	0.32234	0.0343	2.54478	-4.12785	0.502412	mdo-mir-21		UAGCUUAUCAGACUGAUGUUGA
osa-miR395p_st	0.3225	0.0345	2.54143	-4.13302	0.565868	osa-MIR395p		GUGAAGUGUUUGGGGGAACUC
cfa-miR-151_st	0.3225	0.0345	-2.54123	-4.13333	-0.305677	cfa-mir-151		UCGAGGAGCUCACAGUCUAGU
cfa-miR-590_st	0.3225	0.0345	-2.54121	-4.13336	-0.346783	cfa-mir-590		UAAUUUUAUGUAUAAGCUAGU
hsa-miR-197_st	0.3225	0.0345	2.54088	-4.13387	0.426092	hsa-mir-197		UUCACCACCUUCUCCACCCAGC
zma-miR162_st	0.3225	0.0346	2.54052	-4.13443	0.336951	zma-MIR162		UCGAUAAACCUCUGCAUCCA
dme-miR-9a_st	0.322882	0.0346	2.53898	-4.13682	0.426405	dme-mir-9a		UCUUUGGUUAUCUAGCUGUAUGA
sme-lin-4_st	0.324549	0.0349	2.5349	-4.14313	0.337357	sme-lin-4		UCCCUGAGACCUUCGACUGUGU
mmu-miR-206_st	0.326269	0.0351	-2.53053	-4.14988	-0.724428	mmu-mir-206		UGGAAUGUAAGGAAGUGUGUGG
odi-miR-92a_st	0.326269	0.0351	2.52995	-4.15078	0.518161	odi-mir-92a		UAUUGCACUCGUCCCGGCCUUG
rno-miR-210_st	0.326477	0.0352	-2.52809	-4.15365	-0.379385	rno-mir-210		CUGUGCGUGUGACAGCGGCUGA
hsa-miR-210_st	0.326477	0.0353	-2.52686	-4.15555	-0.344137	hsa-mir-210		CUGUGCGUGUGACAGCGGCUGA
osa-miR444c.1_st	0.326477	0.0353	2.52684	-4.15559	0.502698	osa-mir444c		UGUUGUCUCAAGCUUGCUGCC
ggo-miR-199a_st	0.326477	0.0353	-2.52642	-4.15623	-0.33212	ggo-mir-199a		CCCAGUGUUCAGACUACCUGUUC
mdo-miR-206_st	0.326505	0.0354	-2.52559	-4.15751	-0.685916	mdo-mir-206		UGGAAUGUAAGGAAGUGUGUG
tni-miR-210_st	0.326951	0.0355	-2.52331	-4.16104	-0.35325	tni-mir-210		CUGUGCGUGUGACAGCGGCUAA
hsa-miR-875-5p_st	0.326951	0.0355	-2.52317	-4.16126	-0.359982	hsa-mir-875		UAUACCUCAGUUUUAUCAGGUG
cfa-miR-574_st	0.327165	0.0356	-2.52197	-4.1631	-0.44409	cfa-mir-574		CACGCUCAUGCACACACCCACA
ENSG00000199196_st	0.327174	0.0356	2.52103	-4.16456	0.326582		snoRNA: ENSG00000199196	AGATAACTTCAAAGAGGGCTTGCGGAGCTGCAAAACCAAGAGCTTTTAATGTATTACTGAATATTGAAGTTCTCCGTAGGATGCCATAGTCACTCAGTAGTGCTATATCTTCCTAAGCAGATATAAGA
mdo-miR-218_st	0.327174	0.0357	-2.5199	-4.1663	-0.562586	mdo-mir-218		UUGUGCUUGAUCUAACCAUGU
mmu-miR-674_st	0.327174	0.0357	-2.51964	-4.16671	-0.365392	mmu-mir-674		GCACUGAGAUGGGAGUGGUGUA
gga-miR-29a_st	0.32748	0.0358	2.51827	-4.16882	0.882387	gga-mir-29a		UAGCACCAUUUGAAAUCGGUU
rlcv-miR-rL1-5-5p_st	0.327545	0.0358	2.51738	-4.1702	0.326746	rlcv-mir-rl1-5		AACCUAGUGCCGGUGAUGUGCU
sme-miR-755_st	0.327987	0.036	2.51472	-4.17431	0.345727	sme-mir-755		UGGAGCUAUUGUAUUUCACC
odi-miR-124a_st	0.327987	0.036	2.51457	-4.17454	0.611744	odi-mir-124a		UAAGGCACGCGGUGAAUGCUAA
ghb-miR169a_st	0.327987	0.036	2.51421	-4.17509	0.671075	ghb-mir169a		UAGCCAAGGAUGACUUGCCUG
ptc-miR171c_st	0.328081	0.0361	2.51327	-4.17656	0.546671	ptc-MIR171c		AGAUUGAGCCGCGCCAAUAUC
hsa-miR-487a_st	0.328241	0.0362	-2.51099	-4.18007	-0.320859	hsa-mir-487a		AAUCAUACAGGGACAUCCAGUU
hsa-miR-933_st	0.328241	0.0362	-2.51098	-4.18009	-0.356707	hsa-mir-933		UGUGCGCAGGGAGACCUCUCCC
aga-miR-7_st	0.328241	0.0362	2.51049	-4.18084	0.54069	aga-mir-7		UGGAAGACUAGUGAUUUUGUUGU
ppt-miR1079-5p_st	0.328241	0.0363	2.50964	-4.18215	0.456705	ppt-mir1079		CACCGAGCUCUUCUUUUUGGAGG
mmu-miR-20b_st	0.328241	0.0363	2.50914	-4.18293	0.367014	mmu-mir-20b		CAAAGUGCUCAUAGUGCAGGUAG
fru-miR-223_st	0.328333	0.0363	2.5082	-4.18438	0.368526	fru-mir-223		UGUCAGUUUGUCAAAUACCCC
mmu-miR-296-3p_st	0.328608	0.0364	-2.50691	-4.18637	-0.516544	mmu-mir-296		GAGGGUUGGGUGGAGGCUCUCC
ENSG00000200235_x_st	0.328976	0.0365	2.50543	-4.18865	0.31588		snoRNA: ENSG00000200235	AAACCCCTGTTCACTTTGCCAAATGGATTTGTGTCTTTATTGCTCATTAATTGGGGCAAAGGAAATATCCTTTTAAAACTCAGGCAAACTGAGTGTTTGTCTTGTATCCTGTCAGAGGAAAGAAAT
mml-miR-376a_st	0.329152	0.0366	-2.50434	-4.19035	-0.407306	mml-mir-376a-2 // mml-mir-376a-1		AUCAUAGAGGAAAAUCCACGU
hsa-miR-196a-star_st	0.329651	0.0367	2.50179	-4.19429	0.368992	hsa-mir-196a-2 // hsa-mir-196a-1		CGGCAACAAGAAACUGCCUGAG
hsa-miR-149_st	0.329651	0.0367	-2.50128	-4.19507	-0.52331	hsa-mir-149		UCUGGCUCCGUGUCUUCACUCCC
hsa-miR-548d-5p_st	0.329651	0.0367	2.5011	-4.19534	0.49033	hsa-mir-548d-2 // hsa-mir-548d-1		AAAAGUAAUUGUGGUUUUUGCC
osa-miR416_st	0.331852	0.037	2.49609	-4.20309	0.444731	osa-MIR416		UGUUCGUCCGUACACUGUUCA
osa-miR166a_st	0.333497	0.0373	2.49146	-4.21022	0.454412	osa-MIR166a		UCGGACCAGGCUUCAUUCCCC
mml-miR-181a_st	0.333497	0.0373	-2.49142	-4.21029	-0.358238	mml-mir-181a-2 // mml-mir-181a-1		AACAUUCAACGCUGUCGGUGAGU
odi-miR-1486_st	0.335122	0.0375	2.48755	-4.21625	0.39312	odi-mir-1486		CUAGGUGGUUUUUUCGAUGAAGGU
ENSG00000201847_st	0.336137	0.0377	2.48487	-4.2204	0.333614		snoRNA: ENSG00000201847	ACCACCAGTGATGAGTTGAATACTGCCCCAGTCTGATCAACATGCGTGAAAGATATTTTCTGAGCTGTG
ppa-miR-31_st	0.336303	0.0378	-2.4838	-4.22204	-0.337544	ppa-mir-31		GGCAAGAUGCUGGCAUAGCUG
sbi-miR394b_st	0.336377	0.0378	-2.48233	-4.22432	-0.439426	sbi-mir394b		UUGGCAUUCUGUCCACCUCC
dps-miR-210_st	0.336377	0.0379	-2.48217	-4.22456	-0.374154	dps-mir-210		UUGUGCGUGUGACAGCGGCUA
dme-miR-92a_st	0.336745	0.038	2.48036	-4.22735	0.404924	dme-mir-92a		CAUUGCACUUGUCCCGGCCUAU
age-miR-218_st	0.336745	0.038	-2.47998	-4.22794	-0.615301	age-mir-218		UUGUGCUUGAUCUAACCAUGU
bta-miR-425-3p_st	0.33806	0.0382	-2.47626	-4.23368	-0.329053	bta-mir-425		AUCGGGAAUGUCGUGUCCGCCC
bta-miR-15a_st	0.33806	0.0382	-2.476	-4.23408	-0.44156	bta-mir-15a		UAGCAGCACAUAAUGGUUUGU
ath-miR853_st	0.338219	0.0383	-2.47495	-4.23569	-0.386141	ath-MIR853		UCCCCUCUUUAGCUUGGAGAAG
cfa-miR-27a_st	0.339348	0.0385	2.47196	-4.24031	0.471203	cfa-mir-27a		UUCACAGUGGCUAAGUUCCG
dre-miR-152_st	0.339348	0.0385	-2.47063	-4.24236	-0.51966	dre-mir-152		UCAGUGCAUGACAGAACUUUGG
mmu-miR-489_st	0.339348	0.0385	2.4706	-4.24241	0.378966	mmu-mir-489		AAUGACACCACAUAUAUGGCAGC
bta-miR-99b_st	0.339703	0.0387	-2.46849	-4.24566	-0.343331	bta-mir-99b		CACCCGUAGAACCGACCUUGCG
csa-miR-7_st	0.339703	0.0387	2.46804	-4.24636	0.426283	csa-mir-7		UGGAAGACUAGUGAUUUUGUUGU
osa-miR156j_st	0.339703	0.0387	2.46772	-4.24685	0.438635	osa-mir156j		UGACAGAAGAGAGUGAGCAC
ptr-miR-31_st	0.340468	0.0389	-2.46423	-4.25223	-0.336431	ptr-mir-31		GGCAAGAUGCUGGCAUAGCUG
mmu-miR-449a_st	0.340468	0.039	-2.4638	-4.2529	-0.647801	mmu-mir-449a		UGGCAGUGUAUUGUUAGCUGGU
rno-miR-27a-star_st	0.340468	0.039	-2.46378	-4.25292	-0.411763	rno-mir-27a		AGGGCUUAGCUGCUUGUGAGCA
mml-miR-346_st	0.340468	0.039	2.46334	-4.2536	0.405694	mml-mir-346		UGUCUGCCCGCAUGCCUGCCUCU
bta-miR-101_st	0.340523	0.0391	-2.46182	-4.25595	-0.361184	bta-mir-101		UACAGUACUGUGAUAACUGAA
rno-miR-352_st	0.340523	0.0391	2.46177	-4.25602	0.366383	rno-mir-352		AGAGUAGUAGGUUGCAUAGUA
dps-miR-124_st	0.341023	0.0392	2.4601	-4.25859	0.472188	dps-mir-124		UAAGGCACGCGGUGAAUGCCAAG
cre-miR913-star_st	0.341154	0.0392	-2.45912	-4.2601	-0.481044	cre-MIR913		ACGGACUCGCAGGUGUGCAAG
mmu-miR-15a-star_st	0.341371	0.0393	2.45799	-4.26185	0.887289	mmu-mir-15a		CAGGCCAUACUGUGCUGCCUCA
hsa-miR-519e-star_st	0.341841	0.0394	2.45623	-4.26456	0.481428	hsa-mir-519e		UUCUCCAAAAGGGAGCACUUUC
rno-miR-384-5p_st	0.341841	0.0395	2.45511	-4.26629	0.394163	rno-mir-384		UGUAAACAAUUCCUAGGCAAUGU
ppa-miR-124a_st	0.341841	0.0396	2.45406	-4.2679	0.458572	ppa-mir-124a		UUAAGGCACGCGGUGAAUGCCA
sme-miR-36_st	0.341841	0.0396	-2.45358	-4.26864	-0.317098	sme-mir-36		UCACCGGGUAGACAUUCAUUA
fru-miR-181a_st	0.341841	0.0396	-2.4534	-4.26892	-0.347645	fru-mir-181a-2 // fru-mir-181a-1		AACAUUCAACGCUGUCGGUGAGU
hsa-miR-99b_st	0.341841	0.0397	-2.4524	-4.27046	-0.36096	hsa-mir-99b		CACCCGUAGAACCGACCUUGCG
mml-miR-409-3p_st	0.341841	0.0397	-2.45161	-4.27167	-0.359282	mml-mir-409		GAAUGUUGCUCGGUGAACCCCU
sla-miR-96_st	0.341841	0.0397	-2.4513	-4.27215	-0.429177	sla-mir-96		UUUGGCACUAGCACAUUUUUGC
rno-miR-9_st	0.343407	0.0399	-2.44766	-4.27776	-0.361547	rno-mir-9-3 // rno-mir-9-1 // rno-mir-9-2		UCUUUGGUUAUCUAGCUGUAUGA
mmu-miR-302c-star_st	0.344086	0.0401	2.44546	-4.28114	0.433251	mmu-mir-302c		GCUUUAACAUGGGGUUACCUGC
ppa-miR-154_st	0.344086	0.0401	-2.44495	-4.28193	-0.684564	ppa-mir-154		UAGGUUAUCCGUGUUGCCUUCG
lla-miR-133a_st	0.344998	0.0403	2.44254	-4.28565	0.565273	lla-mir-133a		UUGGUCCCCUUCAACCAGCUGU
hsa-miR-26a-1-star_st	0.346091	0.0404	-2.4398	-4.28987	-0.470334	hsa-mir-26a-2 // hsa-mir-26a-1		CCUAUUCUUGGUUACUUGCACG
ENSG00000201384_st	0.346211	0.0405	2.43824	-4.29226	0.331973		snoRNA: ENSG00000201384	AGGCAACTCTTAGAAGATGGATAGCTTCTCTTTTGCTGTGGGTGTGGCCACAAAACGTTTCCCACTTGGTTTTCTATCTGCTACCTTGCTCTTAGCCAGCCTATTGGGAACATTT
dre-miR-130c_st	0.346211	0.0405	-2.43814	-4.29242	-0.728785	dre-mir-130c-1 // dre-mir-130c-2		CAGUGCAAUAUUAAAAGGGCAU
mmu-miR-706_st	0.346838	0.0407	-2.43627	-4.2953	-0.351148	mmu-mir-706		AGAGAAACCCUGUCUCAAAAAA
ppt-miR160c_st	0.347472	0.0408	2.43438	-4.2982	0.416832	ppt-mir160c		CGCCUGGCUCCCUGCAUGCCA
mmu-miR-218-2-star_st	0.347792	0.0409	-2.43308	-4.30021	-0.420726	mmu-mir-218-2 // mmu-mir-218-1		CAUGGUUCUGUCAAGCACCGCG
vvi-miR398b_st	0.348374	0.041	-2.43121	-4.30309	-0.610694	vvi-MIR398b		UGUGUUCUCAGGUCGCCCCUG
ppa-miR-181a_st	0.348374	0.041	-2.43059	-4.30405	-0.359741	ppa-mir-181a		AACAUUCAACGCUGUCGGUGAGU
hsa-miR-563_st	0.350332	0.0413	-2.42579	-4.31142	-0.340923	hsa-mir-563		AGGUUGACAUACGUUUCCC
odi-miR-1505_st	0.350332	0.0414	2.42558	-4.31175	0.396755	odi-mir-1505		AGUAGACUGACUCGGCGCCUCAU
tni-miR-124_st	0.351186	0.0415	2.4233	-4.31525	0.485192	tni-mir-124-3 // tni-mir-124-1 // tni-mir-124-2 // tni-mir-124-2		UAAGGCACGCGGUGAAUGCCAA
aga-miR-124_st	0.351186	0.0415	2.4226	-4.31633	0.469628	aga-mir-124		UAAGGCACGCGGUGAAUGCCAAG
ggo-miR-31_st	0.351706	0.0417	-2.42094	-4.31888	-0.335211	ggo-mir-31		GGCAAGAUGCUGGCAUAGCUG
rno-miR-27b_st	0.35299	0.0418	2.41791	-4.32355	0.362445	rno-mir-27b		UUCACAGUGGCUAAGUUCUGC
vvi-miR399a_st	0.353129	0.042	2.41595	-4.32656	0.425833	vvi-MIR399a		UGCCAAAGGAGAAUUGCCCUG
gga-miR-124a_st	0.353129	0.042	2.41549	-4.32726	0.447384	gga-mir-124a		UUAAGGCACGCGGUGAAUGCCA
ACA16_st	0.353129	0.042	2.41538	-4.32744	0.36323	NA	HAcaBox: ACA16	TTGGCCCTTATCGAAGCTGCAGCTGCTTCCGCATAGCTGCTGTGGTCAAAAAGGAGCCCAGAGTGACAGTTTTCCTTGACGGTCGCCGTTCTGTTTGTTGTAACTGATCTGCAACATTTTGGGAAAATACAGTT
hsa-miR-16-1-star_st	0.353129	0.0421	2.41428	-4.32912	0.773573	hsa-mir-16-1 // hsa-mir-16-2		CCAGUAUUAACUGUGCUGCUGA
gga-miR-181a-star_st	0.353129	0.0421	-2.4141	-4.3294	-0.591567	gga-mir-181a-2 // gga-mir-181a-1		ACCAUCGACCGUUGAUUGUACC
cbr-miR-228_st	0.353129	0.0423	-2.41158	-4.33328	-0.431695	cbr-mir-228		AAUGGCACUGCAUGAAUUCACGG
hsa-miR-124_st	0.353129	0.0423	2.41124	-4.33379	0.455023	hsa-mir-124-3 // hsa-mir-124-2 // hsa-mir-124-1		UAAGGCACGCGGUGAAUGCC
cin-miR-199-3p_st	0.353129	0.0423	-2.41082	-4.33444	-0.431122	cin-mir-199		ACAGUAGUCUGCACAUUGGGUG
mmu-miR-125b-3p_st	0.353129	0.0423	-2.41078	-4.33451	-0.41583	mmu-mir-125b-2 // mmu-mir-125b-1		ACGGGUUAGGCUCUUGGGAGCU
ebv-miR-BART9-star_st	0.353129	0.0423	-2.41049	-4.33495	-0.54599	ebv-mir-BART9		UACUGGACCCUGAAUUGGAAAC
dre-miR-739_st	0.353129	0.0424	2.40973	-4.33612	0.305055	dre-mir-739		AGGCCGAAGUGGAGAAGGGUU
mghv-miR-M1-7-5p_st	0.353129	0.0424	2.40922	-4.3369	0.35196	mghv-mir-M1-7		AAAGGUGGAGGUGCGGUAACCU
ENSG00000201898_x_st	0.353216	0.0426	-2.40701	-4.34029	-0.372153		snoRNA: ENSG00000201898	TTTAGAATGTCAAAATTGATTTTGTAATAGTCAGGACAGGATAAACAGTCGCTATATTAAGACCATGTACGTGTCCCTAGACCTAGTTCTTTCCCTACGTCTGTTTTTATAAATGCTGGTGATAAAC
rno-miR-34c-star_st	0.353216	0.0426	-2.40688	-4.34049	-0.44592	rno-mir-34c		AAUCACUAACCACACAGCCAGG
hsa-miR-1273_st	0.353216	0.0426	2.40645	-4.34115	0.493542	hsa-mir-1273		GGGCGACAAAGCAAGACUCUUUCUU
ptc-miR396b_st	0.353216	0.0426	2.40627	-4.34143	0.555867	ptc-MIR396b		UUCCACAGCUUUCUUGAACUG
aga-miR-10_st	0.354352	0.0428	-2.40353	-4.34565	-0.319047	aga-mir-10		ACCCUGUAGAUCCGAAUUUGU
mml-miR-521_st	0.355129	0.0429	-2.40143	-4.34887	-0.33646	mml-mir-521		AACGCACUUCCCUUUGGAGUGU
tni-miR-29a_st	0.355259	0.043	2.40021	-4.35075	0.779975	tni-mir-29a-1 // tni-mir-29a-2		UAGCACCAUUUGAAAUCGGUUA
hsa-miR-934_st	0.355259	0.0431	2.39981	-4.35136	0.365292	hsa-mir-934		UGUCUACUACUGGAGACACUGG
mmu-miR-346_st	0.355264	0.0431	2.39911	-4.35244	0.422175	mmu-mir-346		UGUCUGCCCGAGUGCCUGCCUCU
hcmv-miR-US33-5p_st	0.355716	0.0432	2.39761	-4.35475	0.591499	hcmv-mir-US33		GAUUGUGCCCGGACCGUGGGCG
mdo-miR-19a_st	0.356069	0.0433	-2.39567	-4.35772	-0.509804	mdo-mir-19a		UGUGCAAAUCUAUGCAAAACUGA
mdo-miR-181a_st	0.356069	0.0434	-2.39468	-4.35924	-0.357053	mdo-mir-181a		AACAUUCAACGCUGUCGGUGAGU
aga-miR-92a_st	0.356069	0.0434	2.39445	-4.3596	0.366229	aga-mir-92a		UAUUGCACUUGUCCCGGCCUAU
mmu-miR-10b-star_st	0.356069	0.0435	-2.39365	-4.36081	-0.377169	mmu-mir-10b		CAGAUUCGAUUCUAGGGGAAUA
ppt-miR1030e_st	0.356069	0.0435	2.39289	-4.36199	0.529072	ppt-mir1030e		UCUGCAUCUGCACCUGCACCA
gma-miR166a_st	0.356069	0.0436	2.39235	-4.36282	0.423618	gma-mir166a		UCGGACCAGGCUUCAUUCCCC
ath-miR171a_st	0.356069	0.0436	2.39216	-4.36312	0.60173	ath-MIR171a		UGAUUGAGCCGCGCCAAUAUC
gga-miR-27b_st	0.356105	0.0436	2.39141	-4.36426	0.406014	gga-mir-27b		UUCACAGUGGCUAAGUUCUGC
sme-let-7b_st	0.356761	0.0438	-2.38923	-4.3676	-0.337651	sme-let-7b // sme-let-7b		UGAGGUAGAUUGUUGGAUGACU
odi-miR-1472_st	0.356761	0.0438	2.38886	-4.36817	0.355679	odi-mir-1472		UGGCAGUAAGAUGAUUUAGUACC
hsa-miR-376b_st	0.357021	0.0439	2.38771	-4.36994	0.413222	hsa-mir-376b		AUCAUAGAGGAAAAUCCAUGUU
bmo-miR-124_st	0.35753	0.044	2.38585	-4.3728	0.476396	bmo-mir-124		UAAGGCACGCGGUGAAUGCCAAG
hsa-miR-1236_st	0.35753	0.044	2.38544	-4.37343	0.350079	hsa-mir-1236		CCUCUUCCCCUUGUCUCUCCAG
xtr-miR-338_st	0.357617	0.0441	-2.3846	-4.37471	-0.969673	xtr-mir-338-2 // xtr-mir-338-1		UCCAGCAUCAGUGAUUUUGUUG
mdo-miR-184_st	0.357854	0.0442	-2.3835	-4.3764	-0.35457	mdo-mir-184		UGGACGGAGAACUGAUAAGGGU
ath-miR166c_st	0.358983	0.0444	2.3807	-4.38069	0.453504	ath-MIR166c		UCGGACCAGGCUUCAUUCCCC
mdo-miR-152_st	0.358983	0.0444	-2.38013	-4.38158	-0.374722	mdo-mir-152		UCAGUGCAUGACAGAACUUGGG
dre-miR-181a_st	0.359464	0.0445	-2.37859	-4.38393	-0.342383	dre-mir-181a-1 // dre-mir-181a-2		AACAUUCAACGCUGUCGGUGAGU
zma-miR171c_st	0.361224	0.0448	2.37479	-4.38976	0.441596	zma-MIR171c		UGACUGAGCCGUGCCAAUAUC
aga-let-7_st	0.361864	0.0449	-2.37299	-4.39253	-0.650865	aga-let-7		UGAGGUAGUUGGUUGUAUAGU
bta-miR-27b_st	0.361883	0.0449	2.37228	-4.39362	0.388466	bta-mir-27b		UUCACAGUGGCUAAGUUCUGC
hsa-miR-370_st	0.362242	0.045	-2.37097	-4.39562	-0.64688	hsa-mir-370		GCCUGCUGGGGUGGAACCUGGU
cfa-miR-27b_st	0.362927	0.0452	2.36808	-4.40006	0.364211	cfa-mir-27b		UUCACAGUGGCUAAGUUCUGC
osa-miR812a_st	0.362927	0.0453	2.36681	-4.402	0.458472	osa-MIR812a		GACGGACGGUUAAACGUUGGAC
rno-miR-181a_st	0.362927	0.0454	-2.36575	-4.40362	-0.346437	rno-mir-181a-1 // rno-mir-181a-2		AACAUUCAACGCUGUCGGUGAGU
tni-miR-199_st	0.362927	0.0454	-2.36535	-4.40424	-0.305667	tni-mir-199-1 // tni-mir-199-3 // tni-mir-199-2		CCCAGUGUUCAGACUACCUGUUC
fru-miR-22b_st	0.362927	0.0455	-2.36489	-4.40494	-0.414865	fru-mir-22b		AAGCUGCCAGUUGAAGAGCUGU
hsa-miR-548b-3p_st	0.362927	0.0455	-2.36467	-4.40528	-0.400521	hsa-mir-548b		CAAGAACCUCAGUUGCUUUUGU
ggo-miR-9_st	0.362927	0.0456	-2.3634	-4.40722	-0.368585	ggo-mir-9		UCUUUGGUUAUCUAGCUGUAUGA
rno-miR-206_st	0.362927	0.0456	-2.36293	-4.40794	-0.758561	rno-mir-206		UGGAAUGUAAGGAAGUGUGUGG
mml-miR-10a_st	0.362927	0.0457	-2.36193	-4.40947	-0.693751	mml-mir-10a		UACCCUGUAGAUCCGAAUUUGUG
rno-miR-223_st	0.362927	0.0457	2.36191	-4.40952	0.493441	rno-mir-223		UGUCAGUUUGUCAAAUACCCC
bta-miR-380-3p_st	0.362927	0.0457	-2.36175	-4.40975	-0.410053	bta-mir-380		UAUGUAAUGUGGUCCACGUCU
dre-miR-737_st	0.362927	0.0457	-2.36172	-4.4098	-0.691873	dre-mir-737		AAUCAAAACCUAAAGAAAAUA
ppt-miR1223b_st	0.364276	0.0459	2.35819	-4.4152	0.335598	ppt-mir1223b		UUGUAGAGUCAUACACCUCUA
ssc-miR-124a_st	0.364276	0.046	2.35777	-4.41586	0.44915	ssc-mir-124a		UUAAGGCACGCGGUGAAUGCCA
hsa-miR-570_st	0.364276	0.046	-2.35735	-4.41649	-0.423024	hsa-mir-570		CGAAAACAGCAAUUACCUUUGC
gga-miR-449_st	0.364835	0.0461	2.35571	-4.41901	0.416156	gga-mir-449		UGGCAGUGUAUGUUAGCUGGU
ath-miR407_st	0.365136	0.0462	2.35452	-4.42083	0.285065	ath-MIR407		UUUAAAUCAUAUACUUUUGGU
hsa-miR-301b_st	0.365223	0.0463	-2.3537	-4.42208	-0.367086	hsa-mir-301b		CAGUGCAAUGAUAUUGUCAAAGC
ssc-miR-95_st	0.365427	0.0464	-2.35247	-4.42397	-0.342256	ssc-mir-95		UUCAACGGGUAUUUAUUGAGCA
xtr-miR-181a_st	0.365427	0.0464	-2.35202	-4.42465	-0.320271	xtr-mir-181a-1 // xtr-mir-181a-2		AACAUUCAACGCUGUCGGUGAGU
hsa-miR-18a_st	0.365611	0.0465	-2.3504	-4.42713	-0.4125	hsa-mir-18a		UAAGGUGCAUCUAGUGCAGAUAG
mmu-miR-181a_st	0.365611	0.0465	-2.35029	-4.4273	-0.319015	mmu-mir-181a-1 // mmu-mir-181a-2		AACAUUCAACGCUGUCGGUGAGU
cbr-miR-124_st	0.365611	0.0466	2.34972	-4.42817	0.428812	cbr-mir-124		UAAGGCACGCGGUGAAUGCCA
mml-miR-383_st	0.366412	0.0467	-2.34767	-4.43132	-0.500115	mml-mir-383		AGAUCAGAAGGUGAUUGUGGCU
dme-miR-9b_st	0.366431	0.0468	2.34654	-4.43305	0.466934	dme-mir-9b		UCUUUGGUGAUUUUAGCUGUAUG
dre-miR-30a_st	0.366431	0.0468	-2.34632	-4.43339	-0.326936	dre-mir-30a		UGUAAACAUUCCCGACUGGAAG
vvi-miR399d_st	0.369296	0.0472	-2.34041	-4.44243	-0.356518	vvi-MIR399d		UGCCAAAGGAGAUUUGCUCGU
xtr-miR-15a_st	0.369296	0.0473	-2.34003	-4.44301	-0.380712	xtr-mir-15a		UAGCAGCACAUAAUGGUUUGUG
cel-miR-787_st	0.369379	0.0473	-2.33923	-4.44423	-0.286401	cel-mir-787		UAAGCUCGUUUUAGUAUCUUUCG
dre-miR-181b_st	0.369568	0.0474	2.33825	-4.44573	0.27686	dre-mir-181b-1 // dre-mir-181b-2		AACAUUCAUUGCUGUCGGUGGG
ENSG00000200026_x_st	0.37003	0.0475	2.33661	-4.44825	0.330748		snoRNA: ENSG00000200026	TCGATGGGTGGGATAATCCTTACCTGTTCCTCGTTTTGGAGGGCAGATAGAACATGATGATTGGAGATGCATGAAATGTGATTAATGCCTCTGCCTAATCAGGACTTGCAACACCCTGAGTACTCCTCTCTGAT
ppt-miR897_st	0.37003	0.0476	-2.33558	-4.44982	-0.464454	ppt-mir897		UGAUCAAGUGGAAACUCAGCAAA
bna-miR161_st	0.37003	0.0476	2.335	-4.45071	0.289261	bna-MIR161		UCAAUGCACUGAAAGUGACUA
ppy-miR-15b_st	0.37003	0.0477	-2.33455	-4.45139	-0.570904	ppy-mir-15b		UAGCAGCACAUCAUGGUUUACA
rno-miR-138-star_st	0.37003	0.0477	-2.33384	-4.45248	-0.285476	rno-mir-138-2 // rno-mir-138-1		CGGCUACUUCACAACACCAGGG
ggo-miR-15b_st	0.37003	0.0478	-2.33354	-4.45294	-0.623744	ggo-mir-15b		UAGCAGCACAUCAUGGUUUACA
hsa-miR-99b-star_st	0.37008	0.0478	-2.33239	-4.4547	-0.334185	hsa-mir-99b		CAAGCUCGUGUCUGUGGGUCCG
mml-miR-335_st	0.37008	0.0479	-2.33216	-4.45505	-0.476777	mml-mir-335		UCAAGAGCAAUAACGAAAAAUGU
ptc-miR395i_st	0.370379	0.0479	2.33095	-4.4569	0.395226	ptc-MIR395i		CUGAAGUGUUUGGGGGAACUC
dps-miR-31b_st	0.370379	0.048	-2.33034	-4.45782	-0.430768	dps-mir-31b		UGGCAAGAUGUCGGAAUAGCUGA
mml-miR-340_st	0.37072	0.0481	-2.32844	-4.46073	-0.496686	mml-mir-340		UUAUAAAGCAAUGAGACUGAUU
mml-miR-370_st	0.37072	0.0482	-2.32719	-4.46265	-0.498328	mml-mir-370		GCCUGCUGGGGUGGAACCUGGU
dps-miR-307_st	0.37072	0.0483	2.32656	-4.46361	0.361284	dps-mir-307		UCACAACCUCCUUGAGUGAG
hsa-miR-491-5p_st	0.37072	0.0483	-2.32645	-4.46378	-0.317736	hsa-mir-491		AGUGGGGAACCCUUCCAUGAGG
dre-miR-22b_st	0.37072	0.0483	-2.32599	-4.46448	-0.43011	dre-mir-22b // dre-mir-22b		AAGCUGCCAGUUGAAGAGCUGU
ppa-miR-223_st	0.37072	0.0483	2.32588	-4.46464	0.398321	ppa-mir-223		UGUCAGUUUGUCAAAUACCCC
lla-miR-124a_st	0.370837	0.0484	2.32504	-4.46593	0.421732	lla-mir-124a		UUAAGGCACGCGGUGAAUGCCA
bta-miR-361_st	0.371148	0.0485	2.32375	-4.46791	0.344183	bta-mir-361		UUAUCAGAAUCUCCAGGGGUAC
ath-miR156e_st	0.371148	0.0486	-2.32219	-4.47029	-0.370351	ath-MIR156e		UGACAGAAGAGAGUGAGCAC
mtr-miR399c_st	0.371148	0.0486	2.32196	-4.47064	0.361042	mtr-mir399c		UGCCAAAGGAGAUUUGCCCUG
csa-miR-124_st	0.371148	0.0486	2.32194	-4.47067	0.463056	csa-mir-124-1 // csa-mir-124-2		UAAGGCACGCGGUGAAUGCCAA
cel-miR-78_st	0.371778	0.0488	2.3201	-4.47348	0.352859	cel-mir-78		UGGAGGCCUGGUUGUUUGUGC
mdo-miR-129_st	0.371778	0.0488	-2.31957	-4.47428	-0.459872	mdo-mir-129		CUUUUUGCGGUCUGGGCUUGCU
ggo-miR-186_st	0.372456	0.0489	-2.31777	-4.47703	-0.666914	ggo-mir-186		CAAAGAAUUCUCCUUUUGGGCUU
gga-let-7g_st	0.373083	0.0491	2.31606	-4.47965	0.364594	gga-let-7g		UGAGGUAGUAGUUUGUACAGU
sof-miR156_st	0.373108	0.0491	2.31512	-4.48109	0.358301	sof-mir156		UGACAGAAGAGAGUGAGCAC
fru-miR-199_st	0.373108	0.0492	-2.31474	-4.48166	-0.317412	fru-mir-199-3 // fru-mir-199-1 // fru-mir-199-2		CCCAGUGUUCAGACUACCUGUUC
ACA33_st	0.373965	0.0493	2.31264	-4.48487	0.299635	NA	HAcaBox: ACA33	AAGCCAGCCAATGAATCTGCTTACCTGATTGTGTTTGTGCAGACATACTTTAAAAACTGGCAATAGTAAAGCCATGTTACGAGCCTTAAGGACATTGAAGTCGTTAAGGTCCCTGAGAATGGCTATAACAAAT
ENSG00000206913_st	0.374697	0.0495	2.31075	-4.48775	0.298371		snoRNA: ENSG00000206913	GAGCTTCCAGGATCACCCCTGCAGAGTGGCTAATATTCTGCCAGCTTCGGAAAGGGAGGGGAAGCAAGCCTGGCAGAGGCACCCATTCCATTCCCAGCTTGCTTAGTAGCTGGCCATGGGAAGACACTGTGCAACACTG
cel-miR-58_st	0.375438	0.0497	-2.30831	-4.49148	-0.32905	cel-mir-58		UGAGAUCGUUCAGUACGGCAAU
rno-miR-674-5p_st	0.375438	0.0497	-2.30822	-4.49161	-0.342564	rno-mir-674		GCACUGAGAUGGGAGUGGUGUA
cre-miR1172.1_st	0.375655	0.0498	2.30722	-4.49314	0.354521	cre-MIR1172		AGGAUUGCAGCAGCAACGGGGC
hsa-miR-22-star_st	0.376664	0.05	-2.30464	-4.49708	-0.328749	hsa-mir-22		AGUUCUUCAGUGGCAAGCUUUA
xtr-miR-429_st	0.376664	0.05	-2.3038	-4.49836	-0.293696	xtr-mir-429		UAAUACUGUCUGGUAAUGCCGU
cel-miR-230_st	0.376664	0.05	2.30361	-4.49865	0.420264	cel-mir-230		GUAUUAGUUGUGCGACCAGGAGA
xtr-miR-181b_st	0.37683	0.0502	2.30215	-4.50089	0.28127	xtr-mir-181b-1 // xtr-mir-181b-2		AACAUUCAUUGCUGUCGGUGGG
cfa-miR-329_st	0.37683	0.0502	-2.30207	-4.50101	-0.310499	cfa-mir-329		AGAGGUUUUCUGGGUUUCUGUUU
osa-miR169e_st	0.377066	0.0502	2.30104	-4.50258	0.422982	osa-MIR169e		UAGCCAAGGAUGACUUGCCGG
sme-miR-31a_st	0.378566	0.0505	-2.29757	-4.50787	-0.299133	sme-mir-31a // sme-mir-31a		AGGCAAGAUGUUGGCAUAACUGA
mdo-miR-27b_st	0.378566	0.0506	2.29692	-4.50885	0.358797	mdo-mir-27b		UUCACAGUGGCUAAGUUCUGC
hsa-miR-1246_st	0.378566	0.0506	2.29618	-4.50999	0.515997	hsa-mir-1246		AAUGGAUUUUUGGAGCAGG
ssc-miR-29b_st	0.378566	0.0506	2.29599	-4.51028	0.463209	ssc-mir-29b		UAGCACCAUUUGAAAUCAGU
fru-miR-196b_st	0.378637	0.0507	-2.29493	-4.51189	-0.491884	fru-mir-196b		UAGGUAGUUUCAAGUUGUUGGG
cin-miR-78_st	0.378637	0.0507	-2.29461	-4.51237	-0.578885	cin-mir-78		UGGAGGCCUGGUUGUUUCCUG
ggo-miR-124a_st	0.37874	0.0508	2.29381	-4.51359	0.452806	ggo-mir-124a		UUAAGGCACGCGGUGAAUGCCA
mml-miR-34c-5p_st	0.379211	0.0509	-2.29239	-4.51576	-0.602381	mml-mir-34c		AGGCAGUGUAGUUAGCUGAUUGC
osa-miR399b_st	0.379653	0.051	2.29086	-4.51809	0.497207	osa-MIR399b		UGCCAAAGGAGAAUUGCCCUG
tni-miR-182_st	0.379653	0.0512	-2.28932	-4.52045	-0.499363	tni-mir-182		UGGUUCUAGACUUGCCAACUA
mml-miR-886-5p_st	0.379653	0.0512	2.28889	-4.5211	0.370923	mml-mir-886		CGGGUCGGAGUUAGCUCAAGCGG
cfa-miR-20_st	0.379653	0.0512	2.28863	-4.5215	0.292287	cfa-mir-20		UAAAGUGCUUAUAGUGCAGGUAG
mmu-miR-27b_st	0.379653	0.0513	2.28762	-4.52303	0.362408	mmu-mir-27b		UUCACAGUGGCUAAGUUCUGC
hsa-miR-31_st	0.379653	0.0514	-2.28616	-4.52526	-0.331448	hsa-mir-31		AGGCAAGAUGCUGGCAUAGCU
hsa-miR-526b_st	0.379653	0.0515	2.28522	-4.52669	0.407872	hsa-mir-526b		CUCUUGAGGGAAGCACUUUCUGU
xtr-miR-124_st	0.379653	0.0515	2.28513	-4.52682	0.449475	xtr-mir-124		UUAAGGCACGCGGUGAAUGCCA
ath-miR395b_st	0.379653	0.0515	-2.28498	-4.52705	-0.555436	ath-MIR395b		CUGAAGUGUUUGGGGGGACUC
vvi-miR167d_st	0.379653	0.0515	2.28472	-4.52745	0.30516	vvi-MIR167d		UGAAGCUGCCAGCAUGAUCUA
mtr-miR395h_st	0.379653	0.0517	-2.28297	-4.53012	-0.470074	mtr-mir395h		AUGAAGUGUUUGGGGGAACUU
mmu-miR-691_st	0.379653	0.0517	-2.28297	-4.53012	-0.783266	mmu-mir-691		AUUCCUGAAGAGAGGCAGAAAA
dme-miR-1000_st	0.379653	0.0517	-2.28296	-4.53013	-0.356456	dme-mir-1000		AUAUUGUCCUGUCACAGCAGU
bta-miR-200b_st	0.379653	0.0517	-2.28288	-4.53025	-0.278221	bta-mir-200b		UAAUACUGCCUGGUAAUGAUG
rno-miR-124_st	0.379653	0.0517	2.28214	-4.53138	0.431057	rno-mir-124-1 // rno-mir-124-2 // rno-mir-124-3		UAAGGCACGCGGUGAAUGCC
smo-miR156c_st	0.379653	0.0518	-2.28137	-4.53255	-0.399031	smo-mir156c		UUGACAGAAGAAAGAGAGCAC
osa-miR169d_st	0.379653	0.0519	2.2809	-4.53327	0.501622	osa-MIR169d		UAGCCAAGGAUGAAUUGCCGG
sme-miR-749_st	0.379653	0.0519	-2.28051	-4.53386	-0.343215	sme-mir-749		GCUGGGAUGAGCCUCGGUGGU
aga-miR-278_st	0.380499	0.052	2.27847	-4.53696	0.369498	aga-mir-278		UCGGUGGGACUUUCGUCCGUUU
xtr-miR-27b_st	0.380567	0.0521	2.27738	-4.53862	0.366394	xtr-mir-27b		UUCACAGUGGCUAAGUUCUGC
cin-miR-124_st	0.380567	0.0522	2.27673	-4.53962	0.462218	cin-mir-124-1 // cin-mir-124-2		UAAGGCACGCGGUGAAUGCCAA
hsa-miR-622_st	0.380567	0.0522	2.27618	-4.54046	0.320534	hsa-mir-622		ACAGUCUGCUGAGGUUGGAGC
xla-miR-427_st	0.380567	0.0523	2.27538	-4.54166	0.417133	xla-mir-427		AAAGUGCUUUCUGUUUUGGGCG
dme-miR-954_st	0.380567	0.0524	2.27436	-4.54322	0.41832	dme-mir-954		UCUGGGUGUUGCGUUGUGUGU
gga-miR-216_st	0.380567	0.0525	-2.27351	-4.54452	-0.388106	gga-mir-216		UAAUCUCAGCUGGCAACUGUG
gga-miR-223_st	0.380567	0.0525	2.27334	-4.54478	0.435412	gga-mir-223		UGUCAGUUUGUCAAAUACCCC
fru-miR-216a_st	0.380567	0.0525	-2.27308	-4.54517	-0.428599	fru-mir-216a		AAAUCUCAGCUGGCAACUGUGA
ppa-miR-217_st	0.380567	0.0525	2.27286	-4.5455	0.301552	ppa-mir-217		UACUGCAUCAGGAACUGAUUGGAU
fru-miR-210_st	0.381076	0.0526	-2.2714	-4.54773	-0.368687	fru-mir-210		CUGUGCGUGUGACAGCGGCUAA
cbr-miR-233_st	0.381128	0.0527	-2.27071	-4.54878	-0.316824	cbr-mir-233		UUGAGCAAUGCGCAUGUGCGGGA
mdo-let-7g_st	0.382175	0.0529	2.26794	-4.55298	0.372779	mdo-let-7g		UGAGGUAGUAGUUUGUACAGU
fru-miR-19a_st	0.382175	0.0529	-2.26773	-4.5533	-0.362813	fru-mir-19a		UGUGCAAAUCUAUGCAAAACUGA
ath-miR866-5p_st	0.382175	0.053	2.2671	-4.55427	0.305325	ath-MIR866		UCAAGGAACGGAUUUUGUUAA
dre-miR-723-star_st	0.382175	0.053	2.26639	-4.55535	0.438907	dre-mir-723		GACAGUUUUAAAUGAUGUUACUUU
cin-miR-200_st	0.382175	0.0531	-2.26593	-4.55605	-0.403788	cin-mir-200		UAAUACUGCCUGGUAAUGGUGA
mdo-miR-124a_st	0.382553	0.0532	2.26403	-4.55894	0.417828	mdo-mir-124a-1 // mdo-mir-124a-3 // mdo-mir-124a-2		UUAAGGCACGCGGUGAAUGCCA
ptc-miR1449_st	0.382553	0.0533	-2.26336	-4.55996	-0.384386	ptc-MIR1449		UGAGGUGCACGUAAGAUAACUC
tni-miR-181a_st	0.382553	0.0533	-2.26314	-4.56029	-0.315422	tni-mir-181a-1 // tni-mir-181a-2		AACAUUCAACGCUGUCGGUGAGU
lla-miR-17-3p_st	0.382553	0.0533	-2.26288	-4.56068	-0.520057	lla-mir-17		ACUGCAGUGAAGGCACUUGU
mmu-miR-369-5p_st	0.382585	0.0534	-2.26223	-4.56168	-0.314641	mmu-mir-369		AGAUCGACCGUGUUAUAUUCGC
ENSG00000202517_st	0.382688	0.0535	2.26092	-4.56367	0.324186		snoRNA: ENSG00000202517	AGACTCCCAGCTCTGCCCAGTTACACTAGGCTTCGCCTGTGTGGCTTCTGTAATGGGGAGGGAGAGAAAGGATCTCCCCAGGACCTCAGATTGGCTTTACTGTGGCATCTCTTTCCTTGAGGGACACAATAGGT
ppt-miR538a_st	0.382688	0.0535	2.26085	-4.56376	0.473624	ppt-mir538a		UUGCAUGGAGUCUAUGUCUGGA
hsa-miR-339-3p_st	0.383588	0.0538	-2.25725	-4.56925	-0.592146	hsa-mir-339		UGAGCGCCUCGACGACAGAGCCG
xtr-miR-133a_st	0.383588	0.0538	2.25724	-4.56926	0.653322	xtr-mir-133a		UUGGUCCCCUUCAACCAGCUGU
ptc-miR166n_st	0.383588	0.0538	2.25715	-4.5694	0.35304	ptc-MIR166n		UCGGACCAGGCUUCAUUCCUU
ath-miR171b_st	0.383588	0.0538	2.25694	-4.56971	0.32106	ath-MIR171b		UUGAGCCGUGCCAAUAUCACG
vvi-miR169t_st	0.383588	0.054	2.25537	-4.5721	0.676307	vvi-MIR169t		CGAGUCAAGGAUGACUUGCCG
rno-miR-100_st	0.383588	0.054	-2.25536	-4.57211	-0.395896	rno-mir-100		AACCCGUAGAUCCGAACUUGUG
mmu-miR-574-3p_st	0.383588	0.054	-2.25517	-4.57241	-0.397199	mmu-mir-574		CACGCUCAUGCACACACCCACA
mmu-miR-672_st	0.383623	0.054	2.25437	-4.57362	0.668418	mmu-mir-672		UGAGGUUGGUGUACUGUGUGUGA
dme-miR-976_st	0.383623	0.0541	-2.25337	-4.57514	-0.299053	dme-mir-976		UUGGAUUAGUUAUCAUCAAUGC
cbr-miR-268_st	0.383623	0.0541	2.25332	-4.57521	0.614463	cbr-mir-268		GGCAAGAAUUAGAAGCAGUUUUGGU
ppy-miR-181a_st	0.384063	0.0542	-2.25199	-4.57723	-0.315968	ppy-mir-181a		AACAUUCAACGCUGUCGGUGAGU
osa-miR444b.1_st	0.385377	0.0545	2.24922	-4.58144	0.586189	osa-mir444b		UGUUGUCUCAAGCUUGCUGCC
cin-miR-92b_st	0.388067	0.0549	2.24417	-4.5891	0.415264	cin-mir-92b		UAUUGCACUUGUCCCGGCCUU
ppt-miR1223f_st	0.388958	0.0551	2.24211	-4.59223	0.412831	ppt-mir1223f		UUGUAGAGUCAUGCACCUCUG
mmu-miR-214-star_st	0.389436	0.0552	-2.24074	-4.59432	-0.837732	mmu-mir-214		UGCCUGUCUACACUUGCUGUGC
hsa-miR-559_st	0.389954	0.0554	2.23882	-4.59723	0.321126	hsa-mir-559		UAAAGUAAAUAUGCACCAAAA
mml-miR-548d-5p_st	0.389954	0.0554	-2.2387	-4.5974	-0.341595	mml-mir-548d		GGCAAAAACCACAAUUUCUUUU
mml-miR-568_st	0.390195	0.0555	2.23719	-4.5997	0.314931	mml-mir-568		AUGUAUAAAUGUAUACACAC
ppy-miR-188_st	0.390195	0.0555	2.23713	-4.59979	0.355859	ppy-mir-188		CAUCCCUUGCAUGGUGGAGGGU
14qII-27_st	0.390336	0.0556	2.23631	-4.60103	0.313609	NA	CDBox: 14q(II-27)	TGGTTCAGTGTTGACTACTGGTGTCGTGTGAGTCATACAATGAATACATGTCTGGAACTCTGAGGCCCA
vvi-miR160e_st	0.390779	0.0557	-2.23499	-4.60303	-0.297119	vvi-mir160e		UGCCUGGCUCCCUGAAUGCCA
hsa-miR-92a-2-star_st	0.391148	0.0558	2.23356	-4.60519	0.292531	hsa-mir-92a-1 // hsa-mir-92a-2		GGGUGGGGAUUUGUUGCAUUAC
ppt-miR902f-5p_st	0.391148	0.0559	2.23321	-4.60573	0.383467	ppt-mir902f		UAUGAUGCAGAUUCUUCAUCU
csa-miR-183_st	0.391372	0.0559	-2.23226	-4.60717	-0.505352	csa-mir-183		UAUGGCACUAGUAGAAAUCACUG
mmu-miR-467d_st	0.391622	0.0561	-2.22995	-4.61067	-0.336699	mmu-mir-467d		UAAGUGCGCGCAUGUAUAUGCG
mml-miR-27b_st	0.391622	0.0562	2.2296	-4.6112	0.344363	mml-mir-27b		UUCACAGUGGCUAAGUUCUGC
cfa-miR-219-star_st	0.391622	0.0562	2.22958	-4.61123	0.397243	cfa-mir-219-1 // cfa-mir-219-2		AGAAUUGUGGCUGGACAUCUGU
mmu-miR-380-3p_st	0.391622	0.0563	-2.22836	-4.61308	-0.356012	mmu-mir-380		UAUGUAGUAUGGUCCACAUCUU
osa-miR439g_st	0.391622	0.0563	2.2283	-4.61317	0.397048	osa-MIR439g		UGUCGAACCGCGGUUGUUCGA
mml-miR-299-5p_st	0.391622	0.0563	-2.22821	-4.6133	-0.522044	mml-mir-299		UGGUUUACCGUCCCACAUACAU
bta-miR-331_st	0.391622	0.0564	-2.22755	-4.61432	-0.286224	bta-mir-331		GCCCCUGGGCCUAUCCUAGAA
cel-miR-124_st	0.391622	0.0564	2.22717	-4.61488	0.438632	cel-mir-124		UAAGGCACGCGGUGAAUGCCA
cfa-miR-424_st	0.392183	0.0565	2.22542	-4.61754	0.45461	cfa-mir-424		CAAAACGUGAGGCGCUGCUAU
cfa-miR-99b_st	0.392183	0.0566	-2.22509	-4.61803	-0.314017	cfa-mir-99b		CACCCGUAGAACCGACCUUGCG
ptr-miR-15b_st	0.392641	0.0567	-2.22353	-4.6204	-0.548354	ptr-mir-15b		UAGCAGCACAUCAUGGUUUACA
cel-miR-56-star_st	0.392641	0.0567	2.22318	-4.62092	0.478214	cel-mir-56		UGGCGGAUCCAUUUUGGGUUGUA
ame-miR-210_st	0.393135	0.0569	-2.2218	-4.62302	-0.294767	ame-mir-210		UUGUGCGUGUGACAGCGGCUA
ath-miR166f_st	0.393279	0.057	2.21982	-4.62602	0.367929	ath-MIR166f		UCGGACCAGGCUUCAUUCCCC
hsa-miR-137_st	0.393279	0.0571	2.21937	-4.6267	0.393441	hsa-mir-137		UUAUUGCUUAAGAAUACGCGUAG
ptc-miR169r_st	0.393279	0.0571	2.21881	-4.62755	0.530719	ptc-MIR169r		UAGCCAAGGAUGACUUGCCUA
mmu-miR-377_st	0.393279	0.0572	2.21833	-4.62827	0.399199	mmu-mir-377		AUCACACAAAGGCAACUUUUGU
mml-miR-627_st	0.393279	0.0572	-2.21831	-4.6283	-0.412385	mml-mir-627		UCCUCUUUUCUUAGAGACUCAC
ENSG00000200318_st	0.393279	0.0573	2.21751	-4.62952	0.350183		snoRNA: ENSG00000200318	AAGACTATACTTTCAGGGATCATTTGTATAGTTCGTTACTAGAGAATTTTCTCTGAATGTGTAGAACACCAGAAACCACAAGGAGGAGGCGCAGCGTTCTCTCCTGAGCGTGAAGCCGGGTCCTGGTGTTGCTTCACTGCAACTGCCATTTGCCATTGATGATTGTTCTTCTCTTCCTTTGGGAGAGTAAGAGGCAAAGGATGCAGTCTGAATGG
hsa-miR-640_st	0.393279	0.0573	2.21716	-4.63004	0.581121	hsa-mir-640		AUGAUCCAGGAACCUGCCUCU
ath-miR855_st	0.393279	0.0573	2.21694	-4.63038	0.289418	ath-MIR855		AGCAAAAGCUAAGGAAAAGGAA
sbi-miR160c_st	0.394197	0.0576	2.2139	-4.63497	0.395334	sbi-mir160c		UGCCUGGCUCCCUGUAUGCCA
hsa-miR-524-3p_st	0.394197	0.0576	-2.21368	-4.63531	-0.314814	hsa-mir-524		GAAGGCGCUUCCCUUUGGAGU
cel-miR-1829b_st	0.394197	0.0576	2.21355	-4.6355	0.343891	cel-mir-1829b		AAGCGAUCUUCUAGAUGGUUGUA
tni-miR-7_st	0.394197	0.0577	-2.21306	-4.63626	-0.34064	tni-mir-7		UGGAAGACUAGUGAUUUUGUUGU
ssc-miR-145_st	0.394197	0.0577	-2.21257	-4.63698	-0.335382	ssc-mir-145		GUCCAGUUUUCCCAGGAAUCCCUU
mdv2-miR-M19_st	0.394243	0.0578	2.21193	-4.63796	0.369835	mdv2-mir-m19		CAUGCCCCCCUCCGAGGGUAGC
mml-miR-551b_st	0.394294	0.0578	2.21127	-4.63896	0.382969	mml-mir-551b		GCGACCCAUACUUGGUUUCAG
ppy-miR-15a_st	0.394374	0.0579	-2.21057	-4.64002	-0.335025	ppy-mir-15a		UAGCAGCACAUAAUGGUUUGUG
ENSG00000200150_st	0.394446	0.0579	2.20988	-4.64106	0.330442		snoRNA: ENSG00000200150	TGAATCAATGGTGACCACTGGTGGCATATAAGTCATGGATGATGAATATGAGAAGAAAAGAATCTAGGTTTTT
HBII-85-3_x_st	0.394892	0.0581	2.2079	-4.64406	0.282219		CDBox: HBII-85-3	TGGATCGATGATGAGTCCCCCATAAAAACATTCCTTGGAAAAGCTGAACAAAATGAGTGAGAACTCATACCGTCGTTCTCATCGGAACTGAGGTCCA
mdo-miR-133a_st	0.394892	0.0582	2.20713	-4.64522	0.590346	mdo-mir-133a		UUGGUCCCCUUCAACCAGCUGU
hsa-miR-574-3p_st	0.394892	0.0582	-2.20688	-4.6456	-0.382845	hsa-mir-574		CACGCUCAUGCACACACCCACA
odi-miR-1493_st	0.394892	0.0582	2.20688	-4.6456	0.463278	odi-mir-1493		AGAACUGUCUGAAUGGUUGGC
[truncated: 6,501 more rows]

## Sheet: Chemicals in the CTD
Chemical Name	Chemical ID	Gene Symbol	Gene ID	Interaction	Reference Count	Organism Count
[truncated: 32 more rows]
